# Supplementary material for: Babela massiliensis, a representative of a widespread bacterial phylum with unusual adaptations to parasitism in amoebae
Source: Biol Direct. 2015 Mar 31;10:13. doi: 10.1186/s13062-015-0043-z (PMC4378268; doi:10.1186/s13062-015-0043-z)
Supplement: Additional file 6: — Phylogenomics of conserved proteins of B. massiliensis. [file 13062_2015_43_MOESM6_ESM.xlsx]

## Sheet: tree by tree
Babela phyletic position on 165 trees for universally distributed bacterial proteins (COGs)
		COG annotation	bootstrap value	sister group	bootstrap value	rooting group	bootstrap value	belongs to' group
COG0006	Babela_gene_497	Xaa-Pro aminopeptidase	0.905	Gemmatimonadetes	0.774	Bacteria	0.774	Bacteria
COG0008	Babela_gene_584	Glutamyl- or glutaminyl-tRNA synthetase	0.874	Bacteria	0.758	Epsilonproteobacteria	0.758	Bacteria
COG0008	Babela_gene_649	Glutamyl- or glutaminyl-tRNA synthetase	0.551	Epsilonproteobacteria	0.758	Bacteria	0.758	Bacteria
COG0012	Babela_gene_801	Predicted GTPase, probable translation factor	0.82	Bacteria	0.856	Clostridia	0.856	Bacteria
COG0013	Babela_gene_146	Alanyl-tRNA synthetase	0.967	Chlamydiae/Verrucomicrobia group	0.751	Bacteria	0.751	Bacteria
COG0016	Babela_gene_762	Phenylalanyl-tRNA synthetase alpha subunit	0.941	Bacteria	0.831	Bacteria	0.831	Bacteria
COG0018	Babela_gene_716	Arginyl-tRNA synthetase	0.357	Bacteria	0.903	unclassified Bacteria	0.903	Bacteria
COG0024	Babela_gene_527	Methionine aminopeptidase	0.891	Bacteria	0.925	Clostridia	0.925	Clostridia
COG0030	Babela_gene_107	Dimethyladenosine transferase (rRNA methylation)	0.904	Aquificae	0.779	Bacteria	0.779	Bacteria
COG0037	Babela_gene_989	tRNA(Ile)-lysidine synthase MesJ	0.962	Dictyoglomi	0.939	Bacteria	0.939	Bacteria
COG0048	Babela_gene_501	Ribosomal protein S12	0.756	Elusimicrobia	0.913	Deltaproteobacteria	0.913	Bacteria
COG0049	Babela_gene_502	Ribosomal protein S7	0.198	Proteobacteria	0.815	Proteobacteria	0.815	Proteobacteria
COG0050	Babela_gene_504	Translation elongation factor Tu, EF-Tu (GTPase)	0.069	Spirochaetes	0	Bacteria	0	Bacteria
COG0051	Babela_gene_505	Ribosomal protein S10	0.022	Bacteria	0.86	Bacteroidetes/Chlorobi group	0.86	Bacteria
COG0052	Babela_gene_691	Ribosomal protein S2	0.859	Chlamydiae/Verrucomicrobia group	0.852	Chlamydiae/Verrucomicrobia group	0.852	Chlamydiae/Verrucomicrobia group
COG0060	Babela_gene_858	Isoleucyl-tRNA synthetase	0.99	Bacteria	0.3	Bacteria	0.3	Bacteria
COG0072	Babela_gene_93	Phenylalanyl-tRNA synthetase beta subunit	0.055	Spirochaetes	0.657	Deltaproteobacteria	0.657	Bacteria
COG0080	Babela_gene_475	ribosomal protein L11	0.799	Spirochaetes	0.642	Proteobacteria	0.642	Bacteria
COG0081	Babela_gene_476	ribosomal protein L1	0.927	Elusimicrobia	0.638	Bacteria	0.638	Bacteria
COG0084	Babela_gene_112	Mg-dependent DNase	0.823	Thermotogae	0.815	Bacteria	0.815	Bacteria
COG0085	Babela_gene_479	DNA-directed RNA polymerase, beta subunit	0.073	Bacteria	0.998	Bacteria	0.998	Bacteria
COG0086	Babela_gene_480	DNA-directed RNA polymerase, beta' subunit	0.247	Bacteria	0.944	Fibrobacteres/Acidobacteria group	0.944	Fibrobacteres/Acidobacteria group
COG0087	Babela_gene_506	Ribosomal protein L3	0.273	Deltaproteobacteria	0.723	Bacteria	0.723	Bacteria
COG0088	Babela_gene_507	Ribosomal protein L4	0.91	Chlamydiae/Verrucomicrobia group	0.819	delta/epsilon subdivisions	0.819	Bacteria
COG0089	Babela_gene_508	Ribosomal protein L23	0.913	Nitrospirae	0.41	Bacteria	0.41	Bacteria
COG0090	Babela_gene_509	Ribosomal protein L2	0.942	Deltaproteobacteria	0.988	Bacteria	0.988	Bacteria
COG0091	Babela_gene_511	Ribosomal protein L22	0.822	Spirochaetes	0.892	Spirochaetes	0.892	Spirochaetes
COG0092	Babela_gene_512	Ribosomal protein S3	0.229	Planctomycetes	0.683	Bacteria	0.683	Bacteria
COG0093	Babela_gene_516	Ribosomal protein L14	0.737	Actinobacteria	0.629	Bacteria	0.629	Bacteria
COG0094	Babela_gene_518	Ribosomal protein L5	0.93	Epsilonproteobacteria	0.739	Deltaproteobacteria	0.739	delta/epsilon subdivisions
COG0096	Babela_gene_520	Ribosomal protein S8	0.837	Spirochaetes	0.836	Chlamydiae/Verrucomicrobia group	0.836	Bacteria
COG0097	Babela_gene_521	Ribosomal protein L6	0.85	Alphaproteobacteria	0.429	Alphaproteobacteria	0.429	Alphaproteobacteria
COG0098	Babela_gene_523	Ribosomal protein S5	0.848	Proteobacteria	0.207	Bacteria	0.207	Bacteria
COG0099	Babela_gene_529	ribosomal protein S13	0.944	Clostridia	0.362	Clostridia	0.362	Clostridia
COG0100	Babela_gene_530	ribosomal protein S11	0.852	Mollicutes	0.793	Proteobacteria	0.793	Bacteria
COG0101	Babela_gene_349	Pseudouridylate synthase	0.782	Mollicutes	0.102	Bacteria	0.102	Bacteria
COG0102	Babela_gene_499	Ribosomal protein L13	0.43	Bacteria	0.881	Elusimicrobia	0.881	Bacteria
COG0103	Babela_gene_996	Ribosomal protein S9	0.771	Chlamydiae/Verrucomicrobia group	0.708	Bacteria	0.708	Bacteria
COG0112	Babela_gene_139	Glycine/serine hydroxymethyltransferase	0.577	Bacteria	0.872	Spirochaetes	0.872	Bacteria
COG0124	Babela_gene_379	Histidyl-tRNA synthetase	0.454	Spirochaetes	0.341	Thermotogae	0.341	Bacteria
COG0127	Babela_gene_275	Xanthosine triphosphate pyrophosphatase	0.999	Bacteroidetes/Chlorobi group	0.924	Bacteria	0.924	Bacteria
COG0130	Babela_gene_849	Pseudouridine synthase	0.409	Spirochaetes	0.47	Aquificae	0.47	Bacteria
COG0143	Babela_gene_660	Methionyl-tRNA synthetase	0.37	Fibrobacteres/Acidobacteria group	0.944	Fibrobacteres/Acidobacteria group	0.944	Fibrobacteres/Acidobacteria group
COG0148	Babela_gene_313	Enolase	0.339	Alphaproteobacteria	0.895	Clostridia	0.895	Bacteria
COG0149	Babela_gene_227	Triosephosphate isomerase	0.943	Mollicutes	0.829	Mollicutes	0.829	Mollicutes
COG0162	Babela_gene_173	Tyrosyl-tRNA synthetase	0.884	Betaproteobacteria	0.69	Bacteria	0.69	Bacteria
COG0164	Babela_gene_458	Ribonuclease HII	0.653	Bacilli	0.847	Clostridia	0.847	Firmicutes
COG0172	Babela_gene_114	Seryl-tRNA synthetase	0.961	Mollicutes	0.951	Mollicutes	0.951	Mollicutes
COG0173	Babela_gene_330	Aspartyl-tRNA synthetase	0.277	Bacteria	0.939	Bacteria	0.939	Bacteria
COG0177	Babela_gene_608	Predicted EndoIII-related endonuclease	0.899	Bacteria	0.445	Bacteria	0.445	Bacteria
COG0178	Babela_gene_614	Excinuclease ABC (subunit A, ATPase)	0.971	Deltaproteobacteria	0.121	delta/epsilon subdivisions	0.121	delta/epsilon subdivisions
COG0180	Babela_gene_484	Tryptophanyl-tRNA synthetase	0.247	Bacteria	1	Deinococcus-Thermus	1	Bacteria
COG0184	Babela_gene_481	ribosomal protein S15	0.701	Chloroflexi	0.308	Bacteria	0.308	Bacteria
COG0185	Babela_gene_510	Ribosomal protein S19	0	Chlamydiae/Verrucomicrobia group	0.85	Chlamydiae/Verrucomicrobia group	0.85	Chlamydiae/Verrucomicrobia group
COG0186	Babela_gene_515	Ribosomal protein S17	0.094	Chloroflexi	0.836	Nitrospirae	0.836	Bacteria
COG0187	Babela_gene_990	Type IIA topoisomerase (DNA gyrase/topo II, topoisomerase IV), B subunit	0.89	Aquificae	0.879	Bacteria	0.879	Bacteria
COG0188	Babela_gene_580	Type IIA topoisomerase (DNA gyrase/topo II, topoisomerase IV), A subunit	0.554	Proteobacteria	0.875	Bacteria	0.875	Bacteria
COG0193	Babela_gene_148	Peptidyl-tRNA hydrolase	0.808	Spirochaetes	0.774	Deltaproteobacteria	0.774	Bacteria
COG0194	Babela_gene_459	Guanylate kinase	0.797	Firmicutes	0.874	Bacteria	0.874	Bacteria
COG0195	Babela_gene_324	Transcription elongation factor nusA	0.395	Bacteria	0.873	Spirochaetes	0.873	Bacteria
COG0197	Babela_gene_513	Ribosomal protein L16	0.744	Dictyoglomi	0.144	Thermotogae	0.144	Bacteria
COG0198	Babela_gene_517	Ribosomal protein L24	0.828	Gemmatimonadetes	0.736	Bacteria	0.736	Bacteria
COG0199	Babela_gene_519	Ribosomal protein S14	0.472	Aquificae	0.771	Bacteria	0.771	Bacteria
COG0200	Babela_gene_524	Ribosomal protein L15	0.626	Deltaproteobacteria	0.864	Bacteria	0.864	unclassified Bacteria
COG0201	Babela_gene_525	Preprotein translocase subunit SecY	0.856	Elusimicrobia	0	Bacteria	0	Bacteria
COG0202	Babela_gene_532	DNA-directed RNA polymerase subunit alpha	0.51	Bacteria	0.678	Bacteria	0.678	Bacteria
COG0203	Babela_gene_533	ribosomal protein L17	0.83	Bacteria	0.718	Bacteria	0.718	Bacteria
COG0204	Babela_gene_791	1-acyl-sn-glycerol-3-phosphate acyltransferase	0.749	Fibrobacteres/Acidobacteria group	0.099	Deltaproteobacteria	0.099	Bacteria
COG0206	Babela_gene_397	Cell division GTPase	0.138	Bacteria	0.9	Bacteria	0.9	Bacteria
COG0210	Babela_gene_486	Superfamily I DNA and RNA helicase	0.699	Deltaproteobacteria	0.724	Bacteria	0.724	Bacteria
COG0211	Babela_gene_160	Ribosomal protein L27	0.936	Spirochaetes	0.759	Bacteria	0.759	Bacteria
COG0215	Babela_gene_78	Cysteinyl-tRNA synthetase	0.994	Elusimicrobia	0.945	Bacteria	0.945	Bacteria
COG0216	Babela_gene_727	Protein chain release factor A	0.843	Bacteria	0.815	Bacteria	0.815	Bacteria
COG0217	Babela_gene_132	Uncharacterized conserved protein	0.18	Spirochaetes	0.602	Bacteria	0.602	Bacteria
COG0222	Babela_gene_478	ribosomal protein L7/L12	0.763	Betaproteobacteria	0.761	Bacteria	0.761	Bacteria
COG0227	Babela_gene_679	Ribosomal protein L28	0.691	Bacteria	0.782	Deferribacteres	0.782	Deferribacteres
COG0228	Babela_gene_489	ribosomal protein S16	0.392	Aquificae	0.656	Deltaproteobacteria	0.656	Bacteria
COG0231	Babela_gene_138	Translation elongation factor P (EF-P)/translation initiation factor 5A (eIF-5A)	0.878	Chrysiogenetes	0.299	Bacteria	0.299	Bacteria
COG0233	Babela_gene_978	Ribosome recycling factor	0.395	Mollicutes	0.197	Bacteria	0.197	Bacteria
COG0234	Babela_gene_70	Co-chaperonin GroES (HSP10)	0.821	Bacteria	0.873	Bacteria	0.873	Bacteria
COG0236	Babela_gene_586	Acyl carrier protein	0.773	Bacteria	0.818	Bacilli	0.818	Bacteria
COG0238	Babela_gene_351	Ribosomal protein S18	0.766	Bacteria	0.646	Deltaproteobacteria	0.646	Deltaproteobacteria
COG0244	Babela_gene_477	ribosomal protein L10	0.872	Bacteria	0.89	Proteobacteria	0.89	Bacteria
COG0250	Babela_gene_474	Transcription antiterminator NusG	0.931	Fibrobacteres/Acidobacteria group	0.596	unclassified Bacteria	0.596	Bacteria
COG0254	Babela_gene_730,Babela_gene_728	Ribosomal protein L31	0.784	Mollicutes	0.799	Firmicutes	0.799	Firmicutes
COG0255	Babela_gene_514	Ribosomal protein L29	0.906	Chlamydiae/Verrucomicrobia group	0.798	Deltaproteobacteria	0.798	Bacteria
COG0256	Babela_gene_522	Ribosomal protein L18	0.922	Deinococcus-Thermus	0.655	Bacteria	0.655	Bacteria
COG0261	Babela_gene_976	Ribosomal protein L21	0.176	Gammaproteobacteria	0.681	Clostridia	0.681	Bacteria
COG0264	Babela_gene_977	Translation elongation factor Ts	0.45	Thermodesulfobacteria	0.89	Actinobacteria	0.89	Bacteria
COG0265	Babela_gene_758	Serine protease Do (heat-shock protein)	0.937	Bacteria	0.715	Bacteria	0.715	Bacteria
COG0268	Babela_gene_678	Ribosomal protein S20	0.962	Gammaproteobacteria	0.377	Proteobacteria	0.377	Proteobacteria
COG0275	Babela_gene_744	Predicted S-adenosylmethionine-dependent methyltransferase involved in cell envelope biogenesis	0.791	Clostridia	0.138	Elusimicrobia	0.138	Bacteria
COG0285	Babela_gene_640	Folylpolyglutamate synthase	0.468	Bacteria	0.839	Bacteria	0.839	Bacteria
COG0290	Babela_gene_953	Translation initiation factor 3 (IF-3)	0.819	Betaproteobacteria	0.928	Bacteria	0.928	Bacteria
COG0291	Babela_gene_952	Ribosomal protein L35	0.132	Bacteria	0.867	Bacteroidetes/Chlorobi group	0.867	Bacteria
COG0292	Babela_gene_951	Ribosomal protein L20	0.575	Planctomycetes	0.715	Deltaproteobacteria	0.715	Bacteria
COG0305	Babela_gene_864	Replicative DNA helicase	0.977	Deltaproteobacteria	0.824	Thermotogae	0.824	Bacteria
COG0319	Babela_gene_200	Metalloprotease involved in rRNA maturation	0.89	Bacteria	0.688	Bacteria	0.688	Bacteria
COG0322	Babela_gene_231	Excinuclease ABC subunit C	0.907	Aquificae	0.761	Thermotogae	0.761	Bacteria
COG0324	Babela_gene_956	tRNA delta(2)-isopentenylpyrophosphate transferase	0.533	Spirochaetes	0.953	Bacteria	0.953	Bacteria
COG0335	Babela_gene_492	ribosomal protein L19	0.834	Bacteria	0.16	Bacteria	0.16	Bacteria
COG0336	Babela_gene_491	tRNA (guanine-N(1)-)-methyltransferase	0.843	Spirochaetes	0.91	Firmicutes	0.91	Bacteria
COG0358	Babela_gene_438	DNA primase (bacterial type)	0.52	Nitrospirae	0.079	Thermotogae	0.079	Bacteria
COG0359	Babela_gene_863	Ribosomal protein L9	0.731	Bacteria	0.932	Bacteria	0.932	Bacteria
COG0360	Babela_gene_352	Ribosomal protein S6	0.709	Bacteria	0.612	Planctomycetes	0.612	Bacteria
COG0361	Babela_gene_528	Translation initiation factor 1 (IF-1)	0.897	Bacteria	0.801	Deinococcus-Thermus	0.801	Bacteria
COG0441	Babela_gene_412	Threonyl-tRNA synthetase	0.819	Spirochaetes	0.981	Bacteria	0.981	Bacteria
COG0442	Babela_gene_872	Prolyl-tRNA synthetase	0.221	Bacteria	0.511	Bacteria	0.511	Bacteria
COG0443	Babela_gene_960	Chaperone DnaK (HSP70)	0.358	Fibrobacteres/Acidobacteria group	0.918	Deltaproteobacteria	0.918	Bacteria
COG0459	Babela_gene_71	Chaperonin GroEL (HSP60 family)	0.886	Bacteria	0.904	Proteobacteria	0.904	Bacteria
COG0465	Babela_gene_680	ATP-dependent Zn protease	0.092	Deltaproteobacteria	0.899	Bacteroidetes/Chlorobi group	0.899	Bacteria
COG0468	Babela_gene_954	RecA/RadA recombinase	0.904	Aquificae	0.625	Aquificae	0.625	Aquificae
COG0480	Babela_gene_503	Translation elongation factor G, EF-G (GTPase)	0.252	Clostridia	0.391	Clostridia	0.391	Clostridia
COG0481	Babela_gene_578	Membrane GTPase LepA	0.924	Deltaproteobacteria	0.813	Bacteria	0.813	Bacteria
COG0482	Babela_gene_715	tRNA(5-methylaminomethyl-2-thiouridine)-methyltransferase	0.955	Spirochaetes	0.993	Bacteroidetes/Chlorobi group	0.993	Bacteria
COG0484	Babela_gene_556	DnaJ-class molecular chaperone with C-terminal Zn finger domain	0.891	Spirochaetes	0.953	Deltaproteobacteria	0.953	Bacteria
COG0492	Babela_gene_827,Babela_gene_545	Thioredoxin reductase	0.958	Spirochaetes	0.655	Bacteria	0.655	Bacteria
COG0495	Babela_gene_13	Leucyl-tRNA synthetase	0.995	Bacilli	0.964	Bacteria	0.964	Bacteria
COG0522	Babela_gene_531	ribosomal protein S4	0.319	Chloroflexi	0.785	Chloroflexi	0.785	Chloroflexi
COG0525	Babela_gene_199	valyl-tRNA synthetase	1	Bacteria	0.119	Firmicutes	0.119	Bacteria
COG0532	Babela_gene_325	Translation initiation factor 2 (IF-2; GTPase)	0.557	Proteobacteria	0.499	Proteobacteria	0.499	Proteobacteria
COG0533	Babela_gene_157	Metal-dependent protease with possible chaperone activity	0.966	Chrysiogenetes	0.817	Nitrospirae	0.817	Bacteria
COG0537	Babela_gene_451	HIT family hydrolase	0.705	Actinobacteria	0.82	Spirochaetes	0.82	Bacteria
COG0539	Babela_gene_7	ribosomal protein S1	0.376	Bacteria	0.944	Bacteria	0.944	Bacteria
COG0541	Babela_gene_488	Signal recognition particle GTPase	0.91	Spirochaetes	0.84	Proteobacteria	0.84	Bacteria
COG0542	Babela_gene_214	ATP-dependent chaperone ClpB	0.921	Clostridia	0.894	delta/epsilon subdivisions	0.894	Bacteria
COG0544	Babela_gene_979	FKBP-type peptidyl-prolyl cis-trans isomerase (trigger factor)	0.056	Bacteria	0.806	Bacteria	0.806	Bacteria
COG0550	Babela_gene_663	Topoisomerase IA	0.78	delta/epsilon subdivisions	0.257	Firmicutes	0.257	Bacteria
COG0552	Babela_gene_357	Signal recognition particle GTPase FtsY	0.468	Erysipelotrichi	0.908	Mollicutes	0.908	Firmicutes
COG0556	Babela_gene_23	Excinuclease ABC subunit B, helicase	0.927	Elusimicrobia	0.681	Bacteria	0.681	Bacteria
COG0563	Babela_gene_526	Adenylate kinase or related kinase	0.91	Clostridia	0.128	Bacteria	0.128	Bacteria
COG0564	Babela_gene_371	Pseudouridylate synthase, 23S RNA-specific	0.907	Spirochaetes	0.731	Bacteria	0.731	Bacteria
COG0566	Babela_gene_394	rRNA methylase	0.892	Planctomycetes	0.816	Bacteria	0.816	Bacteria
COG0566	Babela_gene_445	rRNA methylase	0.817	Clostridia	0.599	Clostridia	0.599	Clostridia
COG0568	Babela_gene_437	RNA polymerase sigma factor RpoD	0.886	Deltaproteobacteria	0.257	Bacteria	0.257	Bacteria
COG0576	Babela_gene_575	Molecular chaperone GrpE (heat shock protein)	0.865	Deltaproteobacteria	0.717	Epsilonproteobacteria	0.717	delta/epsilon subdivisions
COG0587	Babela_gene_128	DNA polymerase III, alpha subunit	0.99	Fusobacteria	0.695	Bacteria	0.695	Bacteria
COG0592	Babela_gene_867	DNA polymerase III beta subunit	0.936	Bacteria	0.107	Bacteria	0.107	Bacteria
COG0593	Babela_gene_806	ATPase involved in DNA replication initiation	0.806	Clostridia	0.924	Deltaproteobacteria	0.924	Bacteria
COG0597	Babela_gene_94	Lipoprotein signal peptidase	0.939	Clostridia	0.418	Proteobacteria	0.418	Bacteria
COG0617	Babela_gene_683	tRNA-nucleotidyltransferase (CCA-adding enzyme)	0.727	Fusobacteria	0.816	Bacteria	0.816	Bacteria
COG0629	Babela_gene_943	Single-stranded DNA-binding protein	0.83	Epsilonproteobacteria	0.581	Chlamydiae/Verrucomicrobia group	0.581	Bacteria
COG0632	Babela_gene_345	Holliday junction resolvasome, DNA-binding subunit	0.727	Bacteria	0	Bacteria	0	Bacteria
COG0653	Babela_gene_388	Preprotein translocase subunit SecA	0.99	Chrysiogenetes	0	Bacteria	0	Bacteria
COG0681	Babela_gene_786	Signal peptidase I	0.501	Bacteria	0.851	Bacteria	0.851	Bacteria
COG0682	Babela_gene_439	Prolipoprotein diacylglyceryltransferase	0.504	Clostridia	0.869	Bacteria	0.869	Bacteria
COG0691	Babela_gene_154	tmRNA-binding protein	0.916	Elusimicrobia	0.878	Clostridia	0.878	Bacteria
COG0706	Babela_gene_495	Preprotein translocase subunit YidC	0.69	Deltaproteobacteria	0.912	Aquificae	0.912	Bacteria
COG0707	Babela_gene_142,Babela_gene_141	UDP-N-acetylglucosamine:LPS N-acetylglucosamine transferase	0.829	Chlamydiae/Verrucomicrobia group	0.804	Spirochaetes	0.804	Bacteria	not stable
COG0749	Babela_gene_169	DNA polymerase I	0.87	Firmicutes	0.81	Bacteria	0.81	Bacteria
COG0750	Babela_gene_500,Babela_gene_209	Type II secretory pathway component PulC, comtains PDZ domain	0.519	Bacteria	0.559	Bacteria	0.559	Bacteria
COG0770	Babela_gene_743	UDP-N-acetylmuramyl pentapeptide synthase	0.747	Bacteria	0.648	Spirochaetes	0.648	Bacteria
COG0781	Babela_gene_137	transcription antitermination factor NusB	0.843	Epsilonproteobacteria	0.812	Proteobacteria	0.812	Proteobacteria
COG0802	Babela_gene_470	ATP/GTP binding protein	0.293	Bacteroidetes/Chlorobi group	0.943	Bacteria	0.943	Bacteria
COG0858	Babela_gene_643	Ribosome-binding factor A	0.799	Gammaproteobacteria	0.674	Thermodesulfobacteria	0.674	Bacteria
COG1109	Babela_gene_722	Phosphomannomutase	0.893	Gammaproteobacteria	0.828	Bacteria	0.828	Bacteria
COG1160	Babela_gene_689	Predicted GTPase	0.911	Elusimicrobia	0.79	delta/epsilon subdivisions	0.79	Bacteria
COG1185	Babela_gene_482	Polyribonucleotide nucleotidyltransferase (polynucleotide phosphorylase)	0.906	Deferribacteres	0.624	Bacteria	0.624	Bacteria
COG1186	Babela_gene_457	Protein chain release factor B	0.924	Fibrobacteres/Acidobacteria group	0.553	Spirochaetes	0.553	Bacteria
COG1187	Babela_gene_211	16S rRNA uridine-516 pseudouridylate synthase or related enzyme	0.919	Bacteroidetes/Chlorobi group	0.793	Bacteroidetes/Chlorobi group	0.793	Bacteroidetes/Chlorobi group
COG1198	Babela_gene_391	Primosomal protein N' (replication factor Y) - superfamily II helicase	0.971	Bacteroidetes/Chlorobi group	0.861	Bacteria	0.861	Bacteria
COG1214	Babela_gene_409	Glycoprotease family protein	0.739	Gammaproteobacteria	0.145	Bacteria	0.145	Bacteria
COG2255	Babela_gene_131	Holliday junction resolvasome, helicase subunit RuvB	0.643	Spirochaetes	0.502	Bacteria	0.502	Bacteria
COG2812	Babela_gene_690	DNA polymerase III, gamma/tau subunit	0.364	Alphaproteobacteria	0.811	Alphaproteobacteria	0.811	Alphaproteobacteria
COG2890	Babela_gene_362	Methylase of polypeptide chain release factors	0.172	Clostridia	0.217	Bacteria	0.217	Bacteria
