# Supplementary material for: Babela massiliensis, a representative of a widespread bacterial phylum with unusual adaptations to parasitism in amoebae
Source: Biol Direct. 2015 Mar 31;10:13. doi: 10.1186/s13062-015-0043-z (PMC4378268; doi:10.1186/s13062-015-0043-z)
Supplement: Additional file 7: — Phylogenomics of B. massiliensis and 10 other bacteria with comparable genome sizes. [file 13062_2015_43_MOESM7_ESM.xlsx]

## Sheet: Sheet1
		all bootstr sum			bootsr> 0.5, counts			bootsr> 0.7, counts				all bootstr sum			bootsr> 0.5, counts			bootsr> 0.7, counts				all bootstr sum			bootsr> 0.5, counts			bootsr> 0.7, counts				all bootstr sum			bootsr> 0.5, counts			bootsr> 0.7, counts				all bootstr sum			bootsr> 0.5, counts			bootsr> 0.7, counts
babela	sister_to	rooted_by	belongs_to	sister_to	rooted_by	belongs_to	sister_to	rooted_by	belongs_to	moorella	sister_to	rooted_by	belongs_to	sister_to	rooted_by	belongs_to	sister_to	rooted_by	belongs_to	coprothermobacter	sister_to	rooted_by	belongs_to	sister_to	rooted_by	belongs_to	sister_to	rooted_by	belongs_to	chlamydia	sister_to	rooted_by	belongs_to	sister_to	rooted_by	belongs_to	sister_to	rooted_by	belongs_to	dehalococcoidaceae	sister_to	rooted_by	belongs_to	sister_to	rooted_by	belongs_to	sister_to	rooted_by	belongs_to
Actinobacteria	1.442	0.89		2	1		2	1		Actinobacteria	0.899	0.519		1	1		1			Actinobacteria	3.588	3.774	0.428	4	4		4	4		Actinobacteria		0.976			1			1		Actinobacteria		3.558			4			4
Alphaproteobacteria	1.553	1.24	1.24	1	1	1	1	1	1	Alphaproteobacteria										Alphaproteobacteria	0.906	2.314		1	3		1	3		Alphaproteobacteria		1.947			2			2		Alphaproteobacteria
Aquificae	4.469	2.007	0.625	4	2	1	4	1		Aquificae										Aquificae	4.201	3.731	0.956	4	3	1	4	3	1	Aquificae										Aquificae
Bacilli	1.648	0.818		2	1		1	1		Bacilli	3.405	4.642		4	5		4	4		Bacilli	0.913	2.58		1	3		1	3		Bacilli										Bacilli		0.804			1			1
Bacteria	25.861	51.293	92.283	28	61	109	23	46	84	Bacteria	8.36	16.642	34.105	9	21	41	8	14	30	Bacteria	33.172	71.156	124.919	36	80	141	32	67	112	Bacteria	0.45	12.26	23.2		14	26		12	21	Bacteria	3.674	36.953	63.97	4	39	70	4	32	61
Bacteroidetes/Chlorobi group	3.182	4.412	0.793	3	5	1	3	5	1	Bacteroidetes/Chlorobi group	0.737			1			1			Bacteroidetes/Chlorobi group		0.45								Bacteroidetes/Chlorobi group										Bacteroidetes/Chlorobi group		1.858			2			2
Betaproteobacteria	2.466			3			3			Betaproteobacteria										Betaproteobacteria	1.227	0.675	0.675	1	1	1	1			Betaproteobacteria										Betaproteobacteria	0.889			1			1
Chlamydiae/Verrucomicrobia group	5.242	3.119	1.702	6	4	2	6	3	2	Chlamydiae/Verrucomicrobia group										Chlamydiae/Verrucomicrobia group	4.253	3.814	0.904	5	4	1	4	3	1	Chlamydiae/Verrucomicrobia group	205.231	152.029	152.94	208	160	161	206	145	146	Chlamydiae/Verrucomicrobia group
Chloroflexi	1.114	0.785	0.785	1	1	1	1	1	1	Chloroflexi	0.905	1.581		1	2		1	1		Chloroflexi	4.149	1.053	0.965	5	1	1	5	1	1	Chloroflexi										Chloroflexi	182.754	60.238	72.419	188	65	80	186	53	65
Chrysiogenetes	2.834			3			3			Chrysiogenetes										Chrysiogenetes		0.722			1			1		Chrysiogenetes										Chrysiogenetes
Clostridia	7.056	6.434	2.277	8	7	2	7	5	1	Clostridia	128.264	117.171	101.633	137	130	113	117	105	91	Clostridia	33.271	12.831	3.642	34	15	4	31	10	2	Clostridia		1.623			2			1		Clostridia	4.419	12.775	0.753	5	15	1	4	13	1
Cyanobacteria										Cyanobacteria	0.177									Cyanobacteria	1.397	1.02		1	1		1			Cyanobacteria										Cyanobacteria	0.827			1			1
Deferribacteres	0.906	0.782	0.782	1	1	1	1	1	1	Deferribacteres										Deferribacteres	0.367	0.871	0.201		1					Deferribacteres										Deferribacteres
Deinococcus-Thermus	0.922	1.801		1	2		1	2		Deinococcus-Thermus										Deinococcus-Thermus	5.188	1.583		6	2		6	1		Deinococcus-Thermus										Deinococcus-Thermus
Deltaproteobacteria	7.945	8.792	0.646	9	11	1	6	8		Deltaproteobacteria	1.947	1.279		2	1		2	1		Deltaproteobacteria	6.689	3.282		8	4		8	4		Deltaproteobacteria		1.711			2			2		Deltaproteobacteria	1.738	2.488		2	3		1	3
Dictyoglomi	1.706			2			2			Dictyoglomi	1.361	0.363		1			1			Dictyoglomi	10.638	5.814		10	6		10	6		Dictyoglomi										Dictyoglomi		2.675			3			2
Elusimicrobia	6.287	1.019		7	1		7	1		Elusimicrobia		0.809			1			1		Elusimicrobia	2.825	2.214	0.138	3	2		3	2		Elusimicrobia		0.168								Elusimicrobia		1.149			1			1
Epsilonproteobacteria	3.154	1.475		4	2		3	2		Epsilonproteobacteria										Epsilonproteobacteria	2.674	1.603		3	2		3	1		Epsilonproteobacteria		0.533			1					Epsilonproteobacteria
Erysipelotrichi	0.468									Erysipelotrichi	0.981			1			1			Erysipelotrichi										Erysipelotrichi		0.851			1			1		Erysipelotrichi
Fibrobacteres/Acidobacteria group	3.332	1.888	1.888	3	2	2	3	2	2	Fibrobacteres/Acidobacteria group		0.755			1			1		Fibrobacteres/Acidobacteria group	2.387			3			2			Fibrobacteres/Acidobacteria group										Fibrobacteres/Acidobacteria group		0.678			1
Firmicutes	1.667	2.085	2.554	2	2	3	2	2	3	Firmicutes	7.46	11.501	24.855	9	14	28	7	8	20	Firmicutes		2.418	3.549		3	4		1	4	Firmicutes		0.656			1					Firmicutes		0.096	0.869			1			1
Fusobacteria	1.717			2			2			Fusobacteria										Fusobacteria	1.968			2			2			Fusobacteria										Fusobacteria
Gammaproteobacteria	3.569			4			4			Gammaproteobacteria		0.882			1			1		Gammaproteobacteria	1.853	0.458		2			2			Gammaproteobacteria		0.835			1			1		Gammaproteobacteria
Gemmatimonadetes	1.733			2			2			Gemmatimonadetes	1.377	0.994		2	1		1	1		Gemmatimonadetes										Gemmatimonadetes										Gemmatimonadetes
Mollicutes	4.717	2.688	1.78	5	3	2	5	3	2	Mollicutes	0.853			1			1			Mollicutes	2.76	0.818		3	1		3	1		Mollicutes										Mollicutes		0.701			1			1
Negativicutes										Negativicutes	3.504	1.676		4	2		4	2		Negativicutes	1.694			2			2			Negativicutes										Negativicutes		1.707			2			2
Nitrospirae	1.433	1.653		2	2		1	2		Nitrospirae		0.918			1			1		Nitrospirae	0.968	0.962		1	1		1	1		Nitrospirae										Nitrospirae		0.845			1			1
Planctomycetes	1.696	0.612		2	1		1			Planctomycetes										Planctomycetes										Planctomycetes										Planctomycetes	0.847			1			1
Proteobacteria	2.157	6.99	2.503	3	7	2	1	6	2	Proteobacteria										Proteobacteria		1.628	2.571		1	2		1	2	Proteobacteria		0.495								Proteobacteria		1.312			1			1
Spirochaetes	12.828	5.462	0.892	14	7	1	12	5	1	Spirochaetes		0.861			1			1		Spirochaetes	4.52	1.818		5	2		5	2		Spirochaetes		2.056			2			2		Spirochaetes		1.401			1			1
Synergistetes										Synergistetes	0.733			1						Synergistetes	6.945	4.179	0.607	7	6	1	5	2		Synergistetes										Synergistetes	1.667	1.35	0.401	2	1		2	1
Thermodesulfobacteria	0.45	0.674			1					Thermodesulfobacteria										Thermodesulfobacteria	1.674	1.914	0.269	2	2		1			Thermodesulfobacteria										Thermodesulfobacteria
Thermotogae	0.823	2.149		1	2		1	2		Thermotogae										Thermotogae	11.116	8.135	1.545	12	9	2	11	8	2	Thermotogae										Thermotogae
delta/epsilon subdivisions	0.78	2.624	1.577	1	3	2	1	3	2	delta/epsilon subdivisions										delta/epsilon subdivisions	0.942			1			1			delta/epsilon subdivisions										delta/epsilon subdivisions
unclassified Bacteria		1.499	0.864		2	1		1	1	unclassified Bacteria										unclassified Bacteria			1.347			1			1	unclassified Bacteria										unclassified Bacteria	0.963	17.853	10.029	1	22	11	1	18	8
unclassified Proteobacteria										unclassified Proteobacteria										unclassified Proteobacteria										unclassified Proteobacteria										unclassified Proteobacteria
[truncated: 60 more columns]
