# Supplementary material for: Babela massiliensis, a representative of a widespread bacterial phylum with unusual adaptations to parasitism in amoebae
Source: Biol Direct. 2015 Mar 31;10:13. doi: 10.1186/s13062-015-0043-z (PMC4378268; doi:10.1186/s13062-015-0043-z)
Supplement: Additional file 9: — Complete annotation of B. massiliensis genes. [file 13062_2015_43_MOESM9_ESM.xlsx]

## Sheet: main_annotation
gene #	EMBL protein ID	Locus	strand	start	end	intergenic distance	prot len, aa	CDS	ORF sequence	Expanded families for Figure 5A): 1 - Ulp1-like desumoylating protease fused to AAA+ ATPase 2 - CDC48-like AAA ATPAse 3 - Ankyrin repeats containing protein 4 - AAA-ATPase fused to PD-(D/E)XK nuclease superfamily 5 - Babela_gene_103-like membrane proteins (babelins) 6 - Beta-propeller domain fused to N-terminal C-rich domain 7 - Immunoglobulin-like repeats and beta-propeller domain containing pro…	Cluster number	COG group	COG gene name	Annotation	Final (assigned using the respective COG profiles and then manually corrected if needed)	Signal Pepetide prediction (SignalP program, the sum of 3 (for eukaryotic, gram positive and gram negative bacteria) method is shown	transmembrane segment prediction (TMHMM method)	JCVI TM6SC1 BBH (best bidirectional hits; GI are local)	JCVI TM6SC1 BBH score	BH (best hit to refseq database) kingdom	BH taxon	Bit Score	BH e-value (cutoff 1e-5), manually inspected to avoid false positives	BH species	BH refseq id
1	BAB00001.1	Babela_gene_806	+	153	1553	8	466	TTGAATTTAAATATTATTTGGGAAGATTTTTTAAAAATTATTAACGAAGAAGAAGGTAGCAGGATTGTAGAGACCTGGTTTAAGGCTGTTACTCTCTCAAGTTGGGATATAGCAACTAAGACTATATTTCTAAAAGCTCCTAATTCCTTTGTTAGAGAGTGGATAACATTAAATTACTTAAATTTATTAAAGAAGCATTTAAGTAGATTATTTAATGAAAGAGATATTAATATTATTTTAACTGATCAAAGTAAAGCCGAAATTTCAGTTCCGTTAGTTAAATCAGTAGATTTAACTTCGAATGTTAATTCCAATTTTACGGCACAAAATAGTATTAAAAAAAATTCTTTAGTAAATTCAAAAAAATCTGCTGGTAATATTAATTTAGATTATACTTTT…	lNLNIIWEDFLKIINEEEGSRIVETWFKAVTLSSWDIATKTIFLKAPNSFVREWITLNYLNLLKKHLSRLFNERDINIILTDQSKAEISVPLVKSVDLTSNVNSNFTAQNSIKKNSLVNSKKSAGNINLDYTFETFVSGPNNLlAYSASKAVADKPGILYNPLFIYGDSGLGKTHLlHAIANHIKNKNGKlSVLYQSADRFVNEFINAIRFDKINlFENKYKNIDVLLIDDIQFISNKEQTQEAFFYIFNALYESKKQIVFSSDSLPHDIAGLAERlRSRLDCGlLADIQKPSLEIKIAILKKKAElHQVILSDEVANFIASKSSSNVRELEGLLIRLLAFSSLmHQSISLEVAQKLLSRNIKDESSKKKILEmHFIAKFVIKHYGVTLSQLRSAKRVK…			L	DnaA	ATPase involved in DNA replication initiation	COG0593	0	0	9990764	459	B	Deltaproteobacteria	367	2e-121	Geobacter sp. M21	YP_003019846.1
2	BAB00002.1	Babela_gene_807	-	1561	2613	139	350	ATGAAATTGAAAATTTTATTTATTCAAATAAACATATTTTTAGTTATGGGATTAAGCACTAAAGTATATTGCTCAAGAAGTATATTCAGGCCTAAAGATCCATTAATGCCTGAACTTGTCACTTGTTGGAAAGGTGATAATAAAACATACAGTTTTAAAGATCAATATCTTGAGGAAGAAGCTATATTTAAAAAATTTGATCATAAGTATTTCAAAAGTCACAGTTTGCCTAAAGGACCTATTGCCTATAGAAATAGACCAGATCAAAAAGTAACAGGTCAAAAACTAAATCAATTAGCAGAGAAACTTTTATGCCAATTGTATGAACATAAAGTAAATTATGATGATTTTGTAGTACTTAAAAGCGATGATTTTAATAGAAAAACCGTATCAGGCAAC…	mKlKILFIQINIFLVmGLSTKVYCSRSIFRPKDPLmPELVTCWKGDNKTYSFKDQYLEEEAIFKKFDHKYFKSHSlPKGPIAYRNRPDQKVTGQKLNQLAEKLLCQlYEHKVNYDDFVVLKSDDFNRKTVSGNlVlKYKDYPFVLKLFIETPESFTKPFSKGWQPACFFLmSGGINRYlSGLTRIKNLEWIKSQINQNPEYANLIDFPRKWFWmPKNNRWFELTGKNLCKPVQKILlPSIYGIIADAINKDEDKKVFEDDPKFGLKLSYYlNSRLDPNFENFmKEKETGKIVIVDTEHFPSmVGLKQPVYFQSYSDWYLKLAFKCLSDRLTRHKSFRRSIQFKPIPTIEL*			-	-	hypothetical protein		1	0	9990763	224
3	BAB00003.1	Babela_gene_808	+	2752	3306	521	184	ATGGAGCGAAAGAATATATCAAAACAAGAACAAATGGTTAAGTGTTTTTTACATCTTCCTGAAAAGTTATTATTATTTCATGGGATGGAAAACATTTCAGAATTTGTTCTTCATACTTTATGTAGCAGGAATTGTTTAAATTTATCAAAAGCAGCTTATTTTATAGATAATCATGATTTTGATTGCTTAAAAGGTATAGCAGGGTTTGATAAAAATGAATTATATCATAATGATGGTATTAATAATGATATTGAGGATCACAATTATATTTGGCAAAATACTGATCATTTTAGCGACCATATGAAAAAGTGTTTATTCAATCAAAAAGTTAGAAATGTTATGAAGCCTAGTGCATCTAAAGCAAGTGACGAGGATATTATAAACGATCTTGCAAGAGAA…	mERKNISKQEQmVKCFLHLPEKLLLFHGmENISEFVLHTLCSRNCLNLSKAAYFIDNHDFDCLKGIAGFDKNELYHNDGINNDIEDHNYIWQNTDHFSDHmKKCLFNQKVRNVmKPSASKASDEDIINDLARElAmNKPIFYSWKVKYDNKAIFIFETAEDDmDIDIDSDLLKGICLLGFCPIF*			-	-	hypothetical protein		0	0	9990762	137
4	BAB00004.1	Babela_gene_809	-	3827	5269	142	480	ATGAATAAAATATTAAAGTACATATTTCTGGCTATAATTTTGATAAGTACATGTTTAGGCTTTACTTATTGGTATTCCAAGAATAGATCAATACAAGCATTTGATTTAAGCAAAATAGAAGGCAAGAAAAATTTAGTTCCTATCGCCGTTATAGGATCAGGACCTGCTGGATTAAGCTCGGCTTTATATGGTGCACGAGCAGCAGTTTATACAGTGGTATTTCAAGGAGATAAACCAGGGGGACAACTTACTGAAACCACTTACGTTGAAAATTGGCCTGGAACTAAAAAACTACTTGGTACCGATTTAATAGATCAAAATAGAAAACAAGCAGAAAAATTTGGTGCTATAATGGCAAACGATAGTATAGAGCACGTTGATTTCTCTACTTGGCCTTTT…	mNKILKYIFlAIIlISTCLGFTYWYSKNRSIQAFDLSKIEGKKNLVPIAVIGSGPAGLSSALYGARAAVYTVVFQGDKPGGQLTETTYVENWPGTKKLLGTDLIDQNRKQAEKFGAImANDSIEHVDFSTWPFRLQTTEGHEINALSIIIATGAKPKLLNVTGEKEYWAYGVTTCAVCDAPLYKNKDVVVVGGGDSAIEEATLLASYAKNVTLLVREKLRAAPAmQERLKGFNNIKVmLGVSINKILGDKNNVTEIEIINNKDKSISKmPIDGVFIAIGHIPNTEIFKDFIALDKAGYIDLKNYQETSQRGVFAAGDVTDNRYRQAGTSAGDGIKAGlDAISFLQEIGYNEIFFKKIQDNlYDPDQDTQVELKKLVTNKDLDDLLKTNKPLVVEVGAEY…		28	-	-	thioredoxin-disulfide reductase	COG0492	0	1	9990757	350	B	Cyanobacteria	284	2e-89	Thermosynechococcus elongatus BP-1	NP_682714.1
5	BAB00005.1	Babela_gene_810	+	5411	7777	83	788	ATGAACTTTTTAAAATCCTTTAGATATTACAAAATAATATTACTTTTAAGTACTATTCTATTTTTTGTACCAATATCTTTTGCAAAACATACAGGATTAATTAACATAACTCAAGAAAGCTATATTAGTGAAATATTAAAATTACAAGTTAATCACGTTGAACAAATAGGCTCTTTTTTACAGTATTTGGTTCAAGTGGTTAATAAAAGAAAATTGAATGTTGCAAAAAAGAAAGAGTTTTTTGCTTGGATCAAGTATCACCAAAAAGTAATTTTAGAGTTTGAATCTAGATTTGAAAAACAAGGTATACATTTATATACTGATGAATTACATAGTTTAATGTTAAATTTGAACATGTTTACTAATCATATTCTTAAATCTGTTAATAATAAGTTTGAT…	mNFLKSFRYYKIILLLSTILFFVPISFAKHTGLINITQESYISEILKLQVNHVEQIGSFLQYlVQVVNKRKlNVAKKKEFFAWIKYHQKVILEFESRFEKQGIHLYTDELHSLmLNlNmFTNHILKSVNNKFDNLGDFNFYKDAKDIKEIDLEVLQELSIENIKSIKELKKSVNNIGLTTINKITRALDLlNDKYSITTVLEHSPLILLTlTTGIYLTPQKYFQNIPILKNIKELIGTYIYTDKEAFDQLDEKQKAVLSKHPEQGIANLFNIVDSSmlKTLAILSTAYmTNTPlSPYTKmVKDIIRNQWDKLKGFEVEDIISRGQIIKDITLDDEKLIGLDSQIEELYNLVRYVVDPEKYDRSNSNLDKGILLVGPSRNGKTYAARALCGTLNRAmKEK…			O	HflB	ATP-dependent Zn protease	COG0465	0	1			B	Clostridia	154	3e-39	Symbiobacterium thermophilum IAM 14863	YP_073955.1
6	BAB00006.1	Babela_gene_811	+	7860	9593	158	577	ATGATAAAAAAACATTTGAGTATATCACTTAAAATATCCAGTGGATTTTTAAGTTTAATACTTTTATTTTCTAATACTATAGTAGCTGAAACTGATGCTGTAGAATCTGTTGAAGTAATTGTAAGGCAAGATAATAATTTATTTTCAAAAGCTTTAGAACAATTAAGTAATATTGATTTTACTTTTGAAAAGTTAGGTCAAGCGCTTAATAGCGGAAAAGTAAAGCCAAAAGATAAAGCTGCTGCAAAAAATTATATTAAAAGTACTAGGCTTTTAATAGATCGCGTACTTAGAGGTAGTGTGTTTGAATTATCTCCAGCAAATTATACTAAAGTGACTTATTTTAATAAGGTTCTTATTGATAATTTAAGTAAAGCTGTAAATTCTAATTTTTCTAAG…	mIKKHlSISLKISSGFLSLILLFSNTIVAETDAVESVEVIVRQDNNLFSKALEQLSNIDFTFEKLGQALNSGKVKPKDKAAAKNYIKSTRLLIDRVLRGSVFELSPANYTKVTYFNKVLIDNLSKAVNSNFSKVmFINEGLLVDQLNSIYLVLEESLQGEGQELLLKNENDLNILCGQFKFIGLNRFNIFmRDLEKFAKKNVITKNVRSKTKRAlPYLGAVSYLLLINKKDQFDSIPYVGSFFGKTKEKFHQYLQEHDKEKHNAKDHKFNLIDNlLHLKAEPIFTISIAGLmLPVLKQDAKDLSKWSNERFEDTmALLKGESVKDRASVKKSKLDFDKVAGYSSIKSKLNNVVNYFRNRDLFDLTGTAVPASYLlSGQLDTSAELAQALAGELTKVVSA…			O	HflB	ATP-dependent Zn protease	COG0465	3	0			B	Tenericutes	67.8	2e-11	Mycoplasma haemocanis str. Illinois	YP_005065259.1
7	BAB00007.1	Babela_gene_812	+	9751	10320	120	189	ATGAAAAAATCAATTTTATTAGCAATATGTGTAATTCAAACATTAAATTCAAATATTATTATACGTCCTGCATTAGAGCCTGACTTGTTAGAAATTATTAATCTAGATCGTAAAGTATCATGGGAATATTTTAAACCAATTTTTTTGCAATACACTGGATTACCTTTAGCAGAAAATCCCGAAGAGTTACTTGAAAAAGATTTAGAATTTGATAAAGAAATGTTTATTCAAAGTATTCATAATCAAAATAATAGGTATCTTAATATTGCAATTAATAGCGATAAAATTGTAGGATTTATAGCTTTTAGAGTAGAAAAATCTACAATATATATTGAACTTATACTTGTAGATAAAGATTATAGATATAAAAAAATTGGGCAACGTTTAATAGATACAATG…	mKKSILLAICVIQTLNSNIIIRPALEPDlLEIINLDRKVSWEYFKPIFlQYTGLPLAENPEELLEKDLEFDKEmFIQSIHNQNNRYLNIAINSDKIVGFIAFRVEKSTIYIELILVDKDYRYKKIGQRLIDTmISNFKNIDSIGLIVLDKNISAIKFYQTYGFKQQEmPKDINLPKDYPHIYLFYRFDV*			R	RimI	Acetyltransferase, GNAT family	COG0456	0	0			B	Cyanobacteria	57.4	2e-10	Acaryochloris marina MBIC11017	YP_001515906.1
8	BAB00008.1	Babela_gene_813	+	10440	11462	514	340	ATGATTAAAATAAAGACCTATAATTTTTTATTGTCAATATTACTATTTGGTAGTCATTTGAGTGCAATGAGAAAATCAAAAGTTGTATTAGACAAATCAAGTCAAGAACATTATGAAGTGGTTTTGCCATTAATTTTATCTCAGGTTTTAGACGAATGTAACGACATATTTACTTTGGATGAAGATTTTGATAATCAAATAAAAAAGATACAACAAAGTTCTGATGTTATACTGGATGATAATATATCAAAAGCTGTAAAAGACCTTAAGAAAAAGAGATTTAAATTATTAATTGATCAAATTAAGAATGAGTATCAAGATTATTCTAAAGAACAGTTAAATTCTAAGTTGCTTGGCTTATTAAAGCAAGAATCTTATAATGAAGAAATTTTGCGTGAA…	mIKIKTYNFLlSILLFGSHlSAmRKSKVVLDKSSQEHYEVVlPLILSQVLDECNDIFTlDEDFDNQIKKIQQSSDVIlDDNISKAVKDLKKKRFKLLIDQIKNEYQDYSKEQLNSKlLGLLKQESYNEEIlRECARLIIAGADSDIQDKHENTTlIYAVCKNYESIVKIlIKmRVNLNIIGNFGRSALIFAIEKKHTKLARLLIKYKCDIKDALlCATQHANIPIVKDLIVCKADLNEQNRIGQTAlmIAAEHSTYDHCLIAEALIRAGADlNIKDEDGETAFTTASKNmSPEIASLLIKAGAKDSGYLKmIGFVSLAmLKSmWDSEENSLTYRRKYPKF*			R	Arp	Ankyrin repeats containing protein	COG0666	1	0			A	Archaea	120	1e-23	Methanosarcina mazei Go1	NP_632069.1
9	BAB00009.1	Babela_gene_814	-	11976	12527	-9	183	GTGGTATTAATATTATATTCTAATGTTCCTTTTCTTAATTTTAAAAGTATATCACTAATACTTAATTATAAAATAAGTCCTATAATTTATTTTTATAAGTGTATCTATAAACTTTTAGTACAAAGTTTATTAATGGAGGGAATAATGAAACTTAAAAATATTATAATAATGTTAATAGCCATTATCTTTATTAATCTGGAACTTATTTCTCGTGGCGGTGCGGCACATATAGGAGGAGGTCATGTTGGAGGAGGACGTATCGGCGGATTAGGCGGAGGCCGTATGGGCAGAGGACGTTTTGGAGGTTCTAGTTTTGGAAGAGGATTTGCTGGTGGTCGTTCTCGTATCGGCGGAGGTCGTTTTGGAGCCTATAGAAGAGGTAACTGGGGAGGTCGAGGA…	VVLILYSNVPFLNFKSISLILNYKISPIIYFYKCIYKLLVQSLLmEGImKLKNIIImLIAIIFINlELISRGGAAHIGGGHVGGGRIGGLGGGRmGRGRFGGSSFGRGFAGGRSRIGGGRFGAYRRGNWGGRGYYGRGFGRYGGYGRGFGYGGYGYLGLGYPVWYLGAYDIPWWNPYYNDYYY*			-	-	hypothetical protein		0	3
10	BAB00010.1	Babela_gene_815	-	12518	12838	40	106	ATGTTTAAAATAAAACATATTATAACAGTAATTTTAATTCTAATCTCTACCAGTTTTTTTAGTTTCAATCTTGTTTGTCATTATACTAGTAGAGCTTATTCAGATGGAAACTTGCCTGAAATTCCTTATTATATTAAGAAAAATAGTTATAAAGGAGTTATGCCGGGAGTAAGAAAAAATGGAGGATGGGGCTGGAGAGGATGGTATAGTTATTATACCCCTAGATATTCAAGAACTTATAATTATCCTTGGTATATAGAAGGTTATTACTATCCATGGTGGTATTATGGATATTTACCATACTATTATTGGTGGTATTAA	mFKIKHIITVILILISTSFFSFNLVCHYTSRAYSDGNlPEIPYYIKKNSYKGVmPGVRKNGGWGWRGWYSYYTPRYSRTYNYPWYIEGYYYPWWYYGYLPYYYWWY*			-	-	hypothetical protein		0	2
11	BAB00011.1	Babela_gene_816	-	12878	13045	299	55	ATGTTTAAAAGTTTATATATATTTTTAGTTTTGATTTCAAGTTTTAATATAATTACTTGTGGCTTTTTTGGTCCTAAAGTAGGAGTAAATTGTTCACAAGCAAAAGCAGTTTGCCAAGAAGGCTATAATGATGCTTGTGAATTATATCAAAAATATTGTGCTAACTAA	mFKSLYIFLVlISSFNIITCGFFGPKVGVNCSQAKAVCQEGYNDACELYQKYCAN*			-	-	hypothetical protein		1	1
12	BAB00012.1	Babela_gene_817	-	13344	13547	113	67	ATGAATAAATCTAAATTAGTAATATTGGCTTTAGGTATAGTTATATGTTCTACTTCTAATCTGATTATAGGATTTTGGCAACCTAATTATAAAGACTATGTAAAAGGTGTCTGTAAGAAATTAAAGGCTCAATGCGATCAAGGTGATAATGACGCATGTGAAAAACATAAAAAATATCAACAAGAAGATCCTAACTGTGAGTAA	mNKSKLVIlALGIVICSTSNlIIGFWQPNYKDYVKGVCKKLKAQCDQGDNDACEKHKKYQQEDPNCE*			-	-	hypothetical protein		0	1
13	BAB00013.1	Babela_gene_818	-	13660	14613	151	317	ATGTTTGAAGTAACACATAAAAATAGTTTAGAAAAAATATCTCAATCTATAAGTCAAGATTTTATAGATGACTATACAAATTTATTTTTAGAATCTCTTGATATAAAACAATCTTCAAAATCTACTTACAAAAGACAACTTAAAGAGTTTTTGGTATGGTTTAAAAATCAAAATCAAAATAACCTTGATAGACAAGATCTTTTACATTATAAAGAATTTCTTCAAAATGATAAAAGTTTATCCTCTTTGACTATAAGTGGATACTTAACAGTCGTTAGAAAGTTTTTCCAATGGCTTGAATCTGTAAAAATTTATCCAAATATAGCAACAGGAATAAAAGGTCCTAAAAGACGTAAGGGTTTTAGAAAAGATTGTCTAACAGTTGAACAAACCAAAATC…	mFEVTHKNSLEKISQSISQDFIDDYTNLFLESLDIKQSSKSTYKRQLKEFlVWFKNQNQNNLDRQDLLHYKEFLQNDKSLSSlTISGYLTVVRKFFQWLESVKIYPNIATGIKGPKRRKGFRKDCLTVEQTKILLNSIDRSTLTGKRDFAmLNLmIRTGLRGIEILRANREDISRQSGETVLFIHGKGRDDKDEIVLLTQSVIEPINQYlIARKNVKNRDPIFASHCTKNWGKRLTTRSISRIVKNRLKDINLDDPRLTAHSLRHTAITLSLLAGATTQEVRAmARHSDVNTTLIYAHNINRIKQAPEKKIDAFLED*			L	XerD	Site-specific recombinase XerD	COG4974	0	0			B	Chlamydiae/Verrucomicrobia group	296	3e-98	Parachlamydia acanthamoebae str. Hall's coccus	ZP_06300661.1
14	BAB00014.1	Babela_gene_819	-	14764	16701	137	645	ATGAAAATAGGTGTTAAAAATAAAATTGTATTTTTGACTGTTCTATCAAGTATAGTTATAGGCAATATATATACATCAAAAATAAACAGTAGTAATACTAATACTCAAGAGGAAAATAATTCAGATATTATTCAATATCAAGTAGATATAAAAGAAAACCCTGAAATTATTGCCCTTTCTGGTTATAATGCTTTAAAAAATGGTTTAATCATAGTAGATGCTTTACGAGAAAAAACAGATCCTACTTTTGATATTAATAATCAAAAAATCTCTCAAGATTTGTTTGGAAATACTGATAGCCCATGGAAAAAATTTATTATAGATCTGCGTAAGAGTAAATCTCAAAACAATATTTTAGAAGGCTCAAACGAAGAAAAAGATATTTCTGATTCTGGAAAT…	mKIGVKNKIVFlTVLSSIVIGNIYTSKINSSNTNTQEENNSDIIQYQVDIKENPEIIALSGYNALKNGLIIVDALREKTDPTFDINNQKISQDlFGNTDSPWKKFIIDlRKSKSQNNILEGSNEEKDISDSGNNLIGSEIEKLSKFNSYKKLDVPVIAINDIKKDIVSILNSIDSIITDKNVILVmKlDDRWITCVTDKSESDKIKFFmVDLLNLDlKQNDNLLNFIKlVKVAIKEITEEKNNPNELNFFKDNKNKVSFSNRPSNEEKNDYRSPYFDIETDQLPPLEQFFEGRIPNRVVNLIDSLKETTNKNFRTDTKKGLILYGPPGTGKSTIAEHIARASGREVLFIDGGSFKTEYQGSGAKIVTELFQAAKAKGKPVVIVIDEIDGATSKLRKNFG…			O	-	ATPase of the AAA+ class	COG0464	1	0			B	Epsilonproteobacteria	116	3e-27	Campylobacter lari RM2100	YP_002575279.1
15	BAB00015.1	Babela_gene_820	-	16838	17110	571	90	ATGGAGAAAACGGTTAGGAAAGCACAACGTCGTCAACATAGCTCATGGAGTTTTTATCAGCTTAGACAATTTATTCAATACAAAGCAGATCTTGCTGGTATTCCTGTTATGCTGGTAGATCCTAAAAATACTTCCCGAACATGTATCCAGTGCGGATATGTTGCCAAAGAAAACAGATCTTTAAGGGATAATTTCTGTTGTCGTGCATGTGGATACGTTGACCTTGCCGATAAACTCGCTGCGGAAAACATCCGTAGAGACGCTGTCAACTAG	mEKTVRKAQRRQHSSWSFYQLRQFIQYKADLAGIPVmlVDPKNTSRTCIQCGYVAKENRSLRDNFCCRACGYVDLADKLAAENIRRDAVN*			L	-	transposase (fragment)	COG0675	0	0			B	Bacilli	148	6e-44	Geobacillus sp. WCH70	YP_002950235.1
16	BAB00016.1	Babela_gene_821	+	17681	18304	3	207	ATGCTTTTATTATATAATAAATCAAATTATGCAAACAAAAAACAAATTATTAAAATAAAGGTAAAAAAAATGAATATAATAGTATATTTATTAGGGGCATTAGCACTAGCATCAATATGGTTAATGTTTAAATACAATAAGTTAGTGCATTTAAAAGCTTTATTAGATGAAGCATGGAGTGGTATAGATGTACAACTTAAAAGAAGATCAGATTTGATACCTAACTTAGTTGAAACTGTAAAGGGTTATAGTACTCACGAAAAATCGGTATTTGAAAATGTAGCAAAGTTTAGATCAGCTGCAATAAATTCCAGAAATATTGAAGAAAAAATTAATGCAGAAGCAGGCTTAAGTCGAGCTTTAAGATCTCTTTTTGCAGTTGCTGAAAGTTATCCAGAA…	mLLLYNKSNYANKKQIIKIKVKKmNIIVYLLGALALASIWLmFKYNKLVHLKALLDEAWSGIDVQLKRRSDlIPNLVETVKGYSTHEKSVFENVAKFRSAAINSRNIEEKINAEAGLSRALRSLFAVAESYPELKANQNFLSLQGElSSIENELQLARRYYNGTARNYNTVVRKFPDNIVASLTGFKVAPYFEVTTTEERENPKVKF*			S	LemA	Uncharacterized conserved protein	COG1704	0	1	9990774	204	B	Synergistetes	214	2e-69	Synergistes sp. 3_1_syn1	ZP_09363211.1
17	BAB00017.1	Babela_gene_822	-	18307	18495	139	62	ATGAAAAAGAAAAAAATAAATAAAAATTCAAATACTCCAGAGAATATCTCACAAAAAAACCAAAATATTTTGGATAATGCTCTTCTTTATCAAACTAAAGATTACGATATTGAAGACAATGATGTACAGTACGGTCGTAATCATGATGAACGTGAGTTCGTGCATGAAACAAGGCACAAAAAATCTTAA	mKKKKINKNSNTPENISQKNQNIlDNALLYQTKDYDIEDNDVQYGRNHDEREFVHETRHKKS*			-	-	hypothetical protein		0	0
18	BAB00018.1	Babela_gene_823	+	18634	20451	152	605	ATGATAATTATTAATCAAAATTTAAAGAAAACATTTAAATCTATGGCAAATTATATATCAAAATGTAAGATAAGTAATTTAATTAAAGTTTTAATATTATCAAACTTTTTTAATAATATTAATGCGCTAAATGATTATATCGAGCTATTTAAAGTTAATATAAAAATAAATCAAGATCGAACTATAGATGTCAAAGAGAATATATCTTATGTATTTCAAGAAGATATTAAAAGACATGGTATAAGGCGTGAATTTCCTACTAAATATTACGATAGAGCAGGTAATAATTATAACGTATCATTTAATGTACTTTGTATATTAAGGGATAACTCTCAAGAATCTTATAAAGTTATAAACTATAGAAATGGAAAACAAATATTTATAGGTAATGCTGAAAAA…	mIIINQNLKKTFKSmANYISKCKISNLIKVLILSNFFNNINALNDYIELFKVNIKINQDRTIDVKENISYVFQEDIKRHGIRREFPTKYYDRAGNNYNVSFNVLCILRDNSQESYKVINYRNGKQIFIGNAEKFITPGLHIYTINYKTDNQLGFFKDHDELYFNAIGTGWAVPIKKVIVKIQLPENLmKDLlNNSLSKDKLAFEAATGYFDTQERNYKAYLNNKGKLIFETTKILLPNQGITVAVGWPKNYIKEPTAYEKLKRFlSDNIYLILLLVGLVNlLAYYIRNlIKIKSKKKKGTIIPLFYPPKDLlPSAVRYIDKFGFDSKAFAAEIVNmAVHGLLKIGYKKNLLSQTYTIYKNSKLPQNIIKEHQVLLDIlFNKNDEIQLIPNNGSIITRAI…			-	-	Predicted membrane protein (DUF2207)		0	2	9990773	255	B	Synergistetes	261	2e-77	Dethiosulfovibrio peptidovorans DSM 11002	ZP_06392335.1
19	BAB00019.1	Babela_gene_824	-	20603	20806	261	67	ATGAAAAGAATTATAAATACAATAAGTATGATGTTAATTTTATTAGGCTTATATAATAACGTATTTTCTATATCAAATTTAAAAACTATAGATATGAATGAAAAATCTATATTTGATGAATTGCTATCTTATGAAGATAAAAAATTTGTTATTAATGGAGCATTGAATTTGGTAATGTGGGAAAATCAAAATTATATAGCTTAA	mKRIINTISmmLILLGLYNNVFSISNLKTIDmNEKSIFDElLSYEDKKFVINGAlNlVmWENQNYIA*			-	-	hypothetical protein		0	1
20	BAB00020.1	Babela_gene_825	+	21067	21909	146	280	ATGAATAAAATAAGATATATATTTGCAATATTAATTTTGAATTTAGTTACAAGTAATTTACTTACTATGAATAAACATGATTTAGAATATATAGATATGAATAAAGATTGTATTCTATATACTTTACCTTATGATATACTATTTAAGATCTTCAATAAATTATTAGGAAAAATAAGTAAAATTGACGATATTTATGAATTTTGCAAAAAGTTTGATGATAAAAAATTGCCAAATATATTAAAATCTCTTCGTTTAACTTGTAAATTATTTAATGTCTCCGTTCAGCAACATACCAAAATATTTGATAATAAATTAACTATATTAAAAGAAATATTTACCAAAGAATATAGATCTTTATCAAAAGAAGAACTTGACTGTCAACTATTAAGCATATTAGAT…	mNKIRYIFAILIlNLVTSNLLTmNKHDLEYIDmNKDCILYTLPYDILFKIFNKLLGKISKIDDIYEFCKKFDDKKlPNILKSLRLTCKLFNVSVQQHTKIFDNKLTILKEIFTKEYRSLSKEELDCQLLSILDAHYPIPIDIEKCIKLIIlGANINIKDKYGSTTLIQAIHHGHTDIVRLLLLCNTGKGIIDLNIQADHGlTALIEACCRGKIEIVRLLLLCNTAKEPINLYIKYKVECVSPYGDIINDGYRDAFDVAKYYGRSDILSLLRQYSKTKNID*			R	Arp	Ankyrin repeats containing protein	COG0666	1	0			B	Spirochaetes	63.2	5e-12	Brachyspira murdochii DSM 12563	YP_003634481.1
21	BAB00021.1	Babela_gene_826	-	22055	23167	83	370	ATGACCCGTGATGATATAAAAATTTTAAAAAAATATAGGTCTTATCCATCTATAACTATTATAGCACCTACTCATAGAACAATACCTGATAGATTAAAAGATCCTATAAAAGTAAAGGATTTAGTAAATCAAGCTACTAACATGCTACTTAAGGAATTTGATAAAAGAGATGTTAGCACTTTGATTAATTCTCTTAATGAATTAGCAGAGCAAATAGATTTTTCAAAAACTTTAGACGGAATTGCTTTTTTTGTTAATAAGGATATTGCCATTGCTTATGACTTACCTTTCAAAGTTGAAGAAAAAGTATGTATTAATAGACAGTTTGAGATTAGAGAACTTTTAGGAGCTTTAAATAGATCAAAGCTTTATTGGATTTTATCTATAAGTAAAAAACCA…	mTRDDIKILKKYRSYPSITIIAPTHRTIPDRLKDPIKVKDLVNQATNmLLKEFDKRDVSTlINSLNELAEQIDFSKTLDGIAFFVNKDIAIAYDLPFKVEEKVCINRQFEIRELLGALNRSKLYWILSISKKPARLFKATLGYIDEIIDSQEmQENmKGFPFQLNYDVTSDRELLAVGTGYKDSTYLTQFDKEFLRQLDNLLAPYlSNNGPLIILGTEKNRAYFQEVTKHKNLIVGQVEGDFSNSTIEEIKNSVEKIIKEDLNNETEKILKlFNEAIGDLKFSSGLKDTWHKAIEGRIDTLLIEDNYSVPGSINKDNNEFIVLYDHNVPLVETDIVDDLIDEVLARDGKVVFVKDGQLKDHDHVASILRY*			J	eRF1	Peptide chain release factor 1 (eRF1)	COG1503	0	0			B	Chloroflexi	278	2e-89	Caldilinea aerophila DSM 14535 = NBRC 104270	YP_005442902.1
22	BAB00022.1	Babela_gene_827	-	23250	24671	122	473	ATGGAAAATAACTTTTCAAAGGTATTTATGTTTTTATGTTTATTAAATTTTAGTAATCATTTAGCAGATTGCTCCTATGATTTAAATTTAATAAAAGACAAAATCAATATCATTCCATTGGCTGTCTTAGGAACCGGTCCAGCAGGGTTAAGTGCGGGAATTTACGGAGCTCGCTCTGGATTACATACGGTAGTTTTTCATGGTCCTACTCCATTGGGTCAATTAAAAGATGGAATATTAGTTGAGAATTGGCCTTGTGTTAATAAAGATAGTGGTCTTAATATCATGAATAATTTAGAGCACCAAGCAAAGAGCTTTGGAACTTACTTAGTTAATGACACTATAAAAGAAGTAGATTTTTCTACTTGGCCATTTAAATTGCACTCTCAAGAAGATCCA…	mENNFSKVFmFLCLLNFSNHLADCSYDLNLIKDKINIIPlAVLGTGPAGLSAGIYGARSGLHTVVFHGPTPlGQLKDGILVENWPCVNKDSGLNImNNLEHQAKSFGTYLVNDTIKEVDFSTWPFKlHSQEDPNRYYYAlSLVIATGATPKRLGVKNEDKYWIKGILSCPLCDAHLIKDQHAVVIGGGDSAVERIlQLAPYAKEITlILRSEKVRAIHDmYKKIKDLPHVKILFNKDIESFEGDGNKLTGVNIIDTKTGEKSIVKTNWVFLSIGFDPNSSVFKDQLNLDPDGYINHDSLTQETNIKGIYAAGNVCDRIYKQASTASGDATKAAANAVKFLSDLDmSPELKKIVKQNSYYPVQEDILKIESIASQKQLDEIINKREPVLIEFYSPLCSLC…		28	O	TrxB	Thioredoxin reductase	COG0492	1	0			B	Cyanobacteria	257	3e-79	Cyanothece sp. PCC 7424	YP_002379061.1
23	BAB00023.1	Babela_gene_828	+	24793	25254	61	153	ATGTCTCAACTTATTATTCAATCAATGTTATCTATTTTTACATATTTTATCTGCAATTACATTTTAATAAAAATTTTAATAAAAAATCACTTTCTTTTTAAACAAAATTTATTTTCAATGTGTATATCTTTAATATTAGTATTATTTCGATCTATATTCTTGCTTTATCCAATAATACCTATATTTGAAATTTATATACTCAAGCCTATTTATTATATAATTTATAACTTTTTACCTTCAACACTCAATATTTTTATAATAAAAAATATCGATGCTATACCTTTAATTGTATCTAATATATTAATTACCGTTATATTTGTTTACCATACTTTAGCTCAAATATTTTTAATAGATAGTAAGAAAATAGTCCGTATACTTTTTGCTAATATTGTATCTTAT…	mSQLIIQSmLSIFTYFICNYILIKILIKNHFLFKQNLFSmCISLILVLFRSIFlLYPIIPIFEIYILKPIYYIIYNFLPSTLNIFIIKNIDAIPLIVSNILITVIFVYHTLAQIFLIDSKKIVRILFANIVSYLITImSSLLTHKFIEKFIVF*			-	-	hypothetical protein		0	5
24	BAB00024.1	Babela_gene_829	+	25315	26478	43	387	ATGAAAATATTAATATATTTATCTATTATTACTCTAACTTTTAGTTTAAGTAATTGTATGCAAAAGAGTGAACAAGATATTTTACATGATAAATTATGTGCCTTTGCCTCAATGAATGCTGATAAGATAAAGGAGATATTAGAATCCAGAGAAACTTTTGATATAAACTATAAGTGTTCTAATAATGATACTCCATTACATATAGCAGTTAAGACAGGTCAAGTGAAAATAATAGATTTAATCCTTAATTATAACATTAAAAGCTGGTACAATTTTTTTGGTTTAGGTCTTTACTATCCAGCAGATATTAATGTACAAAATAATCAAGGAAATACTCCTTTACATGAAGCTGCAAAAGCAACTACCATTAAGTTTGTTACTTCTGCTCAACATTTATTA…	mKILIYLSIITLTFSLSNCmQKSEQDILHDKLCAFASmNADKIKEILESRETFDINYKCSNNDTPLHIAVKTGQVKIIDLILNYNIKSWYNFFGLGLYYPADINVQNNQGNTPLHEAAKATTIKFVTSAQHLLDNSHHDIDVNIKNNEENTALHVLVKSFFERKKSQSQElIDKKIKLINKLIEKGAQIDlKDKTGNTALHlALKTCNVEmLDTLVRGmQNQRmCINLNVQNNNDETPLHIAARYCKVNAKDIVNLLLNYGADVNIYNILSLRPLDVAILKDNKEVVEAILYNQGQVSNLNINEQIGENITIEKEYKHIFSGGETALHLATYIGNQYIINLlLNAGIDRTIRNNEGLTAEDITKKKHSYLIHSLQSFSATLPALSSK*			R	Arp	Ankyrin repeats containing protein	COG0666	1	0			B	Bacteroidetes/Chlorobi group	71.2	1e-25	Candidatus Amoebophilus asiaticus 5a2	YP_001958455.1
25	BAB00025.1	Babela_gene_830	-	26521	27339	173	272	ATGTTTAAAAATAAATTTTTTATATTTTTATTATGTTTTTATGTATACAATATTAACGCCTTGAATGTTTTAGTACATGGAACTTTATTTCCAGGTTTATCTCATTTAGTCCGTATGTTTGATATTCCTTTAGGAATGAATACCGCACATGCTCTAAATAAATCATACGCTCATGGTCGTATGATTCATTTATTAAGTCAAAATTCTCCAATATTTTCAATAGATTCTTTCTATACTTTTGGCTGGTCTGGGAAATTGAGTTTTAATGCTCGCAAATTAGCAGCGCTTGATTTATATAGAGAATTAAAGTCTTTAAAACTTTCTTTAAAAGATCCTAATGAATCTATTAATTTAATTTGCCATAGCCATGGTGGTAATGTTGCTTTATTATTAACCGAG…	mFKNKFFIFLLCFYVYNINAlNVLVHGTLFPGLSHLVRmFDIPLGmNTAHALNKSYAHGRmIHLLSQNSPIFSIDSFYTFGWSGKlSFNARKLAALDLYRELKSLKLSLKDPNESINLICHSHGGNVALLLTEIVQEYQDNEFFIDRLILLATPVQKATENYVSNVIFKKVYLFYSEGDLTQVLDPQGLYYSSKNEEKQIPLFSKRVFSPTPNLKQARVLVDDYDPKHIDFIWKDILIKSLDKmIQLLDREDHKIISmINISEDGTPELILS*		40	R	LipA	alpha/beta superfamily hydrolase	COG1075	0	1	9990936	126	B	Bacilli	46.2	2e-05	Brevibacillus brevis NBRC 100599	YP_002771254.1
26	BAB00026.1	Babela_gene_831	+	27512	28336	25	274	ATGAAAATTAAAGTTCAATCAAATATCGAGCTATACGTAAAAGATATTGGCAAAGGTCAACCCATTTTGTTTATACATGGTTGGCCTTTTAATCATACACAATATGAATATCAGTTTAATCGATTTCTTGAATTAGGATATCGTTGTATAGCAGTAGATATGCGGGGAGCAGGAAAATCAGATGCACCATGGGAAGCATTAAGTAGTAAAAATACGCTATATACTTATGATACATTTGCTGATGATATAAAGAAAGTAATAGATGATCTTGAGCTTAAAAATATAATATTAGTAGGTTTTTCAATTGGTGGAGCCATGGTCTTACATTATTTGGCAAAATATAGTTGTTATCAGGTTTCTAAAGCTCTACTTTTAGGAGCAGCCGCTCCGTTGTTTACT…	mKIKVQSNIELYVKDIGKGQPIlFIHGWPFNHTQYEYQFNRFLELGYRCIAVDmRGAGKSDAPWEALSSKNTLYTYDTFADDIKKVIDDLELKNIILVGFSIGGAmVLHYlAKYSCYQVSKALLLGAAAPlFTKREDFNFPSFDKASVDKLVEDIKYDRPKAVADFANNVFHKEVSlPFRDWIQQmCmSmDANATIKWlISLRDFDLRSDmSKVNVPTAIFHGKNDKICPFELGQTLHKNIKSSKLVIFEESGHGLWHDELEKFNTEFINFIKQ*			I	PldB	alpha/beta superfamily hydrolase	COG2267	0	0	9990925	254	B	Bacilli	264	5e-87	Bacillus atrophaeus 1942	YP_003972504.1
27	BAB00027.1	Babela_gene_832	-	28361	28759	264	132	ATGTCAGATAAAAATAGTATAATGCAAGATCATATACAAGCATGTAAAAATTGTGTAGATAAATGTGAAAAGTGTATTGACGAATGCCAAAAGCTTATAGATATGTGTAGTATAAGAAGTTATGAGGATTGTGGAGAGCAAATTGGAAAAACCACAAAAGCCTGTCACGATTCTATAGAAGCATGTCAGAATCATATTGACATTTCTATTAAAGCCCTCGCTTATATGGATAATGAGGAAATTAGAAATAGTATAGAAAAATGTAAAAAATGTATCGATGCCTGTAACCAAGTAATCAATCAGTGTAAAAATCGAACTGTATTATGTATAGATTTAGTTTTACAGTGTATCAAAGCTTGTAATGAATGTGCAGAAGCATGTAAACATTGCTTTAAATAA	mSDKNSImQDHIQACKNCVDKCEKCIDECQKLIDmCSIRSYEDCGEQIGKTTKACHDSIEACQNHIDISIKALAYmDNEEIRNSIEKCKKCIDACNQVINQCKNRTVLCIDLVLQCIKACNECAEACKHCFK*			-	-	hypothetical protein		0	0	9990516	72.4
28	BAB00028.1	Babela_gene_833	+	29023	29382	23	119	ATGAAAAATAAAATTCTAATATTATTAATTATAACTGCAAATTATGCAAATCTATGTCATTCTCAATCAGATCTACTGCGAGGATATGTGCATAATCAAATTCATGAATCAAGTATTCCTGAATATAAAGAGTTTAATGAAAAAATAAAAAAACTTTTTCAAATACAAAATCACAGCAATGTTCAACAAAAAGAAAGTATGATTAAAGATATTAGAAATTTTGGTAATAATTTAATTGAGAAATTAAATCGTCAGTTAAATGACTCTAAATTAGATTTAACCAAAAGTGAAAGAAAGACGATAGCAGAAGTTATAGAAAAAATAAAAGAAAAGTTAAAGAAACTAGTAAAAAAAATATAA	mKNKILILLIITANYANLCHSQSDLlRGYVHNQIHESSIPEYKEFNEKIKKLFQIQNHSNVQQKESmIKDIRNFGNNLIEKLNRQLNDSKLDLTKSERKTIAEVIEKIKEKLKKLVKKI*			-	-	hypothetical protein		1	0
29	BAB00029.1	Babela_gene_834	+	29405	29614	-28	69	ATGGATAACAAAGATAATAAAAAAATTAATAATAATCTTAATGATATCAATCAAGACAGAGCTGAGTGGAATAAAGAGTGGTCTCTTGAAAAACAAACAGAAGGTCTTGATAAAAAAGCTGTAGAAAAACAAGAAAGGATAGGAAAATCCTTAGAAAACGAAAAAAAAGAAGGGAAAGAAAATGGCAGACAACAAAAACAAAAATCTTAA	mDNKDNKKINNNLNDINQDRAEWNKEWSLEKQTEGLDKKAVEKQERIGKSLENEKKEGKENGRQQKQKS*			-	-	hypothetical protein		0	0
30	BAB00030.1	Babela_gene_835	+	29586	29873	325	95	ATGGCAGACAACAAAAACAAAAATCTTAACAATAATAACACAAATAACGGTAACTTAAACTCAGATAAATATTCAAAACAAGGTAGTTCCTATAGCAACCAAAATGGTTCTTCTGAAAAAGGTGCTCAAGGTTCTAACTATCAAGGTAACGAAAATCAAAATCGTTCCCAAGGTACTTCTTATGGTAAACAAGGATCTAGTTCCTCTTCTAGAGAAGGGTTAAACGAAGATCGTTCAAACCAAAGTGGTTCTTATTCAAGAGGAACTTCTTCAAACGAAGAAATGTAA	mADNKNKNLNNNNTNNGNLNSDKYSKQGSSYSNQNGSSEKGAQGSNYQGNENQNRSQGTSYGKQGSSSSSREGLNEDRSNQSGSYSRGTSSNEEm*			-	-	hypothetical protein		0	0	9990303	40.4
31	BAB00031.1	Babela_gene_836	+	30198	30689	36	163	ATGAAGAGATTAAACTGTAAAACACTAATGATGTCACTTAGCTTACTTTTACCATTAAGCAACATGTCTCAAGCAAGCCAAGTTGAAGGTAACGATTCTCAGGTAGAAGAATCTCTAGAAAATGCATGCGGATGCGGTGGATCAAGACCAAATGCTCAACCAAGACCTAGACCAAATAATCCACAATCACAAAAACCTATCACTAAAGATCAAGAACAAGATCAAGTAGAAGAAGATAAAGATAGATCTTTATCAGAAGAATTAGATAAAGCAATAAATCATATAAGATACTTTATGCAAAATCTATCTGAAAAAGAATCTCAAGAATTAGATGCACTAAAATCTAAATTACAAGATATAGAAGATAAAACAGAAGAGTACTTAGAAAAAGTATATGCA…	mKRLNCKTLmmSLSLLLPLSNmSQASQVEGNDSQVEESLENACGCGGSRPNAQPRPRPNNPQSQKPITKDQEQDQVEEDKDRSLSEELDKAINHIRYFmQNLSEKESQELDALKSKLQDIEDKTEEYLEKVYAEHADLISKYTELFKTTKDKCLLEIASVCNQ*			-	-	hypothetical protein		3	0
32	BAB00032.1	Babela_gene_837	-	30725	31762	152	345	ATGATGAAAAAAATTTTTAGATTTATTTGGTTTTTAATATTTAATTTTGCTAATACAGTGTTTAGTTACCCTTGCTCTATTAAACATCTTAGATCACCGGATAAAAAATCTATATTTTTAATATCTGATTATCATATCAGTTATGATAAAGTAAAAGAAGTAGATCCAAAAGTAAGATTAACTAAATTTAGAAATTGTAAAATTCTAGGTTGTGAAAAAACTTTTCTTAGATCTTTAACAAAGTTAAATACTATATCAAATAACGAAATAACTCTTTTTTGGGAATCAAGCGAAAATATACATAAATATTTTATAAAAAATTCAATATTTAATACTTTTTTGCAATTTCCATTACTTAAACTATTTGTAAATGGTCTCAATAAAATTAATTTAAATTAT…	mmKKIFRFIWFLIFNFANTVFSYPCSIKHLRSPDKKSIFLISDYHISYDKVKEVDPKVRLTKFRNCKILGCEKTFLRSLTKLNTISNNEITLFWESSENIHKYFIKNSIFNTFlQFPLLKLFVNGLNKINLNYVDTWRGLFNYYSNLPDDYKSFIRCIEKLCSDILPNHEKYIENLDNINIKHKYYmLWTLRNFRNRLKDFYDKNIEPNKNSEFCEFILFPPKSIEYKDFWSEFNKLFIIDmADYKmLLDLLLTNSKISILYAGAmHCHmIENVLRKLDFELISEKYRDENLNKTLVNFYKIlEGNYALLDGIATQDQmKYFSDIKLIGPKPLSSSDFKVIFNNL*			-	-	hypothetical protein		1	1	9990701	37
33	BAB00033.1	Babela_gene_838	+	31914	33758	-16	614	ATGATCAAAATTAAAGAACAGATATTATTTTTAGTATATATTTCATTAATTGCTTTACTTTTAACCTTTAGTTTATTGAATATTATTTCCTATAGTTACATATACTTAGCTATTTTTCTTGAAATAATTTATATTTCGATGGTTGCAATAAAGGAACTATATCATAACAAAGTTATTTCAACAGAATTATTTTTAATTATTGCCTCTATAATTGGCATAACAGGTCATGAATATAAAACTATTTCTATTATATTACTCATAATGCTCATAGCAAAGTTAGTTGAAAGCATTATAGAAATGAAAACTGAAGATGCAATTGAAAGTTTAGTTAAATTAACTCCAAAAGAAGTTACAGTCTTAATTGATTCTAAAGAGAAAATAATAAATATAAATGAAGTA…	mIKIKEQILFLVYISLIALLLTFSLlNIISYSYIYLAIFLEIIYISmVAIKELYHNKVISTELFLIIASIIGITGHEYKTISIILLImLIAKLVESIIEmKTEDAIESLVKLTPKEVTVLIDSKEKIININEVLQGmVITVKSGGLIPVDGIIIDGIAQINEAALTGESTLKDKSKNDKVYASTFIENGNIKLKVEKVGTDTLFGKIKEKIEIAQESKAKISTITNKIASIVVPAmLIFVIIVWLFTRDIKLIITIlVFGSPIELTLITPLAIISAVTAAFRNGVLIKGGIFLEELAKIDTIIFDKTGTLTLGQPEVSDIHSFSDKHTVKEILEVASmAEKlSSHPISKAVLKEAEAWNIEVLSPDKFELVSGHGININHNNRNCFIGNKHFVESPEYG…			P	ZntA	Cation transport ATPase	COG2217	0	5	9990217	464	B	Bacteroidetes/Chlorobi group	429	1e-141	Chryseobacterium gleum ATCC 35910	ZP_07087875.1
34	BAB00034.1	Babela_gene_839	-	33742	35097	216	451	ATGCTTAATAGAAATAGTTTTATCAATTATATCCTGAGGGTTTTGAGTATTTTTATAGGTTTATCCTTATATCCTATGCAAAAAGATGAAGTCTTTGTAGAAACTACTAATAGCTGTAAATATATTAATAGCTTAAAATATTTGGCTGGAAAAAAAATATTAGATCATTACAAAAATTTAAATACAGAGCAACCATTAGAAATTGTTTTTAAAAAAATTAGCATAGGAGAATTAATAGATTTCTTAGAAAAAATTAGAGCAATAGAATCAATCGATATGCCATATAATCTTAAACAATCATTTATTAATATAATTAGTTCTCATAGTTTAAATGATATTTTAAGTGCTTTAGATGTAATAAATACCTTAGAGAGTTATTGTGAAAAGGATACACATGAC…	mLNRNSFINYIlRVlSIFIGLSLYPmQKDEVFVETTNSCKYINSLKYlAGKKILDHYKNLNTEQPLEIVFKKISIGELIDFLEKIRAIESIDmPYNLKQSFINIISSHSLNDILSALDVINTLESYCEKDTHDNLVIENEYSDQEEYEEEINLLTKDELKLLKEDlHSCNQVmFNlNPTLYLIERLSSFNWSFFVIFHDKVlKLKNYYLATLKQDKDNYSAYYLlIKICLFFKDFDLLSNLFSNFDIDGTRFTNIRSVYNILPDSENAKNLLKLSIILYYIESNIEYTKDPIDWIKISEIIKEFVKTDITLLNLVADLIFRTTELYACFSQIELESFINLYEKHlLDSENQLDLYQSQDSTLRLRCLCmLKSSNRIDKNFLIEKFKEYKKLEDRVSmFY…			-	-	hypothetical protein		1	1
35	BAB00035.1	Babela_gene_840	+	35313	36122	113	269	ATGGTAGAAATAAATAAAATCAATAAGATTACAAATAAAGTTATAATAAGTCTAATAATTCTGGGCATTAATTTTAATCTAAGTTCAGGTTTTTTTTCTTGTATAGACAAAATTAAAAATACAAGTTCTAATCTGGTTTCAAAAATATTTAACTTTGGACAGGAAAAACTAGACGAAAAAAATGAGGATTTTATCAAAGGTATGATCAATCGGTTTAAGATGAATAACTTTAATATAAATATTTTCAAAATGAATAATCATAGTCTTCAAAAATTTGGACAAAACAATGCATTTGTTTCATTTAGTAATGCCTATTTTAGTAAATCATTTTTAGATAAATTATCTCAAGACCAAAAAGAATTTTTAATAGCACATGAACTTATGCACATTAAAAATCAA…	mVEINKINKITNKVIISLIIlGINFNLSSGFFSCIDKIKNTSSNlVSKIFNFGQEKLDEKNEDFIKGmINRFKmNNFNINIFKmNNHSLQKFGQNNAFVSFSNAYFSKSFLDKLSQDQKEFLIAHELmHIKNQHTLKmIAVTSGCALTTGLLSYYISKYIDKNYLKTYKNKLPKKFQNLlSSNlVLSPGLLAmSAFTlTCYSRFNEKQADRDAALNLGDIKGGVKLLElFKSNHNKPSNRLFNYVNSWFGTHPSSNERIELLKKLKINT*			O	HtpX	Zn-dependent protease with chaperone function	COG0501	0	3	9990919	50.8	B	Gammaproteobacteria	62.8	4e-11	Methylophaga sp. JAM1	YP_006295103.1
36	BAB00036.1	Babela_gene_841	+	36235	36804	240	189	ATGAAATACAAAATACTATTAATTTTAAGTATATTAAATATCGATTTGATTTCTATGAAAGAGCAAAGTATAACAAATGATTTAGAACATCAAGCGGCTTTATTTCAGACATCAGAAAAAATATTTTTTCAATCATTCTTAGTAGAAATTAATCAAATAAAGGAATTTATAAATACTCAAGAACTATATTTAGATTCTGATGAGATTGCCAATTCTTTACAAAAAGTCTCAGATTTACTTACAGATAAACAAATTTTAAAGATAATTTGCTCAAAGACTGATAAGTCATCCATTTTTTATGAATTACTTATGATGGCTTGTAAACATAATCATTATAATTTAGTCAAATCTTTAATTACCAATGGAGTTAATATAGAAGAAGAGATTTATGAAGAAGCT…	mKYKILLILSILNIDlISmKEQSITNDLEHQAALFQTSEKIFFQSFLVEINQIKEFINTQELYLDSDEIANSLQKVSDLLTDKQILKIICSKTDKSSIFYELLmmACKHNHYNLVKSLITNGVNIEEEIYEEACKIAKKYNVYQPTDKNVIQSTVADWIELWRFTNKLLYLNDRTmQVPILGWlSKNTL*			R	Arp	Ankyrin repeats containing protein	COG0666	1	0
37	BAB00037.1	Babela_gene_842	-	37044	37385	108	113	ATGAGATTAAGAAATATTATGCTTGCACTACTAATGGTTACAGGGTTTGTCAATACAGCTATTATATCGCGTGGCGGCGGCGGCCATGGCGGTAGTGGACACATGGGTGGTGGCCATATGGGCGGATACGGCCGTGGAGGATATGGCCATGGTGGATATGGTAGAGGAGGCTATGGTTATGGCGGATATGGAAGAGGATATGGTAGAGGTGGTTACGGTTATGGTACAGGCTTAGGATTAGGATTAGGTCTGGGACTAGGATTACCTTATGCTTATTATGGTGGCTATACTAGCCCGTATTATTACGATAACAATTATTATTATGATGGTTATTATTATTAA	mRLRNImLALLmVTGFVNTAIISRGGGGHGGSGHmGGGHmGGYGRGGYGHGGYGRGGYGYGGYGRGYGRGGYGYGTGLGLGLGlGLGLPYAYYGGYTSPYYYDNNYYYDGYYY*			-	-	hypothetical protein		1	2	9990942	94.7
38	BAB00038.1	Babela_gene_843	-	37493	38386	184	297	ATGAAAATGTATAATAAGTTTTTGTTTTACATGTTTTCCATGATATTAATTGTAAATATACTTCAATTTAGTCAAGTGAATAGTGTTGCTCTAGGACATACTGTAGAAATAGGAAAGTTAGGTGCTAATAAGCTAACTTTAAAAAATAATACTGGATCAAACTTAAAAGTAGAAATATCCTATAATTCAGAAAATGGAGCAAATACTACTAAGAAAGATTTTCAAGTAGTAAAAAATGATAGTCTTGTTATCGAGCCTGCTATAAATTTAAATGATAAAGTATTACTTTTGAAGAAAATAATAATAGGAACTCAAACTCCCTCTATAGATATAACTTCTCAATTAGAGAATCTAATTAAAGAAAAAAATTTAGGAACAGAAGATCTAACGGTTTTTTTA…	mKmYNKFlFYmFSmILIVNILQFSQVNSVALGHTVEIGKLGANKLTLKNNTGSNLKVEISYNSENGANTTKKDFQVVKNDSLVIEPAINLNDKVLLlKKIIIGTQTPSIDITSQLENLIKEKNLGTEDLTVFLGYKYSLGSPLGGFVIEKVKRTSKQDSDISNIRKFNKLTLTNEAIQPIlIKETILYKYSNNSTKVDDSVLGlRENQTVDIDVIRGSGLQQTGILIDmSLALLPEGTKNFTPYlINKGANlSWNKVDLESIDKYmPSGSKKVKAAIIRKSTLLKYYPELADIHYID*			-	-	hypothetical protein		1	1
39	BAB00039.1	Babela_gene_844	+	38570	40105	192	511	ATGAAAGTTTTAAATAAAAGACATGTCTTAAATTTATTTTTGGCATTTTTATGCTTTAATATAAGTTATTCGGCATACAGTATGTTATTAGATACAGAAAGTAAAAAAACAACTTTATCTGATTATCTATTAAATAATCAAGTGAAATATAGTGCAAATACTGAAACTGTAGATTTAAAAGACTTAAGACTATCTGATGTAAAGGGTATATCTAAAGTTAAGGTTAAAGATTCGGAACTAAATTCTGAACTTATAGATCTAAAAGATATAAATAGGTGTTCTTTAATGATATCTAATAATTTATTAGTTATAATAGATAAGGATATTAAGGATTTAAAAAACTTGTATTGTTTAGATTTATGCTCTAATAAAATTAACAGTTTACCTGAAGAGTTTCAA…	mKVLNKRHVLNLFlAFLCFNISYSAYSmLLDTESKKTTLSDYLLNNQVKYSANTETVDLKDLRLSDVKGISKVKVKDSELNSELIDLKDINRCSLmISNNLLVIIDKDIKDLKNlYCLDLCSNKINSLPEEFQHLIFLEILNLSNNKIYAFPAVITTLNSLKILNLSNNLLESLPDSISDLKNLEKLDLSYNKIKELPKKFFELESLQELLLSNNKISKLSKKTKFLINLRILDLDSNNLETIKNLDQLSKlQVlVLSNNNlQKIDDLQGLSNLVVLILKNNKITSIDCILNLNNLECIDLENNYISTISQDINILSKLRELNLAYNKIEEmPALNFTELTLLDISNNQLKNLDlLNLIKLESLILKNNQFKVWPSNLKLLKKlRTLDmSFNELDNIPK…			S	-	Leucine-rich repeat (LRR) protein	COG4886	1	1	9990093	67.4	B	Spirochaetes	171	3e-47	Leptospira interrogans serovar Copenhageni str. Fiocruz L1-130	YP_000806.1
40	BAB00040.1	Babela_gene_845	-	40297	40494	16	65	ATGATTAAGAAGTTATTAATTTTATCTTTAACAATTATAAATATAACTACCATTATTAATAGTAACAATGGTGGTGGTTTTGTAATTGTCCCAAAACATTATACTATTAACTACGATTGTAATAAGGCTAAATATCTTTGTGAAAATGGATCTGATCATTGGTGTGACATCTTACATCAACACTGTCAGAAAAAGTAG	mIKKLLILSLTIINITTIINSNNGGGFVIVPKHYTINYDCNKAKYLCENGSDHWCDILHQHCQKK*			-	-	hypothetical protein		1	0
41	BAB00041.1	Babela_gene_846	-	40510	40992	119	160	ATGAGAAAAAGATTAAATTTTATAATTTTGTCATTATCTATCAGTTTTTCGAATAATTGCTTGTTATCCATGGAAGTTGATAAAGAACAAGGTCAAATTGAAAAAACTGCCTCTCATAATATAATATGGGCTATAACTATTGGTAGTATAGATAAAGTTAAAGATCTTATAAGAGAAAGAGCTAATTTAAATATTAAAGAAAATATTTTAGGCAATACTCCTTTAATGATCGCAGTTCTATCTAATAATCTAAATATAGTTAATTTGCTTACTGATGCCAAAGTTAATCTAGATATAAAGAATAGTCATGGTCTAACAGCTCTAATGTTAGCTATTTTAAATTCCCGTAATAAAATAGCTAAAACGATTATTAATGCTAGAGCTAACTTAGATATTCAA…	mRKRLNFIIlSLSISFSNNClLSmEVDKEQGQIEKTASHNIIWAITIGSIDKVKDLIRERANLNIKENILGNTPLmIAVLSNNLNIVNlLTDAKVNLDIKNSHGLTALmLAILNSRNKIAKTIINARANLDIQDNFGNTALDIAQTLGNKEIIEYIKLKm*			R	Arp	Ankyrin repeats containing protein	COG0666	1	0			A	Archaea	77.8	5e-18	Methanothermococcus okinawensis IH1	YP_004577283.1
42	BAB00042.1	Babela_gene_847	-	41111	42877	99	588	ATGAATACTTTAAGAAGAATTATAAATTATGCCCAAATTAATAAATTTACTTTATTTATAGCATCTATTTTTTCTGCTATAAATAAGATAATCGATGTTTTTCCCGATTTATTGATAGGTATGGCGGTAGATATAGTAGTGAATCAAGAAGCCTCTTTCTTATCTAATTTTGGCATTTTAAATCCACGTTCACAAATTATTACCTTGGGTATTATAACTGCTATTACTTATATTTTGGAATCTCTAACAGAACTAGTACATTCTTTTTTATGGCGTAAAATAGCTCAAGATATACAGCATAATATTAGAGTTAATACTTATAATCATTTACAATCTCTTGAAATAGGGTACTTTGAAGATAAAAGTGTAGGAAACTTATTAAATATCTTGGTCGACGAT…	mNTLRRIINYAQINKFTLFIASIFSAINKIIDVFPDLlIGmAVDIVVNQEASFLSNFGILNPRSQIITlGIITAITYIlESLTELVHSFLWRKIAQDIQHNIRVNTYNHLQSLEIGYFEDKSVGNLLNIlVDDINLLEQFFNDGANDIIKLLVSTLTVSAIFFYISPTISlFAFSSmPIIlFITSYFQNQLKKAYFKARQAAGKISSLITHNIlGLVTIKAYTAEEFESKNIEQASDSYRNANKISIIFNSIFSPIIRIAImGSYIVTLVLGGLYVLDGTLAVGSYSIlVFLTQRLLWPFADLAWLVDLYERAmTSGRRILDIAEVPVEITDLTVNQELVPTNIKGHIIFDSLSFTYPNGKEIFKDLYIEILPGQTIAFVGSTGSGKSTIVKLLLRFYD…			V	MdlB	ABC-type multidrug transport system, ATPase and permease component	COG1132	0	3	9990700	320	B	Betaproteobacteria	576	0	Methyloversatilis universalis FAM5	ZP_08504055.1
43	BAB00043.1	Babela_gene_848	-	42976	43503	184	175	ATGAATCTTTCTCATATTAAAATTGGTAAAAATTTTCCAGAAAGTGTAAATGTTATTATAGAAATCCCTCGGGGTTCTAATAATAAATATGAATATAAAGAAGATATTGATGCGATTGTACTTGATCGTGTTTTACATTCTCCATTTTTTTATCCAACTGATTATGGATTTATTCCTCAAACTAGATCAGAAGATGGAGATCCTCTTGATGTTCTTGTTTTAATAAAACAACCTACTTTTTCTGGTTGCATATTAAAAGCTCGACCTGTAGGTGCTTTAGATATAGAGGATGAAAAAGGACGTGATTATAAAATTATAGCAGTTGCTGAAAATGATCCTTATTATAACTATGTTCATAATTTAAATCAGGTTAACGAACATTTAAGAGATGAAATTAAA…	mNLSHIKIGKNFPESVNVIIEIPRGSNNKYEYKEDIDAIVLDRVLHSPFFYPTDYGFIPQTRSEDGDPLDVLVLIKQPTFSGCILKARPVGALDIEDEKGRDYKIIAVAENDPYYNYVHNLNQVNEHLRDEIKHFFQAYKElEKGKTTHFRAWLDKEQAHEIIRLEHQIFlDEKK*			C	Ppa	Inorganic pyrophosphatase	COG0221	0	0			A	Archaea	176	2e-55	Methanothermus fervidus DSM 2088	YP_004004005.1
44	BAB00044.1	Babela_gene_849	+	43687	44394	680	235	ATGAGTAACTTATCAGGATTCATACTTATTAATAAACCTAAGGACATAACATCTTTTCAAGTTATAAGATATCTTAAAAAATTTTTACCTAAAAATACTAAAATAGGTCATGCGGGGACTTTAGACCCTTTTGCCACAGGTTTGATGATAATAGCAATATCAAGAGAATATACAAAAAAAATTAGTATGTTTCTCAATTCAGATAAAGAGTATATAGCAACTGCTCAATTAGGAATATTAACAGATACATTAGATCTTACTGGCTCAATTATAAAAGAATGTGATCATGCGATTACTCAAGATTCTATTCAAAATTCTATTGAAGAGTTAAAAGATAATTATGTACAAATCCCTCCTATTTATTCTGCTCTTAAATATCAGGGAAAAGCTTTATATAAA…	mSNLSGFILINKPKDITSFQVIRYLKKFLPKNTKIGHAGTLDPFATGlmIIAISREYTKKISmFLNSDKEYIATAQLGILTDTLDLTGSIIKECDHAITQDSIQNSIEELKDNYVQIPPIYSALKYQGKALYKLARNKKLSEQDLNKISQNKKREVKIYSIDILEFNDPYLKIKTQVSHGTYIRSLVNDIAQmAGTVATTQELmRTKIDNYSLDQALELEKIKDAEmIEKNlLKI*			J	TruB	Pseudouridine synthase	COG0130	0	0			B	Spirochaetes	179	4e-54	Brachyspira murdochii DSM 12563	YP_003635099.1
45	BAB00046.1	Babela_gene_850	+	45074	45424	173	116	TTGCTGCAAAAAAATATATTTGCTCATATTCCATATACTTTAACTGCTAAAGATCTCAAAGAAAAAGATTATCATATTCTAATTCAGTTTATCTTAAGTGTACTTTCTGGTAATGCTCAATCTGAGACTATTACTAATACCGGTAGAATTGACTTAATTTTAGAGACTAAGAATATTATCTATATCTTTGAATTTAAAGTTAATCAATCAGTTCAAATTGCTCTTCAACAAATAAAAGATAAAAAGTATTATCATAAGTTTTTAGATAAAAATAAAAAGATAGTACTTGTTGGCCTAAATTTTAATAATCTAGATAGTAATCTTGAATTTATATCAGAAGAAATTCATTAA	llQKNIFAHIPYTLTAKDLKEKDYHILIQFILSVLSGNAQSETITNTGRIDLILETKNIIYIFEFKVNQSVQIALQQIKDKKYYHKFLDKNKKIVLVGLNFNNLDSNLEFISEEIH*			-	-	PD-(D/E)XK nuclease superfamily enzyme		0	0			B	Chlamydiae/Verrucomicrobia group	84	2e-19	Simkania negevensis Z	YP_004672745.1
46	BAB00047.1	Babela_gene_851	+	45597	45764	2	55	ATGAAGCTAACCAAGAAGGGATCTTTTATCCCAAAAGTTATAACTAGGAAGATAAAAGCTAATCTTAATGTAAGATCAGCTGGATCTGAACAAGTAAGAAATCACGAAGTATCAAAAAGTACCGGTCGTTTTTTTGGACAAAAATGGTATCCTACTCGCGATAAGTAA	mKLTKKGSFIPKVITRKIKANLNVRSAGSEQVRNHEVSKSTGRFFGQKWYPTRDK*			-	-	hypothetical protein		0	0
47	BAB00048.1	Babela_gene_852	-	45766	47004	199	412	ATGTCTTTTGAATTATCTTTAGCCCTTAAATATTTGGGCAATCTTAAAGAAGAGAGATCGATTTCTTCTATGGCCAAAGTATGCTTTTTAAGTATTTTAATTAGTGTTTTTGCATTAACTTTGATATGCGCTATTATGAATGGATTTGAGAAGGCTACATGTAAGAAATTACAAGGCATTCATTCTGATGTCATTATCAATACCAGATCAAGAGAGATTAATTTTGATAAACTGAAACCAGTACTTATGAACGAATTCAAAAAATATATAAAAGCAGCAAGTCCTTTTTCTATTGGACAAATTATATTGAAATCTAATCAAAAAAACAAAAATATACACACTTTAGGTATGATAAAAGGAATAGACCCAAAAAATGAACCTTTAGTTAGTGGGTTGAAA…	mSFELSLALKYlGNLKEERSISSmAKVCFLSILISVFALTlICAImNGFEKATCKKLQGIHSDVIINTRSREINFDKlKPVLmNEFKKYIKAASPFSIGQIIlKSNQKNKNIHTLGmIKGIDPKNEPLVSGlKDmmlCTYKDIKSWPKLLKYKHIFIGQTLSQQLLVNVGDTIDLLYPDQEIDNNNITLHSEPVKImGIFKTGINEFDEHIIISSLDlFQDIFQHGATGVNIKLHKDFKDNKNVIDLLRNRLKLEVFSWKDlYPAIVSALALEKLAmVVIlLLITLIATmNIISLLFmLITHKRKDIALLKAHGmKNSSIRLIFIFISFILTLSASIIGILAAWLISYIIDHHQLIKVPDAYYVNYlPALmNIKIAlFILLGVIVISLLVTIVPIRRTK…			M	LolE	Lipoprotein-releasing system periplasmic-binding and permease domains	COG4591	0	4	9990760	234	B	Deltaproteobacteria	173	1e-48	Syntrophobacter fumaroxidans MPOB	YP_847848.1
48	BAB00049.1	Babela_gene_853	+	47203	48624	94	473	ATGCAATTTATTAACAAGAAATCAAAAACTTTAAGGAAGAAAATGCATATTAAAAAAATTCTGGCTTTATTGTGTGTTTTTAATTGTTTTTACATTTTAACTCAAGATGATTGGTCTGTTTGGGGAGATAATCCTGTTCTTTATCCAAAAGATGTATTTTATCCTAATAATCTTGAAGAAGTTATATCTATAATTAAAAAAGCAAACCTTGATAATCATAAAGTTAAAGCAATAGGATCATGTCATTCATGGAGTAACTTAATTAATACTAATGGATATATTATAAATACTGATAAGTTAGATAAGATATTATATGTAGACAGAGATAATAAAAAAGTGAAGGTGGAATGTGGTATTAAATTAAAAGATCTTTTTAGTTTTTTAGCACAAGAAAATCTA…	mQFINKKSKTLRKKmHIKKIlALlCVFNCFYILTQDDWSVWGDNPVLYPKDVFYPNNLEEVISIIKKANLDNHKVKAIGSCHSWSNLINTNGYIINTDKLDKILYVDRDNKKVKVECGIKLKDLFSFLAQENLSLPNQGFIAEQSIVGAISTGTHGTGHTGVLSDFISEFEVIDSQGNFYKVTKDTNSDWIPFLRIGLGALSFIYSVTIECDNlFILNHKRVLSTWQEAmDNYKSNYQNNDYYmFmAHPTSDmVlNFFWNKTDSVTKRRFIYDIPENIVTNAFLSRAAVRSLKYAPQVGSRLIELWLFGmQKDSHNQYSYLSLSPLKDPISVEYYIEVEFGVHIDDFKIAIDKFKELYNSYENQGYNLTALLTCRFSPGFDKSFlSmSYKRDTAYITIN…			C	GlcD	FAD/FMN-containing dehydrogenase	COG0277	0	1			B	Actinobacteria	206	4e-60	Streptomyces flavogriseus ATCC 33331	YP_004922466.1
49	BAB00050.1	Babela_gene_854	+	48718	49269	150	183	ATGGAGTTAAAAGAAATATTAGAATCCGGCATAAAGCAGATTTTGGAATCAATTTTAGATATCAAAAAATATATTATATCACTATACAATAAAACGCAAGCGAGTTCTACTCCTAATAGAAGTGAAAACTTAAATGAACTGTTTACAGCGCTTGCTAAAGCTCAAGGGGAAATGAAGATAGCCAATGAATTATGTGAAAATCCTTATTTTAAATCTAAATATGCCAATTTAGCAGAAATCGTTAAGGCATCAAGACCAGCTTTGAGTAAAAACGGTTTATCAGTTATACAGCAGATATTAAGCGATGATGAAGGCCGAATGCTCTTATGTACTATTTTATCGCATGCCTCTGGTCAATGGATAGAAAGTAGAGTGAGAATTATACCTCCTAAAAATGAT…	mELKEILESGIKQIlESILDIKKYIISLYNKTQASSTPNRSENLNElFTALAKAQGEmKIANELCENPYFKSKYANLAEIVKASRPAlSKNGLSVIQQILSDDEGRmLLCTILSHASGQWIESRVRIIPPKNDVQSIGSYmTYLKRYSYASIVGVVTSDEDDDGERAVADmRNSYLKNLKQNP*			-	-	DNA single-strand annealing protein, ERF family		0	0			B	Deinococcus-Thermus	112	3e-30	Deinococcus maricopensis DSM 21211	YP_004171106.1
50	BAB00051.1	Babela_gene_855	+	49419	50342	56	307	ATGTCAAAAATAATAAAATTTATAAGTTTAATATTATCATGCTTTGCATCTTTTAATATAATATGCATGGAAAGTTTAGAATCAGGAATTTTAACTATTGATAAAGAGTTGTTAATATCAACTTTTATTCAAGAAGGTGTTAGAAGAAGTTGGAGTAATATTTTTGATTTTTATAATGAAAAAAATGACAAAGAATTTGATAGATTCATTTGTATGCTCCGTAGAACTTGTAAAAATTTTAATGAAGTGTTTAAAAATTTATATGACGATCCTTATAATATTGAACTTATAGAGAAATATAAAGAAGAGCAATTTCAAGCTTTATTTAATCTATTGAAAAATGAATCTGAAAAGGAACATAAAAGTGCTTGTGATGATGAGCTTAATGAAAAGAGCTTG…	mSKIIKFISLILSCFASFNIICmESLESGILTIDKElLISTFIQEGVRRSWSNIFDFYNEKNDKEFDRFICmLRRTCKNFNEVFKNLYDDPYNIELIEKYKEEQFQALFNLlKNESEKEHKSACDDELNEKSlTVQLEGILKSYLLAKEDLIKCIKLImAGADVNIKSPIYKDTLlFRCCGHRDNTSLVKILILLGAHVNLSRSAGVTALmRASQNGAVGIVKLLINAGADINAYNmASKNAlmHACDLSALDTDAVAKLlIDEGIDLYHRDNFGRFARDIAVTNRRmIIVNLIDNALREINKKDVI*			R	Arp	Ankyrin repeats containing protein	COG0666	1	0			E	Fungi	195	8e-18	Chaetomium globosum CBS 148.51	XP_001226990.1
51	BAB00052.1	Babela_gene_856	-	50398	51633	248	411	ATGATAAAAATATTGATATTATTTTTAAGTATGACAACAATTTTGATATGCAATAGCAAAATACTTTCTATGGAGCAAGCTCCAAAAAATTATATAGAATATATGCCTAATGAAATAAAGCTAAGAATATTAAAAAAAGTTATAATACCTTACATCAAAAGTTGTAACAATATTTTTCAAATTATCGAATATACCACTGTTTCTCTTAAGAATTTACACTTAGTAAATCATGACTTTAAACTATTTATAAAAGATATAGTTAAAAAAACTAAAAAACGTTTAAAGAAATATTATAAAAACGAAAACTTAAACTTAAATGAAGCAAATAAAGTATTAAATAAAATAGAAAAAGATGACAATTATTCAAAGGAAATAGAAACCCAATTAGTAACTATGATA…	mIKIlILFLSmTTIlICNSKILSmEQAPKNYIEYmPNEIKLRILKKVIIPYIKSCNNIFQIIEYTTVSLKNLHLVNHDFKLFIKDIVKKTKKRLKKYYKNENLNLNEANKVLNKIEKDDNYSKEIETQLVTmILlGNDNlLKDILFlISKKINLVNFVKLIICYSKNINVQDLNGFTPLmYACQNGNIELANELIKRKTEINIKNKDEEIALFIAIENNNLELVKLLLDNESIVNTQTASLKYTPLmKAVEKGNEEIVKlLLTYQANVNEQNIHGKTALIIAVEKNNINLVKlLLDNKANPDIYSHTLNCNAlNYASKHGYEEIVRlLLQYNSVIDTQDTSLSYTPLmYAARNNYPNILAmLLEHKANVNLINRFGKTAKDIALSNKHNKIVQLIDNYI…			R	Arp	Ankyrin repeats containing protein	COG0666	1	0			E	Metazoa	143	2e-36	Aedes aegypti	XP_001649301.1
52	BAB00053.1	Babela_gene_857	-	51881	52846	276	321	ATGAAAAAAATAACTATATTACTACTAATATTTTTAATAATTAATAAAAATTTAGTTATATCTATGATTGAAAGCCACTCAACGACAGAATATAGTCTATTGCAGAAAATAAGAGATATAAGATATTCATTTAAATTAAGACAAGTACTACAAGAAAACTATAGTCAAAAAAATATAATAAAAATAGTTAAATTACTTGAAAAAGGCGCCAATCCTAATATACTTCTTAGTAGTCCGTACAAGCAGCCTGCAATAATAAAAATAATAACAAATCCTGATTTTCATTCATTAATATCTATCTTTTTAAGTAAAGGAACAAATATTAATATTAAATATGGTTTTGAAGAAGTTACTCCATTAATATGCGCAACTAATAATAATGATGAAAGTCTAGTAAAA…	mKKITILLLIFLIINKNLVISmIESHSTTEYSLlQKIRDIRYSFKLRQVLQENYSQKNIIKIVKLLEKGANPNILLSSPYKQPAIIKIITNPDFHSLISIFLSKGTNINIKYGFEEVTPLICATNNNDESLVKlLIDNHADINAKDREGQTALmKACQEGYSKlVIDLISYGAEINIQDQDGYTALNHATCEGHKDIVEILIANKADLNLSLTFLNTGYTPLIQAImNDKIDIAKLLIEAGSDVNQVSEKNWTALmYASYYGCIDIVRLLLDKNANTTIENYWGHTAKNIALQQSETCYDNSELKSKFDTIIKlIDSKKST*			R	Arp	Ankyrin repeats containing protein	COG0666	1	0			E	Fungi	132	5e-33	Aspergillus fumigatus Af293	XP_749852.1
53	BAB00054.1	Babela_gene_858	+	53122	56037	34	971	ATGGCGGAGAAAAATACGTCACAAGCAGCTCAGAATTCTAGTAATGATCAATCTAAAAAATACAGTCAAACTTTAAATTTACCTAAAACAGATTTTCCTATTCGTGCAAATAATGCAATAACTGATATAGAACTGATTAAAAGATGGGAAGAAGAAGATTTATTTAGTATATCTTTTAATCATAATAAAGGTAAAAAAAAGTTTGTTTTACATGACGGTCCTCCTTATGCAAATGGCAATATTCATCTTGGTGGAGCTTATAATAAAGTTTTAAAAGATATAACATGTAAAATTAGACGTATGTCTGGATATCATGTACCGGTGACACCTGGCTGGGATTGCCATGGGCTACCTATAGAACAAAAAGTGACTAAAGAGAACCCGGGACTTGATAAAGTT…	mAEKNTSQAAQNSSNDQSKKYSQTLNLPKTDFPIRANNAITDIElIKRWEEEDLFSISFNHNKGKKKFVLHDGPPYANGNIHLGGAYNKVLKDITCKIRRmSGYHVPVTPGWDCHGLPIEQKVTKENPGLDKVElKKACRAYATHWIDIQRNSFKSLGVLmDWARPYITmSFKYESTIVRALKILVQEDLIERKNKTVPWCPQCQTVLASAEIEYHNRKDPSIYVLFNIDEVDSRKLFGIDQKINLVIWTTTPWTlPLNRAVIAHPDAEYVLLEVNNQFLVVGAKVKDKLLSTLGVNAKEIKTFNSGFFKGLKVNHPFIDIKVPVIFDDSVGLDEGTAFVHCAPGCGPIDYEIGVKNNLEIYSPISPDGRYTTDIELKDLVNmPVQDGQIWVIKKLQEL…			J	IleS	Isoleucyl-tRNA synthetase	COG0060	0	0	9990748	986	B	Deltaproteobacteria	780	0	Geobacter lovleyi SZ	YP_001951224.1
54	BAB00055.1	Babela_gene_859	-	56071	58155	70	694	ATGAAATATTCAAAAATCAAACATATTTTATACCTTATAATGTTCATCATAAATACCATTTTTTATATCCCTGTTAAAGCCGTTGATAGTTCTCCTGCTTTAAGTGATGAAGATTTAAAAGCTCTCAATTTAAGCGAAGAAGACGCAAAAGAACTAGAACAGTTTCTTTCAGCAATAAACAATTTACCACCCGAAGAACAAGAGTTTTTAACACAACTTGGAAAAGAGATGGAAAAGATGATGGTCGAAGAAGGACTTGATCCTTCTAATCCTGATGATATTTTTAATTGGATAGATAAACAGAATGAGGAGACTAATGGAAATGCTAATAACGAAAAACCAGCAAAAATAGAAGCTCCTATTGTACAAAAACCAGAAATTAAGCCTATTGAAAATACC…	mKYSKIKHILYLImFIINTIFYIPVKAVDSSPALSDEDLKALNLSEEDAKELEQFLSAINNLPPEEQEFLTQLGKEmEKmmVEEGLDPSNPDDIFNWIDKQNEETNGNANNEKPAKIEAPIVQKPEIKPIENTKDIIQmIQDTIKYLSSFRQKVSmSQYmSNSIERLSQELNElTYLLHISLDPEISRHlLEPDFSNLYKNLENIYKILLKNEPNIETNEVSLDDlENPYEALELPINATLEEIDTTYNNLKSNYQPEILRESLKQEGLTEKEIEKRIKQARLSFSFIQNAYDTLKDPKEKALIDRTIKDQIAIQQNlEQASIDAFNNIKLELSNSIFNILSDIKKLLEKHKPEELAKVKAYEEQQKKILVESKKPIRVTPSARDQFKYPKDEEYQEFY…			O	-	DnaJ-domain containing protein	COG0484	0	1	9990747	43.1
55	BAB00056.1	Babela_gene_860	+	58225	58605	14	126	ATGATAAATATGTCTATTTTTAATTTTAGTTTATCTAGACGCCAAAGTCAACTTAAGGGATTTCTTTTGCTAGAAATATCTATAACTATTGTTATGGTTATGGTGATAAGTCTTTATCTATTTAAATGGTATAGTATGGTTATTAACAATCATACATTATTTATTAAGAAATCTAATGCTTTAATGATGGCTTCTAATGTTATAGAGAAGATAAGATCGGATAAGAAGATTAATAAACTCACTTATAATGAGGGAGATTTTGATATTGATGTAAAATTAGAGAAAGTAAAACAATTAAACAATTTTTATTGGTTAAAAGTAACTGTGGGCTTTAATAATAATTTAGAGCATATAATTTTTAAAACCGGTCTAATTTTATGA	mINmSIFNFSLSRRQSQLKGFLlLEISITIVmVmVISLYLFKWYSmVINNHTLFIKKSNALmmASNVIEKIRSDKKINKLTYNEGDFDIDVKLEKVKQLNNFYWLKVTVGFNNNLEHIIFKTGLIL*			NU	PilV	Tfp pilus assembly protein PilV	COG4967	0	1
56	BAB00057.1	Babela_gene_861	+	58619	59104	-3	161	ATGAAAAGAGCTTTTACTTTAATTGAAACTTTAATTTATATTTGGGCAATAATGCTTCTGAGTTTAGTATTTATAAGTATGATGGACTATTACTTGAATTTGAGATTAAGTATTATCAATATTCATTCTGAAGTTGAAATAATAGTAGGCTTTAAATTATTACTTGAAGATGTTAAAAATGTTTCAAGTTATAATGAAGATCTTAAGCTTATTGAAGAAAATAGCTTGATTTTTAAGCATAAAAATAATTATTATCAATGGGTTGTGATATCTGGTAGGCTATATAAAATTATTGGGAAACGCTTTCAAAATAAAAATTGGGTTAAAAGAAGATCTAACTTAGTAGCTCAAAATATCAAGTCTCTTAAATTTGATTTTGTTAAAGATCTTAATAATAAG…	mKRAFTLIETLIYIWAImLlSLVFISmmDYYlNlRLSIINIHSEVEIIVGFKLLLEDVKNVSSYNEDLKLIEENSlIFKHKNNYYQWVVISGRLYKIIGKRFQNKNWVKRRSNLVAQNIKSLKFDFVKDLNNKIIGINVFLESVKNKKYYGFVCLNNGIVI*			-	-	hypothetical protein		0	1
57	BAB00058.1	Babela_gene_862	+	59101	59508	118	135	TTGATTATAGTTAATTTAATAATTTTATTAATATTTTTTTATAACTATATTTTTTTAATTTTCGATCAAAACAGATTTATAAATTTGACTATTTCAAGATTAGTAAAAGCTAAGGCTAATTATTATGAACTTGAAGGTTGGCTTTACTATGCAATTAGTTTTTATAAAACTAATTTTAATTCTATAAATTTACCTTATAGTAATAAATTATATCATGAAAAAGATTTAAATAGTTATATTATTTTAGAAATTTATGATGATTTAAATGATAAAGAAAAACTTATTATTAAAGTTTCTAGATATATAAATAGTCTATTTAAGGATCAAATGGTTTGTGACTTGAAGAGTATAAAAAATAAATTTGAGATTCAAAATATATTTTTGAATGATAAAAATTGC…	lIIVNLIILLIFFYNYIFLIFDQNRFINlTISRLVKAKANYYELEGWLYYAISFYKTNFNSINLPYSNKLYHEKDLNSYIILEIYDDLNDKEKLIIKVSRYINSLFKDQmVCDlKSIKNKFEIQNIFlNDKNCNl*			-	-	hypothetical protein		0	1
58	BAB00059.1	Babela_gene_863	+	59626	60072	12	148	ATGAAAGTATTTTTACTTAAAGATATAGAAAAAGTTGGAATGGCTGGAGAAATAGTAAAAGTTTCAGAAGGTTTTGCTCGTAATTATTTAATTGCTGCTAAATTAGCGGTTGAAGTTACTGATAAGAATGTCAAAGCTTTTTCAAATAGACTTAAGGTAATTGAAAAAAGACAAGAAGTTATTGAATCTAAGAGTTCTATGCTTGCGGAAAAGGTAAAAAACACAGAGATTATAGTTAAGCGTAAGACTCATGATGATGGTAAGTTATATGGATCTATAAGTGCAAGCGAATTGGTAGATCTATTAGCTCTTAAAGGTATTAATGTATCTAAAAATCAAGTTGAGCTTGATAAGGCTATAAAATCTAAAGGTAACTATGATGTAACTGTAAAGTTATCA…	mKVFLLKDIEKVGmAGEIVKVSEGFARNYLIAAKLAVEVTDKNVKAFSNRLKVIEKRQEVIESKSSmLAEKVKNTEIIVKRKTHDDGKLYGSISASElVDLLALKGINVSKNQVELDKAIKSKGNYDVTVKLSSKLKPAFKLKVVEEK*			J	RplI	Ribosomal protein L9	COG0359	0	0	9990742	179	B	Thermodesulfobacteria	113	2e-31	Thermodesulfobacterium sp. OPB45	YP_004627231.1
59	BAB00060.1	Babela_gene_864	+	60084	61442	15	452	ATGCAAAAGAAAATTTTGCAAGATCGAGCTTCAGCTATTGCTGAGAAAATGCTTGGGCGAACTTTACCATGTAGTATAGAGGCAGAGAGATCTGTTTTAGGCTCGCTGTTGCTTTATGATGGACAGTTTCAATTAATATCAGAGTTTTTGATCTCTAATGATTTTTATTTGCCTTCAAACAAAATTATTTATGAAGCAATGACCGAGCTTGCAAAAAGAAATCAACGTATTGATTTGATAACTTTGCAGGATGAGCTTGAAAAGACTGGTAAGTTAAATGAAATAGGAGGAGTGGTATATCTTCTATCTTTGCAGGAAGATATACCTGCTATAGGTCTTATTGAGCAACATGCAAGGCTTATAAAAGAAAAAGCTGTATTAAGAGATTTAATATCTTCT…	mQKKIlQDRASAIAEKmLGRTLPCSIEAERSVLGSllLYDGQFQLISEFlISNDFYlPSNKIIYEAmTELAKRNQRIDlITlQDELEKTGKLNEIGGVVYLLSlQEDIPAIGLIEQHARLIKEKAVLRDLISSATQIISNCYSQNDKDIDAVLDDAERVIFNISQKRVQQSFVQLNIWlKKTFKHLSDIRSHKGlTGIPTGYKKLNDmTSGFQNGDFVVLAARPSmGKTAlALSFARNAFVSDLSVGFFSLEmSAEQLILRLlSSESGVSHHKIRNAmVNSDEWISlTHVAAKlANSKlFIDDTAmQSImDIRTKARKLKmEHGLNFlVIDYlQLIHGQQKYENRHQEVSAISRSLKALAKELNIPIVAlSQlSRAVDSRVDKRPmLSDLRESGAIEQD…			L	DnaB	Replicative DNA helicase	COG0305	0	0	9990741	563	B	Clostridia	438	1e-149	Acetohalobium arabaticum DSM 5501	YP_003828871.1
60	BAB00061.1	Babela_gene_865	+	61457	61936	569	159	GTGCGAGTAATAGGAATAGATTTAGGATTTGTAACCACAGGTTTTAGTATTGTTGAAAAACGAGAAGGTAAGATTTTTTTACTTGACTCCGGGTTGCTTTCTATGTCTTCTTCTCAGTCTGTATCTTATCGTATTGGTTGCTTTTATGATTTTTTTGATCAAAAGTTAATCGAAGGACAAATTCAAGTTATATCTTTAGAGACGCCTTTTTTAGGTAAGAATGTTCAATCATTTTTAAAGTTAGGATATTTAAGAGGATTATTATACTTGCTTGCTAATAAGCATAATCTTGATATTTTAGAATTTTCGCCTCGAGAGGTTAAATTATCTATTACTGGTTTTGGCGGAGCAGAGAAAGATCAAATAGCGCGTGTTCTTATGCGCCTTTTTCCGGGTCTT…	VRVIGIDLGFVTTGFSIVEKREGKIFLLDSGlLSmSSSQSVSYRIGCFYDFFDQKLIEGQIQVISLETPFLGKNVQSFLKLGYLRGLLYlLANKHNLDILEFSPREVKLSITGFGGAEKDQIARVLmRLFPGLQmPKKlDlTDAmAVSLCGLWNSSFKK*			L	RuvC	Holliday junction resolvasome, endonuclease subunit	COG0817	0	0	9990740	156	B	Bacteroidetes/Chlorobi group	120	1e-33	Chlorobium luteolum DSM 273	YP_375539.1
61	BAB00062.1	Babela_gene_866	-	62505	63653	12	382	GTGAAAGTAACTTCTCTTAAATTAAAGAATTTTAGATGTTTTGATTCTCAAACTTTTACTTTTGGGATTGAAAATGACATTATTTTTATTACAGGGCCTAATGGTAGCGGTAAGAGCTCTATATTAGAGGCCCTTCATTATTCATCTTACTTGCGCTCTTTTCGCACTCATTTACCAGTTGAATTAGCTCTTTTTGACGCAGAATATTTTTCTATTGGTACTAGCATTTCTCATGTTTCTTCTTTTATTGATAATCATACCGATACTGATAATCTTCAAATAGTTTTTACTTTAAATAACCTAAAGCGTATCGTTAAATTGAATCAAAAACCGATCTCTTCATTTAAAGATATTTATAATATTTTTAAAGTTGTAACCGTTACTGCTGATGATTTGAAA…	VKVTSLKLKNFRCFDSQTFTFGIENDIIFITGPNGSGKSSILEALHYSSYlRSFRTHLPVELALFDAEYFSIGTSISHVSSFIDNHTDTDNLQIVFTLNNLKRIVKlNQKPISSFKDIYNIFKVVTVTADDlKLIQDGPLLRRNFIDQTImFNDSSYISLISKYKRVlENRNAllFSKFDKESYNLWSEKlFDLSKTIQKlRIQALENIGKQAKIIFDTINLSDNSREVSCNLDIKYQYAQPYSLIAHAQNFQEFIELYPSILQDELNRKKTLFGTHLDDFKIIFQDKYSRTFSSRGQQKmILmLLKLAQISLSNKNKDNAKNTILLIDDFFSDFDSEKFNAILSFIPTIASQTFVTSPGRSFIDNTLNNKNLSCQYIELDL*			L	RecF	Recombinational DNA repair ATPase RecF	COG1195	0	0	9990738	234	B	Clostridia	147	7e-40	Desulfosporosinus sp. OT	ZP_08814594.1
62	BAB00063.1	Babela_gene_867	-	63665	64786	275	373	ATGGAAAAAAAATTTACTATCGATCAAAAGTCTCTTTTAAGTTTACTTTCTTCTATGCAACCAATTTGCTCGAAGCGTACTGCAATTGATGCCACTTCTTCTATACTTTTTCAAGTTGGTCACAAAGAACTCATACTTAAAAGTACTGATTTAGAAATTAGTCTACAATCTAGTTGTTCTTTAATTGAAAGTTCTTTTGGAGAACCTGAATCCTTTTTAGTTCCAGGAAGAAGAATTTTTGATGTAGTAAAAGAACTGCAAGGCCCTATTTACTGTTCATTAACAAAGCAACAACTTAATTTACAATCTAGCTCATTTAGCCTTTCTTTAAATATTAAAGAAGCTGAAGAGTTTCCTGCTTTTCCTGAAAGAATAGAAAATCTTATGCATCTTGATGCT…	mEKKFTIDQKSLLSLLSSmQPICSKRTAIDATSSILFQVGHKELILKSTDLEISLQSSCSLIESSFGEPESFLVPGRRIFDVVKElQGPIYCSLTKQQLNLQSSSFSLSLNIKEAEEFPAFPERIENLmHLDANVLLSmLESVVFLIPQNNANPALNGLFLEIKDNSLFmTTTDGHSLAQICSFNTKYQGNKSWLLPRRAVYELKKILETSQDKNIFLGICSNQLVFSGELFNFFTKLLADQFPHYQTIlDKSTFYPASIDRSmFlKTLKRSACLLSGQFVPTSFYFEDKLLKVAINNKEVGSLDEQISLTQALPLKVDIKFFAPYLLNGLQAFNNEQIQFYLKSSLSPIIFEHENDQNRITYlVmPVSPSIN*			L	DnaN	DNA polymerase III beta subunit	COG0592	0	0	9990737	413	B	Deltaproteobacteria	145	7e-39	Bdellovibrio bacteriovorus HD100	NP_967032.1
63	BAB00064.1	Babela_gene_868	+	65061	67370	142	769	ATGAATAATATAAAAAAGATATTAAATGTAATTTTATTATGTTGCTGTTTATTTAATTTATCTATATCTATGCATAATAAGATATCAAAAGAAAGCTACGTTTCAGAAATAAATATAACAGATATGCCTGAAAATGTTATTCAAGCAGTCTTAATTGAATGTTTCAAAACTATAACTAATCAACATGATAATGTATTTCAACCATTTCAAGGGTATAAAAGATTTTTATGCCAAATCAGTTTGGTTAATAGATACTTTAAAGTATTAATTGATTTGGTATTAAAAGAAGAAACTTATAAAAATATCGTAGCTCAACATTTTTCTTATAAAGAGCTTTTATTAAATTCTGAAGATAGAAATTTTCAATTAAAAGAAATACTAAAATCAAAATTAGAGTTA…	mNNIKKILNVILLCCCLFNLSISmHNKISKESYVSEINITDmPENVIQAVLIECFKTITNQHDNVFQPFQGYKRFLCQISlVNRYFKVLIDlVLKEETYKNIVAQHFSYKELLLNSEDRNFQLKEILKSKLELEEQAARLIISGANINFDIDSLNRLSPLmRVIITGNFKNLVDlLIIYNKDLNFQDSKGLTALmHAVRLNKRDIVKKlIKNQADVNILNNKGKSALAIALSKFDVDVNIVRDlIKSGSNVNLYDFVKYLIIKHKEQSSIYPlYDmFTKKAELIIKNLPNFNYTDCNGNTPLmISYLYGHIKIFKLLLlYGANLEVKNIYGQTIKYLAIAYNNRYILNmIESYYDIKERlmFIIKNSCIFDCWDRTNHFILSAVNFQNIYFNSKDLILL…			R	Arp	Ankyrin repeats containing protein	COG0666	2	1			E	Trichomonas vaginalis	121	8e-28	Trichomonas vaginalis G3	XP_001311071.1
64	BAB00065.1	Babela_gene_869	+	67512	68747	39	411	ATGAAAATCAAAATTTTAAACCTATATATATTAATATGTATATTAATTGGTATATTTATACCAATAGCATCAATGGAAATGGAATTAGAAGGTTCCTTAAAACGAAAAAGAGAAGAAAGTCAAAAAAGAGTTAATAAAAAAATAAAACAAGTTCAAGATCTTCCTAATCTTCCTATTGAGATAAAACTTTATATTATCAATCTAGCTATACAGAATATAGTTGAGGCTAACTTTCATTTAGATCCACTAAAAGGGGTTAATAATTTTATAGGTCAAATTAGGCTTGTAAATGGAGAATTTAATAGTCTTTATAATGAGCTTATAAATAATGCTAAGAAAAAAGCAAAAGATTATTTTGCCAAAGAATATGATAAATGGGATCAAAATGAATTAAATAAT…	mKIKILNLYILICILIGIFIPIASmEmELEGSLKRKREESQKRVNKKIKQVQDLPNLPIEIKLYIINLAIQNIVEANFHLDPLKGVNNFIGQIRLVNGEFNSLYNELINNAKKKAKDYFAKEYDKWDQNELNNRLNYLlTYYYQQTLIAKSLINmANSNIPIANIGYLLGLNWTYEEQmEALRHNSEGNFGPLIEIEIAKlVIAGANPNISlVLNNSTEIISPlALIAKTSmFTNLIKILVTYGANIDFQDENGETPLmHAARNGKKEIVNILISLKADVNILDNQGFTALTNTLVCNNNLDIANILISHGADVNIVKEGFPSTlIVVADSEDNLYNQVEFLLNHGANIDFQDVDGNTALIYAVQQNLEDIVRLLIAYNADPNLTNEEGLSAIDFALNN…			R	Arp	Ankyrin repeats containing protein	COG0666	0	1			E	Trichomonas vaginalis	117	6e-29	Trichomonas vaginalis G3	XP_001329437.1
65	BAB00066.1	Babela_gene_870	+	68786	70528	136	580	GTGCCAATATTATCTATGGAGCAAAATTGTCACAAAAGAAAGAGGATTGAAGAATCAGAAGATATTGAAAGAAATATAGAGCCACGTCTTGAGTTATCAGAATTATTAGAATTACCTGCTGAAATTAAAGTAAATATTCTATTTCAAGGTATATTAAGTATAATTCAGCATAATGCTTCTAAAAAAGATGGGATTTTTAAACCGTTTGATGGTATTAAAGAATTTCTAGATGCTTCCTCTTTAATTAATAAAGAATTTGCAGCGCTCAAAAGAGAATCTAAAGATACATTATTAAATGGTGCCAAAAAAGTTGCAAAACAGATTTTTGCTTCTGGATTTCTTAATAGCGCTCAAGAAGAATTAGATAATCAGCTTAAGGAAATTTTAGAAAGCGAATAT…	VPILSmEQNCHKRKRIEESEDIERNIEPRLELSELLELPAEIKVNILFQGILSIIQHNASKKDGIFKPFDGIKEFLDASSLINKEFAALKRESKDTLLNGAKKVAKQIFASGFLNSAQEELDNQLKEILESEYSQENEIKLAQLIIAGANVNlNIILDINEGKNHKTCPLIEIIKSDHYYCLIDLlIlYGADVNFKDTDDYTAIRHVIELERDETIIEKLIESKAEINDDTLESAIFKESLSVDTLERILETEISNDRINKmFIKLLKEAIEIEEDNYLEKLElLIEYGADIDIKDEEDTPSlHIPLWFSNEFEYRKEDIIKlLLKYGANIDARDNVNLTIRDIALENNDTDLIDLlDEYIKIEEHLNHIIQCNDILAALINSYQFINSYKFNNFNKES…			R	Arp	Ankyrin repeats containing protein	COG0666	0	0			E	Trichomonas vaginalis	182	2e-17	Trichomonas vaginalis G3	XP_001329422.1
66	BAB00067.1	Babela_gene_871	-	70664	71455	18	263	ATGGTTATTAAAGAAAATATCGAAGAAATCTTAAAAAAATTTAATATCTTTTTAAAAGATACTCAAAGATATTCACCAATTACTCTTTCTCTTTATTTAAAAGATACAGAACAATTTTTAGGTTTTGTTAATAAAAGTAATATTAATAATTTATCTAAAAAAGATTTCTCAGAGTTTATAAACTTTTTAAAAATCAAAAATCTAAGTTCTAGTACCATTAAGAGAAAGTACTTTTCTATTAAATCTTTTGCCTTATTTTTACTGAAAAATTATTCTATAAATTTTCATGGTAGAATTTATGAGCCTCAATTTGATAGCAAATTTCAAGATTTCGTAATTAGTAAATTTATTTTAAAATTTAGAAATCAAAAGATAAGTTCTTTAGAACTAAGAAATTTC…	mVIKENIEEILKKFNIFLKDTQRYSPITLSLYLKDTEQFLGFVNKSNINNLSKKDFSEFINFLKIKNLSSSTIKRKYFSIKSFALFLlKNYSINFHGRIYEPQFDSKFQDFVISKFILKFRNQKISSLELRNFLIFYLTTVLNIPAKTlIKLEKNDIYINFDYIKLSINKSKNNLNCKLKRKFRIKNNLEDIKlmFNTYLKNNNDFGlQKIFRLSYQAALSIKNSFTSNYKLINKTKSLNLNQGNSSLVDDIIKDYKKSHPRS*			L	XerD	Site-specific recombinase XerD	COG4974	0	0			B	Bacilli	57	4e-09	Paenibacillus larvae subsp. larvae B-3650	ZP_09070830.1
67	BAB00068.1	Babela_gene_872	-	71473	72897	20	474	ATGAATAATAAATTGCCGGATATTAAATTAGATTTTCCTCAATGGTACCAAGAAATAGTCTATGCTTCTGAATTAGCAGATCTATCACCAGTAAGAGGATGTATAGTAATCAGGCCTTATGGTTATGCTATTTGGGAAAATATTAGAGATATTTTAGATAAAAAAATTAAAAAAACAGGTCATCAAAATGCTTCATTTCCCTTATTGATACCTGAATCTTTTCTAAAAAGAGAAGAAAAACATATTGAAGGTTTTGCTCCTGAAGTTGCTGTTGTTACTATTGCTGGGTCAAAACCACTTGAAGAACCTTTAGTAATAAGACCTACATCAGAAACTATTATACACTACATGTTCTCTAAATGGATAAAGTCTTGGAGAGATTTACCTTTAAAGATAAAT…	mNNKlPDIKLDFPQWYQEIVYASELADLSPVRGCIVIRPYGYAIWENIRDILDKKIKKTGHQNASFPLlIPESFLKREEKHIEGFAPEVAVVTIAGSKPLEEPLVIRPTSETIIHYmFSKWIKSWRDLPLKINHWANVVRWElRTRPFLRTTEFLWQEGHTAHATYQEAQEEANLmLNEYKDLIENYLAIPVVAAKKPDSERFAGADITlTVESLmQDGKALQmGTSHLLSQNFAKSFEIVFQDKEGKlAYPYLTSWGITTRLIGAIVmVHGDQKGLILPPKISPTQVVIVPIIKNKETSQAVIETANKISQNLKDLDIRVIVDDDNQASPGAKFYRWELKGVPLRIEIGARDIENNSAIIVDRLSSNKESVDLDNIINTIKARLEFIQREmFNRALEK…			J	ProS	Prolyl-tRNA synthetase	COG0442	0	0	9990736	581	B	Clostridia	514	6e-179	Clostridium sticklandii DSM 519	YP_003937262.1
68	BAB00069.1	Babela_gene_873	-	72917	73456	223	179	ATGGCAATTGAACATAAAATGATAGAGCCATTTGTGGATTCTCAGGTAAAACAAATTGAAAATTCTGACAAAAACATAATTAGTTATGGTTTATCAAGCTATGGATATGATATACGTGTATCAAATGAGTTTAAAATTTTTACTAATGTTTTAAATGCCGTTGTAGATCCAAAGAACTTTCAAGATAACTCTTTTGTCTCAGTGACCACCGATGTTTGCATTGTACCTCCAAATTCTTTTGCTCTTGCGCGCAGTATAGAGCATTTTAAGATACCAAGAGATGTTTTAACTATCTGTTTAGGTAAGTCTACTTATGCTCGTTGTGGTATTATAGTTAATGTTACCCCTTTTGAACCTGAATGGGAAGGTTATGTAACTTTAGAAATTTCAAATACTACT…	mAIEHKmIEPFVDSQVKQIENSDKNIISYGLSSYGYDIRVSNEFKIFTNVLNAVVDPKNFQDNSFVSVTTDVCIVPPNSFALARSIEHFKIPRDVLTICLGKSTYARCGIIVNVTPFEPEWEGYVTLEISNTTPLPAKIYANEGIAQVLFFQAQEPCQISYADRKGKYmKQTGITLPLV*			F	Dcd	Deoxycytidine deaminase	COG0717	0	0	9990052	44.3	B	Chlamydiae/Verrucomicrobia group	295	1e-101	Chlamydophila pecorum E58	YP_004377400.1
69	BAB00070.1	Babela_gene_874	+	73679	74263	251	194	ATGAAAATTAAAATAGTAATGCTCATCTTAAGTCTTACCTTAAGTAACATATTTTCTATGCAAAAAGATGAACAAGAAAGTGAGTTGATAGAAGCCGCTTTTAACAATTCTATAGAAGTTATAGAACGTCTATTAAAGCAAGGTGTGGATGTTAATGAAAAAAATAAATCTGGCAATACAGCACTAATGATAGCAGCTGCAAATGGCAATACAGAAATACTAGGAATGCTTATTTATATGGCAAAAGCTAACGTTAATATTCAAGATTGTTATGGAAATACTCCTTTGATGTGGGCAGTTGTAAAGGGATATACAGAAATAGTTAATATCCTTATTAATGCAAATGCTGATGTTAATATTCAAAATCATGAGGGAAGGACTGCTTTAATATATGCAGTG…	mKIKIVmLILSLTLSNIFSmQKDEQESElIEAAFNNSIEVIERLLKQGVDVNEKNKSGNTALmIAAANGNTEILGmLIYmAKANVNIQDCYGNTPlmWAVVKGYTEIVNILINANADVNIQNHEGRTALIYAVGEENKDIVKIlVKANADLNIKDHKDKTALIYAKERNREDIANFLILTTLAKIVECLGGTTl*			R	Arp	Ankyrin repeats containing protein	COG0666	2	0			B	Clostridia	97.8	2e-29	Desulfotomaculum nigrificans DSM 574	ZP_08114087.1
70	BAB00071.1	Babela_gene_875	+	74514	75485	-7	323	ATGAAAATTAAATTTAAATTATTAGGAACTCTGTTACTAATGAGTGTTTTTAGTAAAATTATGTCTATGGAAATGGAAGAAGATTCTCGTAAGAGAAAAAGAGATCAGGAATCAGAAGAACTCATTAGAAATATAAGATCTCGTATAGAGCTATCTGATTTGCCGCCTGAGGTTAGACTTCATATTTTAAATCAAGGAATATTGAGTATAATTAAACATAATGCTCAACAAGAAAATGGTGTTTTCCATCCATTAAAGGGCGTTAAGGATTTTATAGATCCTATACTTCAATTAAATACAGAGTATAGAAGCCTTAAAGATGATTTATTGAAAAATACTGCCAAAATGGTAAAGCAAGTTTTTGCTCCTGAGTTTAGCAATAATAGTCAAGAAGAACAG…	mKIKFKLLGTlLLmSVFSKImSmEmEEDSRKRKRDQESEELIRNIRSRIELSDlPPEVRLHILNQGIlSIIKHNAQQENGVFHPLKGVKDFIDPILQLNTEYRSLKDDLlKNTAKmVKQVFAPEFSNNSQEEQVNLDNELKAILEGEYNQENEIRAAQLLIAGANPTLIIDFDTSDPERVYSHRLPIIAmISmTGKFSNLIPLLKAKRVDLDKKYTAHGNPLVGAIENKQlHVAKlLLENGANPNVQVIEDETPLmVAIRNLDIDAVELLLGLTEINLNLKNEQGETAQDIAIEEKDENEDEEDQELLDmIIKLIKEKKNKNE*	3	2	R	Arp	Ankyrin repeats containing protein	COG0666	2	0			E	Trichomonas vaginalis	61.6	3e-10	Trichomonas vaginalis G3	XP_001276835.1
71	BAB00072.1	Babela_gene_876	+	75478	76497	-3	339	ATGAATAAGACAAGTAGATTTAAGTTTTTATTAAGTATATTGATATTAGTTGATATAACTTTACCATTATTTTCTATGGAAGAAGACTCTCATAAAAGAAAAAGAGAGGAAGAACAACAAGAAGTCATTAGAAATATAAGATCTCGTATAGAGCTATCTGATTTACCTCTTGAAGTTAGACTTCATATTATAAATCAAGGAATATTAAGTATAATTAAACATAATGCTCAACAAGAAAATGGTATTTTTGATCCATTAAAAGAAGTCAAAGAATTTATATCTTCTGTTTCTCTGATTAATCGAGAATATAATAGTTTTAAAAATGAATTCTTAAAAAATGCCAGAAAACTTGCAAAGCAAGTTTTTGCTCCTGAGTTTAGTAATAATAGTCAAGAAGAA…	mNKTSRFKFLLSIlILVDITLPLFSmEEDSHKRKREEEQQEVIRNIRSRIELSDLPLEVRLHIINQGILSIIKHNAQQENGIFDPLKEVKEFISSVSlINREYNSFKNEFLKNARKLAKQVFAPEFSNNSQEEQVNLDNELKAILEGEYNQENEIKAAKLIIAGASPNVmIEIKTSTGIYQVPIIlAISFIGKFKNLIDLLARYKANFNYQLKNGNTALINSIILGYDDISKmLIDNGADVNIKNKEGNTAlmLAIIRNRLDIVKELIFHGADVNARGLENNTAlmLAITFERIPIIYTLIDHGAEINVANDEGLTPREIANQLKLDSIVELIDSKVEK*	3	2	R	Arp	Ankyrin repeats containing protein	COG0666	1	1			E	Trichomonas vaginalis	99.4	2e-22	Trichomonas vaginalis G3	XP_001322734.1
72	BAB00073.1	Babela_gene_877	+	76494	77432	78	312	ATGAAAAATTATAAATTATTAGTAGTTTTTTTATTAATATGCTCATCTGCATATATCTATTGTGGTAAAGAAAAAGATACTGAAGAGAATATATCAGAAAACTTTCAAAATCAATGTATTTTTTTTGAAGGAAAAGAAAAATTAAATATCGTGTTAAAGAATTTGAAAGATATTATTTTAAACAATACTATATTTAATCCTTTAAACGGTATTAAAGAATATATAGATTCTATTGCTGATCAAGAGATATATAAAAAATCATTAATAGAGACAGCAAAGATTTTTTCTAGAAAGCACTTTATACAGGAAAAAATTAACTCTGATTTAAAAAAAATTTTAGAAAACTATAGTCCTGAAAATGAAATTATAGCGGCTATGTTGATTATAGAAGGAGCAGAT…	mKNYKLLVVFLLICSSAYIYCGKEKDTEENISENFQNQCIFFEGKEKLNIVLKNlKDIILNNTIFNPLNGIKEYIDSIADQEIYKKSLIETAKIFSRKHFIQEKINSDLKKILENYSPENEIIAAmlIIEGADPNISVNFKVGTQNYTLPVIImISITNKFKKLVPLLASYGADlNYKLENNGNALKNSIILGYDDISKmLIDNGADLNIKDKEGNTPlmVAVIRNKENIVKELISHGADVNVKGEKGYTAlmWAVNlKRTTIIKDIIESGANVSIINDQGLTARDIAFEKGYLDIYDIIFQVYLAKLVDKI*	3	2	R	Arp	Ankyrin repeats containing protein	COG0666	2	0			E	Fungi	132	2e-23	Aspergillus fumigatus Af293	XP_749852.1
73	BAB00074.1	Babela_gene_878	+	77510	78466	70	318	ATGAGACATATAGTACTAGTCAGTTTATCGATTTTAATATTTTTTAAAAGCAATATTAGTTCTAATATAGATGAATTACCAATAGAGTTAAAAAATAAAATTTTATTTATAACATCTAATTCAGCAGATTTGAAAAGTGCTTTACAGAATTATTTTAAAGTTGGATTAATAAATAAAGATTTTCATGGTATAGTTCAAGATCAAACAAATATCGATATTCTTATCTCCACTTATTTTAAGGATAAAAAGATTAGCTCTTCATCAATGCTTAGAGAGTGGATAAAGACTGCTCCTTCTATCAAGAACCAAGATGTAATTAAGAAAATAGTAATTGCTCTAAGAAAAATCAATATAGATATTGATAAGAAAGATGTAAAAGGCAATACACGATTAATTAAA…	mRHIVLVSLSILIFFKSNISSNIDELPIELKNKILFITSNSADlKSALQNYFKVGLINKDFHGIVQDQTNIDILISTYFKDKKISSSSmLREWIKTAPSIKNQDVIKKIVIALRKINIDIDKKDVKGNTRLIKAVNHKTPVLVKELLVAGANPNVPDKDQWTPLIFAVHNKDlDSTKSLLSYNAKTDmQDNYGYTALmWASQQNQPLIVKEILKYKVDlNLKNKNGDTALIIASWlGHKSIVELLLNSNEVDINLQNGLGNTALmLAIENNHKDIVRLLlKNHANISIHNKKFETAFDIAQRKGYKDFQNlLlKIKKQ*			R	Arp	Ankyrin repeats containing protein	COG0666	1	0			E	Metazoa	123	1e-30	Amphimedon queenslandica	XP_003390832.1
74	BAB00075.1	Babela_gene_879	+	78536	79387	64	283	ATGAAGAAAGTCATTTTTCTGTTGATTTTATCTATTTTAACAACAAATTTAATTTCTATGGATAGATGCTTAATCAACGACTACTTAGAAGAAAAACAAGAAGATGATTTTATTGCTATTTGTGTTGGAGATACAGACGAAACATTGTCCAAAAATCAAGAAATACCTGACTTTAAAGAAGAGGATTTTGTTAACGTTTCTGTTTCTGATCAAGAGCAAGATTTAGACAGCGATTGGATATTATGCAAAAATAAAGAAATTATCACCTTTCATGAACTACCTGATAAGATTATATTAACCGTATTATATAATCTTTACTCAAAAGATTTAAGAAACATAATCCTAGGATTAAAAAATTTAAAGCAAGTTAATAAGTTATTATATAATTTGATTAATAAT…	mKKVIFllILSILTTNLISmDRCLINDYLEEKQEDDFIAICVGDTDETlSKNQEIPDFKEEDFVNVSVSDQEQDLDSDWILCKNKEIITFHELPDKIILTVLYNLYSKDLRNIILGLKNLKQVNKLLYNlINNNIGDILLNNINNLLKSSlTlNYNILVDWSCLmPKIKNLNLVILITNlLKLLDIKNNVYKRTLlIYAIIGQQEESVINTIIDIlGESEINEPDAHKQTPLmYACRLGlVNIVKILLEENADINAVDNKKQTAlmIAQKQGHKNIEKLFLNN*			R	Arp	Ankyrin repeats containing protein	COG0666	1	0			E	Metazoa	64.3	2e-11	Monodelphis domestica	XP_001368377.1
75	BAB00076.1	Babela_gene_880	+	79451	80338	0	295	ATGAATAAGATAGTAGTTTATGAAGATTATACTCCTGTGAGAAAGGCTAAGAAAGCGATTCAACAACCTAATCATAAAGCTTTTAGTTTTACTTCATTTACTTCAGATATTGCAACTTTAAAAAGTATTATCAATTTTAATAAATTAAAACTTTATAAGAAGATACCAATTAAACTATCTCATGGAGATAGAGTCGCTTTTAAAGAAAATCCTAATTTTAATAATTTACCAAGCTCAATTAAATTGTTAATTTTTTCTCTTATAGAGATTAAAAGCTTTACAGAAATGTTAAAACAAATTTCATGTTTATTTAGAACAAATTTTGAACTAATGAACATTATAAATGGCAATTACTATTATATCATTAATGTTATGGTGAAAAATTATGTTCAAAATCTA…	mNKIVVYEDYTPVRKAKKAIQQPNHKAFSFTSFTSDIATLKSIINFNKLKLYKKIPIKLSHGDRVAFKENPNFNNLPSSIKlLIFSLIEIKSFTEmLKQISCLFRTNFELmNIINGNYYYIINVmVKNYVQNLNCKEKNNILGQWINLmPKlESRKKILNSIQYALKLNGIDVNKDIDLLIAIKKATVEKTLKSYNTVKLLLDKNANVNAQDSIGNTCLIWATYCQNSmLVKllLDYQADPNIKNKARDSALIIALKQGNSDIVKlLLNNNADITIRDANGTSAIELAKNILLNE*			R	Arp	Ankyrin repeats containing protein	COG0666	0	0			E	Trichomonas vaginalis	92	5e-18	Trichomonas vaginalis G3	XP_001300667.1
76	BAB00077.1	Babela_gene_881	+	80338	81273	75	311	ATGAAGCTGAATAAAAAAAAATTTATAATAACTGCTATAATTTTTTTTAATTTCTATAATTGTTATGGTCAACATAATGTCTTTTCTTTATTGCCAGCAGAATTGAAAGTAAGAATTTTGTGTTGTAACATAAAAAACATAATAAAAAGTAACAACAAATTTAGTCCACTTAATAAAGTAAATATCTTTTTAAATATAATAGCTCAGGTCGATAAAGATTTAAATTCAATAGTACAATATATAAGAAGTCAAGATATAGTTAAAAAAATTGTATCTAAAGTATGGGCAAAAAAAGAAAGAACTTTAGATAAATCTGAACTTAATAGTAGATTAAAATGTATTTTAGAAGATAAGTATAATCAGGAAAAAGAAGAAACAGCAGCACAATTAATAATAGCA…	mKlNKKKFIITAIIFFNFYNCYGQHNVFSLlPAElKVRIlCCNIKNIIKSNNKFSPLNKVNIFLNIIAQVDKDLNSIVQYIRSQDIVKKIVSKVWAKKERTLDKSELNSRLKCILEDKYNQEKEETAAQLIIAGADPNLmIDQDCYISIlIFIAIKGSFKNLINLLIDYGADINVVDSKGmNALmISAFYNYEDIVEVLLETKIDINAQEPYYQKTALmLAVQQNNENIVNLLIKKRANTNIQNKYGNTALIEAVYSNNINLISLLLANGASFEIKNCCGKTAYDIAFERNQlETVELmRQTCKLTlCLIF*		2	R	Arp	Ankyrin repeats containing protein	COG0666	0	0			B	Gammaproteobacteria	106	6e-26	Thiocapsa marina 5811	ZP_08771547.1
77	BAB00078.1	Babela_gene_882	+	81348	82283	32	311	ATGAAGACTAATTTTATTTTTTTAAATATCTTGATCTTTACTTTACACCTAAATCTTTTCTCAATGAAGTCTCTATCTACTATAAAGTGTCCTTTATTAGAAAATTTTTTAGAAAGTGGAGTTAGAGAAATTATCAGATGTAATTCAATTTTAAACCCTTTGAGAAATATAGATATATTTTGGCATCGCACTTTATCAAGTAATCCAGATATTAAAGGTTTAGAGTACTATTTAACCATATTGACTTTAAAATTAACACGAGATTACTTTTGTCCTGAATTAAAAAGGCTATCTGAGAAGCAGTTAGATCAAAAATTAGAAAACTTCTTAGTTAAAATTCTAAAAAATCCAAAAAAATATAAAAGTGATTATGATACAGATATTGCTAAATTAATAATA…	mKTNFIFLNIlIFTLHLNLFSmKSLSTIKCPLLENFLESGVREIIRCNSILNPlRNIDIFWHRTLSSNPDIKGLEYYLTIlTLKLTRDYFCPELKRLSEKQLDQKLENFLVKILKNPKKYKSDYDTDIAKLIIAGANPNLVVNINCEKFQFKGTLLmlIAQGKISKNLINlLISYGVDIDFQDDQGKTALmLAIEYRNYDmARILIKGGASVNSQDDAGNSALSYmAmFSRKKLLKLlINNGANVNIINKNQRTPlmLSVmNNKKNKGIIRKLVKYGANINFADQSGESPLTYAEKLGNTKIKDLlLNQNI*			R	Arp	Ankyrin repeats containing protein	COG0666	1	1			E	Trichomonas vaginalis	108	3e-26	Trichomonas vaginalis G3	XP_001323771.1
78	BAB00079.1	Babela_gene_883	+	82315	83676	36	453	ATGAAAAATAAGTCCATAACTTTAATTATATTAATCTTAAATTTTTATATACAAATTTTTGCACAACTTGTTCAAGAAAGCATTAGTCAAGAACAATTAAATTTAGAGAGTGAAGGTGATAATACATACTGTGCTTCAGTAAAAAAAAATAACTGGAAAGAAAAAGAAGAAAAACTTATAACAACTGTAAAAAATAATAGTCTATTTAATCCATTAAGAAATTTTGCGCAAATTTTAAATTTAAGTTCAAATAATAAAATAAATAATCAATTGATAAGTTTAGTAGAAAAAGTAGCAAAAGAATATTTTGCTTATGAATTTAAAGATTTATCTTTAGAGGAGCTTGATCAAAGGCTTGAACAAACTTTGAGATATATCTTAAATAATAAATATGATTAT…	mKNKSITLIILILNFYIQIFAQLVQESISQEQLNLESEGDNTYCASVKKNNWKEKEEKLITTVKNNSLFNPLRNFAQILNLSSNNKINNQlISLVEKVAKEYFAYEFKDLSLEELDQRLEQTlRYILNNKYDYCLEHDKILAKLIISGAAPNILINFKLYDKETNNEIIVCKRNLLmIIAESRLFINlmPlLIEYGINVNCKDNLKRNALmLAIINNNSDIAEFIILNTGIDINASDKLDRTAlmYAACNGNIKILKLLIKKWAKINNVDCKNKSAlmSAISKNNKRCVNALLESGADIHEKNIFGESSIIIACRKNNlEIVDILLKYEPNIDDQDNEGNTALmYAVKSGNKGIVElLAKRGANLKLINlEDDSALTIAIKEGQEEIVELLINLEKSEL…			R	Arp	Ankyrin repeats containing protein	COG0666	1	1			E	Trichomonas vaginalis	144	4e-37	Trichomonas vaginalis G3	XP_001581764.1
79	BAB00080.1	Babela_gene_884	+	83712	84989	3	425	ATGAACTTAAAAATTAGAAATCTATTTTATTTTACTTTATGTTTGATTAATATAATTAATACAAATACTATATTGAGTATGGCTAATTTTAAAAGGATAGCTAGGATTTTTAAAAAAAATACTACTCAAAGGGTTTCCTTTGATAATACTTTATTAGGCATATTACCGGATGAACTTATTCTATTAATTTTTCAAAAGGGATTGATTTCAGTTCTGAATTCCTGTTCAACAAATATTTCACAAAAAGAAATTCTTGTTGAGGTAAATCAATATATTTTACTATGGCGATTATTTGATAAGAATTTTTCTAATTATAAAGAAGATGTCATTAAAATGGCAAATAAATATATAAAAGATTTTATACTCAAAAATAAATTGCTAGAAATTCTTGAAAGTGAT…	mNLKIRNLFYFTLClINIINTNTIlSmANFKRIARIFKKNTTQRVSFDNTLLGILPDELILLIFQKGlISVlNSCSTNISQKEILVEVNQYILLWRLFDKNFSNYKEDVIKmANKYIKDFILKNKlLEILESDIEKDFKDKEEEIIELIKKGACVNQRDKYGNTPLIVlAmRGSEKSVKYLIENKADINDKDIlGQTVLmWSISRNFQEVVSLLISYNVDINTQDIDGNTPLmVATYSGYmDIIKLLFKNKVNINHKNKHKESALIIAISENKEDIARILIEHQDIEINIQDIEGNTPLImAVLVGNINIAKRLLEINALVNLKNFKNQTALTIACQRGHANLVNLLLEYNADINAQDEQGYNALmIAIIlKFNDIAKQlILSRANlSLEDNDGNTARD…			R	Arp	Ankyrin repeats containing protein	COG0666	0	1			B	Clostridia	153	4e-41	Desulfotomaculum ruminis DSM 2154	YP_004544141.1
80	BAB00081.1	Babela_gene_885	-	84992	85897	110	301	ATGAAAAATAAATTAAAATTACTTAGTTATCTCATTTTAATGAATTTATCTCAAAATATATTAAGCATAAATAAAGATGTAAAAACTAATTTATCAAAGTCAGCTAATAATATTATAAATATTGACACTATAAAAGAAAATATGAAAAATATTATTAGAAAAAATATTATCAATAATGATTTCTTACATCCTTTAAAATCAATAGATGAATATATAAATTCATTATTATTAACAAACAAAGAACTTTATTTATCTAAATCTAATCTAATTTCAAAAGCAAAATTAATAGCAAAAGAGCTATTAAAAGCTTCTTCTTTACATTGGCCGGAAAAAAAGTTAACTAAAGAGCAACTTAATCAGTTACTTAAAAATATTTTAGAGGGTCATTATACTCACCAA…	mKNKLKLLSYLILmNLSQNILSINKDVKTNLSKSANNIINIDTIKENmKNIIRKNIINNDFLHPLKSIDEYINSLLLTNKELYLSKSNLISKAKLIAKELLKASSLHWPEKKLTKEQLNQLLKNILEGHYTHQNEIKAAKLIIlGANPNmTVHYSGPFSKKYIENLPILImITKSGEFKNLLDLLmLYGANPNITNKYGITSlmmAAYQGKEDlVNKllNYKANINAQSRSKRTALmWAAENDSNSDIVKLLLDKGAKITIKNKKNHTARDIARRLGNEQIVKlIDSKTEELNKKRINTSS*	3	2	R	Arp	Ankyrin repeats containing protein	COG0666	1	0			B	Betaproteobacteria	79	3e-17	Burkholderia sp. Ch1-1	ZP_10030833.1
81	BAB00082.1	Babela_gene_886	-	86007	88709	190	900	ATGAATTTAAAAAAATTACTAATATTAATGATTTTTGGAATAACTACTATATTAAATAGTATGGATTATATGGATATAGATGAATCCTTAGGATTAAACAGTATATCCAATGAGCTCCAGCAATATATAATCAGTTATGTAGTAGAAGCTCAAAATTTAAAAGATCTCATTAAAAATTTACTTAATCTGACTTGTATAAATAGAAAATTCAAATTAATAGCAAAAGATAGTGATTGTATTAATCATTTGATTAAATTATATGTACGAAAATATAAAGATAGTAAAAATATATTACTTGAATGGGAGAATTTAGTTCCTCAAATGAAGGATTCTCAATTAATATATGATATTACCAATGCTTTAAAACTTTCTGGTATAGATCTCAATTTAAAATATAAA…	mNLKKLLILmIFGITTILNSmDYmDIDESLGLNSISNELQQYIISYVVEAQNLKDLIKNLLNlTCINRKFKLIAKDSDCINHlIKLYVRKYKDSKNILLEWENLVPQmKDSQLIYDITNALKLSGIDLNLKYKESDQAIENTIFFRCLSKNYINFlKIlINVGINHAIEDEVSLNPIQAVINYIDNDQDVILLLNEFIKNGVDINSTNSKGLTALHISVEYERINIIDFLLENGAEIDIQCNKGNTPLmHGIEKNVQEEIINKLITCKSNFDIQNVKGKTALmLAIQQSYKNVIKILLEAKCQYDLKDHEDNTILHLTINKCDILKLLLEKLKYSNCINSKNKRGFTPLlHNIHDIESVKILlASNVDPNACSTLEGVTALLLAAKLGDINLVNLLLKY…			R	Arp	Ankyrin repeats containing protein	COG0666	1	0			E	Trichomonas vaginalis	182	6e-71	Trichomonas vaginalis G3	XP_001329422.1
82	BAB00083.1	Babela_gene_887	-	88899	89186	360	95	ATGCTAAGAACTGCATTTGAAGAATTTGGTAATGTTAAATCTGTAAGAATTATAAAAGATAGACTCTCAGGCGAACCTAGAGGATTTGCGTTTGTAGAAATGCCGGATACTCAAGAAGCCCAAGCAGCTATCTCTAATATGAATGAAAGAAAGATAGAAGGCAAACAATTGCGTGTTAATGAAGCTCGTGAAAGAGACGAATCTGCTCCAAGACCATCTAGATTTTCAAGAGATGGCGGAAACAGAAATGGCTTCGGCAACAATAGTGGCCCAAGAAGAAGATTTTAA	mLRTAFEEFGNVKSVRIIKDRLSGEPRGFAFVEmPDTQEAQAAISNmNERKIEGKQlRVNEARERDESAPRPSRFSRDGGNRNGFGNNSGPRRRF*			R	-	RNA-binding protein, RRM domain	COG0724	0	0	9990211	80.1	B	Chloroflexi	79.3	1e-19	Caldilinea aerophila DSM 14535 = NBRC 104270	YP_005442815.1
83	BAB00084.1	Babela_gene_888	+	89546	90628	83	360	ATGATAAAACCCTTGAAAATTTTATATATAATATTTGTAATGATTTGTTATCTTCCACTTGCTTCAATGAGAACCAAAATTACAAAAGTTAATAGTAAGACAGTTGATCAAACTGTACCTCTATCAGCTCTTCCTAATGAGTTATTACTTGAAGTCTTGAGAAATAAATTAAGAATGATTATCAAAAGTAATAATTGTTTTAATCCGTTAAACAATGTAGAAAGATTCTTTTTTAAAATTTTAAATATTGATAAAAGATTTAGAGATTTGAGAAATGAATTAAAAACAAAAAATGTTGCAAGAAATTTAGCAAAGGAATACTTTGCTCCAAAAATAATCAACGAGAAAATGTCAGTCTCTCTAGAGCAACTGAATGAAGAGCTTAAACATATACTTGAG…	mIKPlKILYIIFVmICYLPLASmRTKITKVNSKTVDQTVPLSALPNELLLEVlRNKLRmIIKSNNCFNPLNNVERFFFKILNIDKRFRDlRNELKTKNVARNLAKEYFAPKIINEKmSVSLEQlNEELKHILERPYNYENEQEAARLIIAGANPNLFISYYNNILQEVELVPILTFISKTGQFLNLIDILIDYGADIEYKNKNGNNAlmFAAWSNHDHIVKLLLKRGANINAINNYQYSALLGLFCSIDSTNmLNIFKmGKADFALKDPEGNYNVLmLAIFDNCKKSVEFIVSQNLVDIDEQDSKGFTALmYAAQSGYYNIVEmLIQYKANVNLKNKDGLTAKDLAFKEGYYNIVLLFRS*		2	R	Arp	Ankyrin repeats containing protein	COG0666	0	1			A	Archaea	120	4e-22	Methanosarcina mazei Go1	NP_632069.1
84	BAB00085.1	Babela_gene_889	+	90711	91490	415	259	ATGAATAAAATATTCTATTTAATATTATCTATTTCATTTTTCAATAATATTCTTTCCGGAAAAGATAAAGTTATTCCAAGAAATCATACTATTTCGATTAAATCTAGCTTGCTTAAAATATTAAATAAAGAAGATTTATCAAATCAAGATATTCAAGAAAGCATTAACTTGATTATTTTAGGGGCTGATGTTGATAGTAAAGATAAAAATGGCAATACGCTTTTGATGCTTTCTGCCTATCTGGGAGATTTAGAAGCAGTAAAAAGACTTTATAAAATGCAATCTGATATTAATATACAGAATAATACTGGCCAAACGGCTTTGATTAATGCTGTTATAAGTAATAATATTAATGTAATGCATTTCTTACTCAATAAAAATGCTAAATTAGAATTATCA…	mNKIFYLILSISFFNNILSGKDKVIPRNHTISIKSSlLKILNKEDLSNQDIQESINlIILGADVDSKDKNGNTLlmLSAYlGDLEAVKRLYKmQSDINIQNNTGQTAlINAVISNNINVmHFLLNKNAKLELSDEHGYTALmYAIETENKELIRmIlEKGADINCENKDKETPVIIAARNGNEYAVElLISFNCDINARNSEGLTALIWAAALGNIEIVNmLLNAGADHSIKDVEGNTAFKIATLNGHKNLIEFFKKLF*			R	Arp	Ankyrin repeats containing protein	COG0666	0	0			E	Trichomonas vaginalis	134	3e-35	Trichomonas vaginalis G3	XP_001304626.1
85	BAB00086.1	Babela_gene_890	+	91905	92840	1247	311	ATGAACAAATTGAAACATTTATATATATTATTATTATTAGTTCTATTTTTTAATAATAATATTATCTCTATGGGACAACCAGATTATATGAAAGTTGAACAAGAGTCTCCATTGTTAAGACTCCCTAATGAACTTATTGTAAATATTATCAATCAAGTTATTTTGCCACAGGTTAAAGAAGCTATTAATAATAGTTGGAATAATATATTTAGTGAGCCTAAATCGATAAAAATTAATCTTCAAGATGATCTCCAAGGTCTTAGATGTACTTCTGTGCATTTGTATGATTTAATTAATGATAATTTCAATTCACCATCTTTAAAAAATTATTTAAATCAATTAGTAAAAGATTTAAAACAAAAACAATTTGATGAATTGTTTGAAGCATTAAAACATCAA…	mNKlKHLYILLLLVLFFNNNIISmGQPDYmKVEQESPlLRLPNELIVNIINQVIlPQVKEAINNSWNNIFSEPKSIKINLQDDLQGLRCTSVHlYDLINDNFNSPSLKNYLNQLVKDLKQKQFDElFEALKHQSIEQYKGLPKDQLNEALIKIlKKPIILVHEEDLKTVVKLILAGGTYVNDKNFYGYTALmKSSRHGYKEIVKILIKVDADINVQNKFGSTALmmASEFDYKEIVELLIESKVDINIKDYDGYTALmlASGNGHKYIVEmLIKAGANVDAKNNDGNTALmIASEKGYKDIVEILKEAESK*	3	1	R	Arp	Ankyrin repeats containing protein	COG0666	1	1			E	Metazoa	179	1e-37	Amphimedon queenslandica	XP_003382891.1
86	BAB00087.1	Babela_gene_891	+	94087	94422	110	111	ATGGACAAGACAAAGACATTAAAAAAGCAGAAACCATCGTCAAAAAATATCTTAATTTATAAAGTAAAGCCTGATATAAAGTCTGAACCTTATGAAGTTGGAGAAATAGTTTTACAAGAAGGATTTCTTGGTAAAGCTATAGCTGAATGCCTAATAAATAATGACCCAGAGGGTGTGCTTGAAGTTATTAGCATATTTATCGATCTATTAAATAAATCACAATTAGCTAAAGATGCAGGTATGAATCGCTCAAGTTTATATCGTGCCTTAAAAGGAAATCCTACTATTAAAACAGTAGCTAAAGTACTTCATAGTGCAGTTTCGTCTAATAAATAA	mDKTKTLKKQKPSSKNILIYKVKPDIKSEPYEVGEIVLQEGFLGKAIAECLINNDPEGVLEVISIFIDLLNKSQLAKDAGmNRSSLYRALKGNPTIKTVAKVLHSAVSSNK*		53	K	-	Predicted transcriptional regulator	COG3636	0	0			B	Chlamydiae/Verrucomicrobia group	69.7	9e-17	Waddlia chondrophila WSU 86-1044	YP_003710320.1
87	BAB00088.1	Babela_gene_892	+	94532	94756	17	74	ATGTTTAAAAATTTTATAATTACTAGCTTAAAAATTTTATTTATTATTACTACGATTAAAGTTGGGGTATTTGCCTTAACTTTAGATACAATTCCAATGTATTACTTTAAAAAAAGTATTATTAATTTTTTACCTAATTTAGTTACTACCTTTTATTATGTAATATATGTAAGTGTATTTATATACATTATTACTTTAATTATAAAAAATAACATTGGTAAGTAA	mFKNFIITSLKILFIITTIKVGVFALTLDTIPmYYFKKSIINFLPNLVTTFYYVIYVSVFIYIITLIIKNNIGK*			-	-	hypothetical protein		0	2
88	BAB00089.1	Babela_gene_893	+	94773	94997	272	74	GTGTATAAGAAATATTTTGATTTTATAAATAACAAAGCTTTGCAAAGTTTTATTAATATCTTAGCAGCTTTATCGTTAATAGTTTGGGGATTAATACTTTTAATTGATACTAATAATCCAATAATCTATAAAGCAGATCCTTTATTAGATCAAATAAGATTATTAATTTTTGTATCTAGTGTTACCTGGATAGGTATAAAGATCATTAAGAAAAATTTATTATGA	VYKKYFDFINNKAlQSFINILAALSLIVWGLILLIDTNNPIIYKADPLLDQIRLLIFVSSVTWIGIKIIKKNLL*			-	-	hypothetical protein		0	2
89	BAB00090.1	Babela_gene_894	+	95269	95556	393	95	ATGAAAAAAAAATATCATGTTTGGGTGGAATATTCTCTAATAGCAATAGCTATTCTTATATTTTTATATAATTATGATAGTAATACAATTAATAAGATATGTAACCATATAGCAAGACATTGGTTCTATTTATTAAGCTTGTGGAGTATTAATGTTACTATTAAAGATTTAGATGACAAACAAGAAAAATTAATTAGTGATAAAGATGATCTTGAATATGCTATAGAAGAATTGGAAAATAGAATTATAGTATTAGAATCTAAATTAAATAATAAACAGAGGGATTAA	mKKKYHVWVEYSLIAIAILIFLYNYDSNTINKICNHIARHWFYLLSlWSINVTIKDLDDKQEKLISDKDDLEYAIEElENRIIVLESKLNNKQRD*		54	-	-	hypothetical protein		0	1
90	BAB00091.1	Babela_gene_895	+	95949	96209	-14	86	ATGGAAACAGAAAAAAAATATTATGGTTTTATGACTAAAAAACAATATATTATTTTGAGTGTAGTGATATATGCAGCTATAGCTTTATATTTGGGCTCAGAGTTTTTAAATTCACTGAGCCTAGATTCTATACAAATATTACAAACCATAGGATGGTTAATTTTAGCAAAAATAATTAATTTATCTTATTGGATAATTGTATTAGGTATAATTACTTATGTTATAACAACAATTATCAGAAAAAATCTATTTTCTAAGTAA	mETEKKYYGFmTKKQYIIlSVVIYAAIALYlGSEFLNSlSLDSIQILQTIGWLILAKIINLSYWIIVLGIITYVITTIIRKNLFSK*		56	-	-	hypothetical protein		0	2
91	BAB00092.1	Babela_gene_896	-	96195	97541	2	448	ATGCCACAAGTTATTAATGAAACCTCATTAGGAGGTAATATAGGAGCTGGATTAGGATCTGGACTAAGCCAGGGATTACAAGCCTTGGTGCAGAATCTTATTACCAATAAACAGCAACAACAGCAAATGCAACAAAGACAGCAAGGTCTACAGGCTTTATTTCCCCACTTAAATTCCCAGCAAGCTCAATCTTTAGGCGGTCTTGACGCAAGTACACTTAATCAACTTTTAAAGCAGCAGCATCAAGAACAAGCTGGACAACGACAGATGCAGAATACGGCGTCAGGATTACAAGCATTAGGAATATCTCCACAAGATGCTTCACAGCTACAAGGACTTCCTGAATCTTTACAATCTGTTGTGCTTAAAAATTATCTTGGATCTGCTGGAAATACAGGA…	mPQVINETSLGGNIGAGLGSGLSQGLQAlVQNLITNKQQQQQmQQRQQGLQALFPHLNSQQAQSLGGLDASTLNQLLKQQHQEQAGQRQmQNTASGLQALGISPQDASQLQGLPESLQSVVLKNYLGSAGNTGLDQVLSAIRGEPVAQQGTPLSEASGNAPLENIPQVQPmKSlQEVlKNPRITPDQRLKIEKmIQQREQFEKKESTRERAEAIRERREAFKDTKAERKEIlDRVKAAREQlHDLGRmEELDKSGKLNSPGYLEFLSNIGmDISNLKSPESQEFQKIAANFLRDAKTYFGGRVSNYEIEQFlQTIPNLSQSPQGRARVIANLKRLSNIALSYNEALKDVmNSNKGIPPLDLIEQVDARmEKKLDKISEKFREDLAKPTPPGQDPWVTAA…			-	-	hypothetical protein		0	0			B	Gammaproteobacteria	50.1	3e-06	Thiorhodospira sibirica ATCC 700588	ZP_08922499.1
92	BAB00093.1	Babela_gene_897	-	97543	98094	9	183	ATGGCACTTTCAGATATATTGGGCGGAACTCCCGCTAGAACACAACAATTTCAACGCTTAACTCAACCACAGCAGCAATTACAGAATCAATCAATACAACAGATATTATCTTTATTGCAGAATCCTAGAACCGGAGCTGATCAAGGATTTGCGCCTATAGAACAACAAGCTCGTAATCAGTTTACTACACAAACTGTACCTAGTCTTGCAGAAAGATTTACAGCTATGGGAGGAGGACAAAATTCCTCTGCTTTTCAAGGAGCTTTAGGCAATGCTGCTTCCGGACTAGAACAGGGATTAGCTGGATTGAGAAGTCAGTATGGAATACAACAACAAAACATGAATCAAAATACATTAAGTAGTTTGCTTGGACTAGCTACCCAACCATCCTTTGAGAAT…	mALSDIlGGTPARTQQFQRLTQPQQQLQNQSIQQILSLlQNPRTGADQGFAPIEQQARNQFTTQTVPSLAERFTAmGGGQNSSAFQGALGNAASGLEQGLAGlRSQYGIQQQNmNQNTLSSlLGLATQPSFENVYFPRQPGFLESTGSGLSQGLGTIlPLLLGGATGSTGGGLmALLKLFGGS*			-	-	hypothetical protein		0	0
93	BAB00094.1	Babela_gene_898	-	98103	98321	14	72	ATGGCTAGAAAAGTACCATTTAGAAGAAAATCTACAAAACCTAAAAAAAGATATACCGAAAGAGATAGAAGAGAAGTTGCAAAGCAATTAGATGAACTATCTCGTGGTGAACTTACTAAAAATAAGAACGGTGGCGAAAAAATAACCAGTAAAAAAGCCGCAGTAGCTAAAGGGCTTAATATCAGTGACAGCAAAAAGAAGAAAAAAGAAAAAGAATAG	mARKVPFRRKSTKPKKRYTERDRREVAKQLDELSRGELTKNKNGGEKITSKKAAVAKGLNISDSKKKKKEKE*			-	-	hypothetical protein		0	0
94	BAB00095.1	Babela_gene_899	-	98335	98874	0	179	ATGGCGTCATCATCACAATTTGGTGCTTATGTACCTACTACGAATATCTGGGATCCTAGTATTATTTATGCTAGTAATTTATCACCAGAATTAAAAGAAATACTAGTGCGTATGTACCAAAATCTTAATCTTATGTCTAACGTTATTAACGTTAAAGAAACTGCGCAGTATACTAATGAATTTGAGATGATTACAAGTCAACAATGGTTTCCCAACCCCAACTTAAATTCTTTAAGTTCTACCACGCCAACCCAAAGACCTGTTTACAGAAAGGTTATTAACTTTGGGGCTTTACCCAACACTACAACCATATCTGTTGCACATGGTATCACTTGTACAAGCGCTACAACATTTACAAAGATATATGCTACTGCGTCAGATACTACAGGACTTAATTAT…	mASSSQFGAYVPTTNIWDPSIIYASNLSPELKEILVRmYQNLNLmSNVINVKETAQYTNEFEmITSQQWFPNPNLNSLSSTTPTQRPVYRKVINFGALPNTTTISVAHGITCTSATTFTKIYATASDTTGLNYIPIPYASVSGATNIEISIDNTNVNITTISNRSSFNVCYVILEYIQS*			-	-	hypothetical protein		0	0			B	Clostridia	58.9	3e-10	Clostridium kluyveri DSM 555	YP_001396012.1
95	BAB00096.1	Babela_gene_900	-	98874	99803	976	309	ATGAATAATAGTACTACAAATACTCAGAACTTTCCTAATCAAGTTCTTGTATATAATTATCAAAATGGTTCTTGGGCAATAAATGATGATTGTTTTACTGTTTTTGGTTATTTTGAGCAGCAACTTGATAGTGTATGGGCAACTAGTAATATTACTTGGCAGGAAGCAAATTTTACTTGGATAAGTGGCTTAAGAGAAGCACAACAAAGAGTAATATTAGCAGGCACGCCCAATGGTTTTGTGGTTACACTTGATCCCAATATAACAAGAAATGCTCCATCTATGGCAGTTATTAATATGACAATACCTAGCGCTACTTTGGGAGTAGGTTATGTTGATTTAAATGTTATTAATCACAATTTAAATGTGTCAGATTATGTTGCATTAGAAAATGCAGTG…	mNNSTTNTQNFPNQVLVYNYQNGSWAINDDCFTVFGYFEQQLDSVWATSNITWQEANFTWISGLREAQQRVILAGTPNGFVVTLDPNITRNAPSmAVINmTIPSATlGVGYVDLNVINHNLNVSDYVALENAVGLSANNTIYQVYAVTDANNIILKAPDISGSYLGGGTLARVSNIRIRSKQWNPYVNQSRNVYLAKIDFGVEKTSDGQVTVDYSPSSTNISmIGEGIATNSILGNNILETSPYNPRYYPLEQYQERLWHTIYFQTYGECIQIYIYmSNDQISNmASAWSPFILEGILLHTQATDSRlQ*			-	-	hypothetical protein		0	0
96	BAB00097.1	Babela_gene_901	-	100779	101792	361	337	ATGAATAAAATAAAACATCTATATATAATATTGTTATCAATTCTATTTATGAATAATATAATCTCAATGGAAAATCAAGATTATATGGTAACTGAACAAGAGTCTCAATTATTAAGTCTACCTGCAGAACTTATGATAGCTATTATCAATGAAACTGTGATACAACAAGTTAAAGAAACTATTAATAAGTGGAATGATATATTTCAACAACCAAAGAAAATCAATTTACAAGAAATAGCTCTTGTATCTCAACAATTTAAAGATGTATTGAATGTTGCTTCAAAATCACCATCTTTAAAAAATTATTTAAATCAATTAATAAAAGAGTTAAAATCAAAACGTTTTGATGAACTCTTTGAAAATTTAAAAATTAAATCTATTGAAGAATATAAAGTCCAA…	mNKIKHLYIIlLSILFmNNIISmENQDYmVTEQESQLLSLPAELmIAIINETVIQQVKETINKWNDIFQQPKKINLQEIALVSQQFKDVlNVASKSPSLKNYLNQLIKELKSKRFDELFENLKIKSIEEYKVQGLSTEDLNRAFINILNKDPKSKEYFKVTVKLILAGVDVNSKSQYGGNTALmKASYGGYKEVVEILIKSGASINTKNNNGFTALmRASINDHKDIVQILIDKGASINTKNEYGFTALmLASSNGHKDIVELLIDKGADIDAKSTFNNDTALmVASKKGHKDIVKILINEGANVNSKDYEGNTALmIASEKGYKDIVEILKEAGSK*	3	1	R	Arp	Ankyrin repeats containing protein	COG0666	1	0			E	Metazoa	213	2e-43	Amphimedon queenslandica	XP_003382892.1
97	BAB00098.1	Babela_gene_902	+	102153	102788	654	211	ATGCAATATCCCAAAATACAAACCTTATGGAAGCGCCATCTTAATGGTCCGCATAGGGGTAAAATTATAGAAGGTTCTTACTCTGAAAAAGAGTTTGAAAATATAGTCCATTGGAGTATCAGTGAAAAAATTGACGGCACTAATGTTCGCATAAATTATGATCCAATTAGTAATCAGATTACATTTAAAGGTAAAAGTGATGATTCAAAACTTCCGCCTATTCTTGAGGAATATCTTCGTTCACATTTTACTCTTGAACTTATGCAATCAGCATTTGCTAATCAAGACCATATAACACTATATGGCGAAGGATTCGGCGGTAATATACAAGCTGCAGGACCCTTTTATAAAAAAGAAGCAGGTTTCATACTCTTTGATGCAAAAGTAGGCCAAGTGTGG…	mQYPKIQTLWKRHLNGPHRGKIIEGSYSEKEFENIVHWSISEKIDGTNVRINYDPISNQITFKGKSDDSKLPPILEEYLRSHFTLELmQSAFANQDHITLYGEGFGGNIQAAGPFYKKEAGFILFDAKVGQVWLERDAIEKLATKLQIPSAPELGVmTKEEVINFVKSKPKSIVSQQPYQmEGIIARSKPLIFHPDGHPImWKLKVRDFDV*			J	-	RNA ligase		0	0			B	Bacteroidetes/Chlorobi group	72.4	6e-16	Bacteroides sp. 3_1_19	ZP_06985348.1
98	BAB00099.1	Babela_gene_903	-	103442	104683	86	413	ATGACAAAAATTAGATATTTATCACTATTTTTTTTAAGTATAATTTTTAATTTTACTTTTTATACTCTTAATTCTATGAAAAAAGATAAAAATTTAAGTAAATTAGTAAATGAATTAGAAATTAGTCTTTATAAATCAGTAGAGTTAAAAGTAAAAAATAGTAATATATTTTATGCCATTAAAGATGCAAAAGATTTTCTTAATAAAAAAGAAAGTGATAAAAATTTACAATTATTAAAGAATATGTTTCTTGAATTAAACTTACCCCAAGAAATAGCTAAAGTTCATTTTGCTCCTGAAGAATCTAAGTTAGAAAGAGAAGAATTAGATATGCATCTAAGATGTATTTTGTTAAATTTCTATATAAATGCTAATGAAGATATAGAAAAAAAAGTAGCA…	mTKIRYLSLFFLSIIFNFTFYTLNSmKKDKNLSKLVNELEISLYKSVELKVKNSNIFYAIKDAKDFLNKKESDKNLQLLKNmFLELNLPQEIAKVHFAPEESKLEREELDmHLRCIlLNFYINANEDIEKKVAKLIIAKANPNlRmIVNQEIITPLILIAKTNKFmNLINlLIDYGADINFVNNLKYSAlKYAIQFGNEYIARIFVLRGAKFNNIYFNQQKDSPLIYSIKINAKDLVHLFIEHNIDIDYQNSYGWTAlmHAVYYNNIELAYLLIKHKADINIQDKEGDSAIFWALRNINIEmLKILIKHNAKTNAVNKLNYTPlmLACLmNDSEIIKLLLRYPNNINLQNLHGETALmFACRNCNKSIVQmLLNLGANIYFKDNFENTALSFAQNRGCN…			R	Arp	Ankyrin repeats containing protein	COG0666	0	1			E	Trichomonas vaginalis	143	2e-36	Trichomonas vaginalis G3	XP_001302477.1
99	BAB00100.1	Babela_gene_904	-	104769	106232	215	487	ATGAAAAATACGAAAATTTTTAGATTATCTTTATTACTATCTCTTTGCATAGCAACTTTTTGCATAAATTCTTGTCAAAAGGACTTACAAGATCTACCTGATGAGTTAAAATTACACATTCTTGCTCAAAATTTGAAAACAACAATATTGAATAATGATATTTTTAATCCATTTAAAGATATTAAAATTTATTTAAATTTAATATTTAAAATAAATAGAACATTTAGAACTTTAATTCCTGATTTAATATCAAAATCTAAAAAGATAGCTATAGAACATTTTACTCAAGATATAGATATTAAGGATGAAGATGATTTAAAGAACCAATTACTTGATATATTATCTTTTGATTTATCAAAAGATAAAGAGGAGTTGAAAGATCAAGAACTAAAGGCTGCT…	mKNTKIFRLSLLLSLCIATFCINSCQKDLQDLPDELKLHILAQNlKTTIlNNDIFNPFKDIKIYLNLIFKINRTFRTLIPDLISKSKKIAIEHFTQDIDIKDEDDLKNQLLDILSFDLSKDKEElKDQELKAAKlIILALKLNlKINNEHIIFYLIRKNKDNYNLINLLKVILIYSTNIETINNKGQHPLImAVHKGQKETIELLlNYGVDINLQDKQGNNSlIIllKNVFLDKNLVKEIAEIFIKNGINVNLKNNlGENALTIACKRGllEIVKlLINNNADmYSLDPWGTSPlGSAIKHNRIDVAKFLIAHNKKSLKDSDYLHIAVENDRKDmVELLLDSTDININSHYNNRSALITACQNDFYNLAQFLCEKGANVNDRIYGFGFDTLLmIVVNAG…			R	Arp	Ankyrin repeats containing protein	COG0666	3	0			E	Trichomonas vaginalis	131	9e-33	Trichomonas vaginalis G3	XP_001324846.1
100	BAB00101.1	Babela_gene_905	+	106447	107343	-6	298	ATGAATAAAATAAAACATCTATATATAATATTATTATCAGTTCTATTTATAAATAATAATTTTGTCTCCATGGGTAAACCAAATTATATTGCAACTGAACAAGAGTCGCAATTATTAAGTCTACCTGCAGAACTTATGACAAATATTGTCAATGAAACTGTAGTACAACAACTCAAAGAAACTATTAATGAGTGGAATGATATATTTCAGGACCCTAAAATTAATTTACAAAATATAGCTCTTGTATCTCTACAATTTAAAGATGTATTGAATGTTGCTTTAAAATTACCATCTTTAAAAAATTACTTAAATCAATTAGTAAAAGATTTAAAATCAAAACGTTTTGACGAGCTCTTTGAAGATTTAAGACATCAATCTATTGAACAATATAAAGGCTTA…	mNKIKHLYIILLSVLFINNNFVSmGKPNYIATEQESQLLSLPAELmTNIVNETVVQQLKETINEWNDIFQDPKINLQNIALVSLQFKDVlNVALKLPSLKNYLNQLVKDLKSKRFDELFEDLRHQSIEQYKGLPKDKLNQALTKILNKAAISKEGFKVVmQLILAGANVNTTDNSGNTALmEASKKDYKDIVEmLIKTGANVNATANDGNTALmWASKNGYKDVLEILINAGADVNAKTIYGFTALIWSSRNGHKDIVEmLIKAGANVNAKTIYGNTALIEASKNGHKDIVKILIKEC*	3	1	R	Arp	Ankyrin repeats containing protein	COG0666	1	0			E	Metazoa	124	3e-33	Amphimedon queenslandica	XP_003391315.1
101	BAB00102.1	Babela_gene_906	+	107337	107474	67	45	ATGTTAATAAAATCAGATGCTAAAAATCAATATGGCAGTACAGCTTTAATGCGGGCATCTATAAATGGTCATAAAGAAGTAGTAGAAATGTTAAATAATAACAAAAGGTTGGTTTCTTATTCTTGTATATTATCGTAG	mLIKSDAKNQYGSTALmRASINGHKEVVEmLNNNKRlVSYSCILS*			R	Arp	Ankyrin repeats containing protein	COG0666	0	0			E	Metazoa	123	5e-06	Amphimedon queenslandica	XP_003390832.1
102	BAB01102.1	Babela_gene_907	-	107541	107669	73	42	ATGCTACAGATGTTTCTAAAAAAAATTAGTATAGTACTAGTAGATGTTTTTTGGCATATTATCAGAAGTAATCTAAATAACTTTATAAGTAAAGTTAATAAGCTTCAAATAGAATATCAAGCTGAATAG	mLQmFLKKISIVLVDVFWHIIRSNLNNFISKVNKLQIEYQAE*			-	-	hypothetical protein		0	0
103	BAB00103.1	Babela_gene_908	+	107742	108830	164	362	ATGAATAAAATAAAACATGTATATATAATATTGTTATCTATTCTATTTATGAATAATATAATCTCCATGGAAAATCAAGATTATATTGCAAGTGAACAAGAGACTCAATTATTAAGTCTACCTGCAGAACTTATGACAGCTATTATCAATGAAACTGTAATACAACAAGTTAAAGAAACTATTAATGAGTGGAATGATATCTTTCAACAACCAAAGAAAATCAATTTACAAGACACAGCTCTTGCATCTCAACAATTTAAAGATGTGTTGAATGTTGCTTTAAAATCACCATCTTTAAAAAATTACATAAATGATTTAAAATCAAAACATTTTGATGAACTCTTTGAAGATTTAAAACATCAATCTATTGAAGAATATAGAGATTTATCAACTGAAGAT…	mNKIKHVYIIlLSILFmNNIISmENQDYIASEQETQLLSLPAELmTAIINETVIQQVKETINEWNDIFQQPKKINLQDTALASQQFKDVlNVALKSPSLKNYINDLKSKHFDELFEDLKHQSIEEYRDLSTEDLNKNLFNILNKETISKEDFKVAVKLILAGADVDTKNNEDNTALmlASIYGYKEIVEILIKAGADVNTKNYYGYTALIESSSNGHKEIVEmLIKAGTNVDAKNNDGYTALmWASKNGYKEIVElLIKAGADVDAKSKYCGYTALmLASEKGHKEIVEILLQAGTNVDTKNNEDDTALIFASIYGYKEIVEILIKAGTNIEAKNNDGYTALmWASKEGHKDIVEILQSLEN*	3	1	R	Arp	Ankyrin repeats containing protein	COG0666	1	0			E	Metazoa	124	1e-54	Amphimedon queenslandica	XP_003391315.1
104	BAB00104.1	Babela_gene_909	-	108994	109965	30	323	ATGAAAAAAATACTTATTATATTAAAAACATTATGTTTAATCAATATATTTAATGGTAATGTAATAGAATGCAATCTAAATCTTAATGGTAATAACTTCTTAGAATTGCCTATGGAAATTAAACTTAAGATTATAAAATCCAAAATAGAAGATATTATAAAACATAATCATTTATTCCATCCATTAAATGGTATAAATGAATTCTTAAGGGAAATGTCATTAACTAGTAAGGATCTAAACGTCATAATTACACAAGATAAAGTAAGGTTGAAGCAAGAGGCCAGTGAATATGCAAAGGAATGGTTTGCTAATGAAGAATCAAAATTGACGCAAAAGCAACTTGATGAAAAATTAAAAAACATACTTGAGGATAATTATAATCAAGAAAAAGAAAAAGAA…	mKKILIILKTLCLINIFNGNVIECNLNLNGNNFLElPmEIKLKIIKSKIEDIIKHNHLFHPLNGINEFLREmSLTSKDLNVIITQDKVRlKQEASEYAKEWFANEESKlTQKQLDEKLKNILEDNYNQEKEKEAAKlIIAGANPNmIINVKILEKLTRIPLlIFIAQTGKFVNLINVLLDFKANINIKDINGKTPLRLAIAmNKEDIAKlLINRGADVNATDIFQESIIQAALSRNNYNIIKlLIDKGADVFVKDRYNKTTLmLAAIHGNENIARIlIENGVDINAKDKWGKTARSLALDYKNmNIVKlIDSVAKLNKKNSKI*		2	R	Arp	Ankyrin repeats containing protein	COG0666	1	0			E	Trichomonas vaginalis	102	2e-25	Trichomonas vaginalis G3	XP_001330319.1
105	BAB00105.1	Babela_gene_910	-	109995	111050	446	351	ATGAATAAGAAAGTTATATCCTTGTTAATAAGTATATCTTTAAATATTTATTCGCAATCTGAATTAGAACAAAAGCCGAATAAAGAGACCCTGCTTATTAATACTTTACCTCCTGAGTTAAAGCTACATATAGCTGAAAAATTTTTGCAATCTATTGTTAAAGAGAATGTAGTTTTTAATCCATTTCGTGGTGTTAAAGAGGGATTTAAAAGTTTAATATCAATAGATAAAGGATTTTTTAATTTAAGAGATGAAATAAAAAATGATATAAACAAATTTATTAGAAAATATTTTGCCTCAGATTTTATCAATTTATCTAAAGAAGAGCTGAATAATAAGCTTAAGAATATTTTAGAAGGAGATTATAGTGAATTAAAAGAGAGAGAGGCGGCTAAATTA…	mNKKVISlLISISLNIYSQSELEQKPNKETlLINTLPPELKLHIAEKFlQSIVKENVVFNPFRGVKEGFKSLISIDKGFFNLRDEIKNDINKFIRKYFASDFINLSKEElNNKLKNILEGDYSELKEREAAKLIIAGADPNImINFKNKTIPAFVKlLKEPSWNQLPYLLLDFKVDLDYQDKENNNILmLAIKNNKNVAEELIKIHINNINEINYDQKSALmIAIEKNNESIVDLlLTQKAQVNIIDLRmETPLIKAIEVGNRHmVESLISHGADINTAGKWGRTPLmYAILKGNLDIIKSLIRHKAEINAKDQFGDTVWSLNSNTRDPRTRRRILELLKDIDNRSTCLVS*		2	R	Arp	Ankyrin repeats containing protein	COG0666	0	0			E	Trichomonas vaginalis	119	1e-22	Trichomonas vaginalis G3	XP_001308568.1
106	BAB00106.1	Babela_gene_911	+	111496	112599	94	367	ATGAATAAAATGAAACATGTATATATAATATTATTATCAATTCTATTTATGAATAATAATATTGTCTCAATGGAAAATCAAGATTATATGGAAATTGAACAAGATTCTCAATTATTAAGTCTACCTGCAGAACTTATGACAGCCATTATCAATGAAACTGTAATACAACCAGTCAAAGAGACTATTAATAAGTGGAATAATATATTTCAAGAACCAGAGAAAATTAATTTACAAAGTATAGCTCTTGTGTCTCAACAATTTAAAAATGTATTGAATGCTGCTTTAAAATCACCATCTTTAAAAAATTACTTAAATCAATTAGTAAAAGATTTAAAATTAAAACGTTTCGATGAACTCTTTGAAAATTTAAAACATCAATCTATAGAACAATATAAAGGT…	mNKmKHVYIILLSILFmNNNIVSmENQDYmEIEQDSQLLSLPAELmTAIINETVIQPVKETINKWNNIFQEPEKINLQSIALVSQQFKNVlNAALKSPSLKNYLNQLVKDLKLKRFDELFENLKHQSIEQYKGLSTEDLNKNLFNILKERETSKEDFKVAVKLILAGADGNTKNDYCYTALmIASKKGYKEIVQILIKSDADLDTRDGAGlTVLIlASIGGHKDIVKILLQAGADVNAKDNNGYTALmFGSGNGHKEIVElLIKTGANVNAKTTYGNTALmlASEKGRKEIVEILFQAGADINAKTAYGFTALmmASIEGRKEIVEILLQAGADLNAKNNNGETALmITSKKGHKEIVEmLIKAGSK*	3	1	R	Arp	Ankyrin repeats containing protein	COG0666	1	0			E	Metazoa	213	1e-56	Amphimedon queenslandica	XP_003382892.1
107	BAB00107.1	Babela_gene_912	-	112693	113985	58	430	ATGGATATTAATCTATGTCCTTTGCCCTATCCGTTATGGACTCTTAAGCTTAAGACGTTCCCTTCTCTTTCAGGATCTATAAAAACTAATGTAGTCATAGTAGGTGGAGGAATGACTGGATTAAGCGCAGCGCAAGCTTTTCTTAATAAAGGTTTGTCCGTGGTAATTGTTGAAAAAAATTACTGTGGAGCAGGAGCAAGTGGAATAAATTCTGGTTTTATAACACCTGACTCAGAGCTTTCTTTAACAGATTTGACAGCTATATATGGCCAAGAAGCAGCTTCTCAATTATGGAAATTTTCGCTTTCCGGAGTCAATCTAATAAAAAGTAATATAGAAGATTTTTCTATCAGTTGTGATTATCAAGAACAAGATACATTAGTATTAGCCAATAATAAA…	mDINLCPlPYPLWTLKLKTFPSLSGSIKTNVVIVGGGmTGLSAAQAFLNKGlSVVIVEKNYCGAGASGINSGFITPDSELSLTDlTAIYGQEAASQLWKFSLSGVNLIKSNIEDFSISCDYQEQDTLVLANNKKRFDIRIKEEFENRVKLGYDTVLYNDKNLSLAVKSEKYQGGVSYGGSFGIQPFDYCQAmKENLSNQGVlIFEDSPVIKVNSKGVSTQFGSVSADYIVLALDKFmPNlSNLNHQVYHAQTFLLVSKVLDEEQIKSIFPNKRYmVWDTDLIYQYYRITGENRLlLGGSSFLYNYSKNRSFDNKIVFNKLTKYFKNKFPHTNIEYEYmWPGmIGlSKDImPIGGPDKHNSNIYYAGTASGLPWSAALGmYIADHAINHRTELDAYFSPY…			E	DadA	Glycine/D-amino acid oxidase (deaminating)	COG0665	0	0	9990778	34.3	B	Chlamydiae/Verrucomicrobia group	334	2e-109	Opitutus terrae PB90-1	YP_001817951.1
108	BAB00108.1	Babela_gene_913	-	114043	115239	20	398	ATGAGCAAAAATAGAGCGGTTGTATATGTTAAGCCCGGCCAGGTAGAAGTAAAAGATATTGGATATCCTAAGATGGAAATCAAAGGTAAAAGTATTGAACACGGAGTTATCTTAAAAGTAGTATTAAGTGGAATTTGTGGAAGTGATTTGCATATGTATCATGGTCGAGCTGCAGTTCCAGCAGGGACAAGTTTTGGTCATGAAATTACTGGACAAGTAATTGAACTTGGTAAAGATGTTGAGTTTCTAAAAGAAGGAGATTTGGTTTCTGTACCATTTAATGTGGCCTGCGGTCGTTGTAGAAATTGTAAAGAACAAAAAGTTAATGTTTGTCTGACTACTAATAAAACCGGTTATGGAGCTGCTTACGGTTATGCAAATATGGGTGATTGGCAAGGG…	mSKNRAVVYVKPGQVEVKDIGYPKmEIKGKSIEHGVILKVVLSGICGSDlHmYHGRAAVPAGTSFGHEITGQVIELGKDVEFLKEGDlVSVPFNVACGRCRNCKEQKVNVClTTNKTGYGAAYGYANmGDWQGGQAEYImVPYADFNLLKLPEQILSSDKIKDLALITDVFPTGFHAAYNACVEVGSKVYIAGAGPVGlACALSCKILGAAKIIVGDVNKERLKLAKVNGYDTVDlTFLSNEQDlKREVEKILDKSEVDVAIDCVGFEAVGYGNKmHENDPTVVIDSIIELARAGGFISIPGVYVNEDAGARNEEEKRGIYKLKFGDCWAKALSVSmGQTPVmKYHRKLmETILNEKCEIAKELNVKIISLDEAPEAYKKFDKGEPVKYFIDPHGLIS*			ER	Tdh	Zinc-containing alcohol dehydrogenase superfamily protein	COG1063	0	0	9990202	144	B	Betaproteobacteria	462	1e-160	Burkholderia sp. 383	YP_371322.1
109	BAB00109.1	Babela_gene_914	-	115259	116641	27	460	ATGTTACATAGATTATTTTATTTTATATGCCTTATAAATTTCTTTCAAATTACATATTCTCAAGAAGTATGCAGTTTGAAAGAAATTACTAGTGTATATTTTGCCAAACATGCTCTAAATGTATGCAACAAAAATTTAAATGAGGGTATAGATTACGCATTTAATGCTATGGAATCTGATTTGCTAGAAAAAAATATACCAGAAGAAATGATATATAAATTAATTTATTATGCAATGTTTAGCAATTTACAAAATTCGGGTATTTTTTTAAATAAAATTGTACAAGAGTATAAACTAAATAAATCTTCAATAATATATAATAAAATATGTAAGGAGATTAAATTTTCCATATTAAAAAAACTAATTGTCAAAGAAGTTGAAGAAGAAGATGAAACATTA…	mLHRLFYFICLINFFQITYSQEVCSlKEITSVYFAKHALNVCNKNLNEGIDYAFNAmESDlLEKNIPEEmIYKLIYYAmFSNLQNSGIFLNKIVQEYKLNKSSIIYNKICKEIKFSILKKLIVKEVEEEDETLDIVIFLIKSDKDlEFYNElTNYFSKHIADFKSAYETFQHlSQNAYYTQDIKEYNKILSNINKIKKKIKLFQDIIAVIIGELTPIFENIEAIDQNNIDIHEDTKNKGIlLIELFNKNDKLSAlNLIRSDYYLDIDKILEYIYGVYFIKNFDEDKIFAFmHFLFEKDEFNENIHNIFIKLNNYYSQSNKIIYIDQLLLYHANPKTKmLAKLRNHILDYKVDKIFYKIKNKDIEDYIEVESELILCYKNLGIEFLYDLLHYLTEYVYKY…			-	-	hypothetical protein		1	0	9990536	35.4
110	BAB00110.1	Babela_gene_915	-	116668	118071	203	467	ATGTTTAATATGCTAATTCATTATTTCTATCCTAAAATGAATAAAGAAGATGTTAAGAAATTTAGCCTTTTAGCTCTAATTTTTATGTTAATTATTGGAGCATATTGGGCATTAAGGGTATTAAAGGATACTATATTTTTTAAAGTAGCTTTTCCTGAAAGTTTAGGATGGGCTTTTAATCAAGGTACACTTTTTCAACCTATTGCAAAAACTCTTTCTCCTTTTGTTGTACTAGTATTAGTTCTAATTTATTCAAAGTTAATTGATATATTTAAAAAGCATCAACTTTTTTACATAATATGCTCTTTCTATGCCGTAATATTTGCTTTATTAACAATTATTTTATTTATTAATGATCATTATGGAGCTCAAATTCTAGGAAAAGAAATACTTGCTTTT…	mFNmLIHYFYPKmNKEDVKKFSLLALIFmLIIGAYWALRVLKDTIFFKVAFPESLGWAFNQGTLFQPIAKTLSPFVVLVLVLIYSKLIDIFKKHQLFYIICSFYAVIFALLTIILFINDHYGAQILGKEILAFAGWASYFAVESFGSlASALFWSFTNSITTSESAKEGFPIVISFAQIAAIAGAGmLFFSDKIGSLWPILLCATILVSlIIPIVRYFmQVIPAQNLVGNKEAAKTEKKKEGFLEGFFSGIWLLLTRPYLIGVLIISTAYEAIAQIIEYQmKNQASCNEAYCSVLGFARFQSIYGmSINAVSFlIAFLGTSKILQKYGTRIALLIYPISFFIALSLmLIYYLLLGSSNPSSLLWLTFAImVIVKGmGYAVNNPTKEImYIPTSKDAKFK…		14	C	-	ATP/ADP translocase	COG3202	0	11	9990790	525	E	other eukaryota	156	1e-53	Thalassiosira pseudonana CCMP1335	XP_002290313.1
111	BAB00111.1	Babela_gene_916	+	118274	118765	73	163	ATGAAAAAATTATTATTCTCAGTTTTAGTGGCTTTTAACTTACAACAAGCTAATTTATGGTCCGTAGAAACAGATAATAAAAAGTTAAGAAATATAGAAAAAATATTAAATTTAACTATTAAATCTGATCAAATATCTGAATCTTTTAAAGCAATGACTGCTCAAATATTAGGTTCTGTAGAACAAAAAGAAGACGAGTACTCTAAAAAGCTTCTTAATTTGCAACAAGATTATCTAAATAATATTTTAGAAGAGTTCAAATCTGATAAGTTTGTTAGTAAGATTGCTCAAGTTTATGATAATATCTATACCGAACAAGAAGTTGAAGAAATTTTAAATTTTTATAATTCTCCAGTTGGTAAAAAAACAATAGAAAAGATGCCTGAAGTTACAGTTGCA…	mKKLLFSVLVAFNLQQANLWSVETDNKKLRNIEKILNLTIKSDQISESFKAmTAQILGSVEQKEDEYSKKLLNlQQDYLNNILEEFKSDKFVSKIAQVYDNIYTEQEVEEILNFYNSPVGKKTIEKmPEVTVATSEAVTDImRNSLNNFISKVNELQIEYQAK*			S	-	Uncharacterized conserved protein	COG3184	1	0			B	Fusobacteria	63.2	8e-13	Sebaldella termitidis ATCC 33386	YP_003310149.1
112	BAB00112.1	Babela_gene_917	-	118838	119956	256	372	GTGAACAAAATAAAACATCTATATATAATATTATTATCAGTTCTATTTATGAATAATAATATAATCTCCATGGAAAATCAAGATTATATTACAAATGAACAAGAGTCGCAATTATTAAATTTACCTGCAGAAGTTAGGACAGCTATTATCAATGAAACTGTAATACAACAACTCAAAGAAACTATTAATGAGTGGAATGATATATTTCAAGAACCTAAAATTAATTTACAAAGTATAGCTCTTGTGTCTCAACAATTTAAAGGTGTATTGAATGTTGCTTTAAAATCACCATCTTTAAAAAACTATTTAAATCAGTTAGTAAAAGATTTAAAATCAAAACGTTTTGATGAACTCTTTGAAGATTTAAAAATTAAATTTATTGAAGAATATAAAGGTTTA…	VNKIKHLYIILLSVLFmNNNIISmENQDYITNEQESQLLNLPAEVRTAIINETVIQQLKETINEWNDIFQEPKINLQSIALVSQQFKGVlNVALKSPSLKNYLNQLVKDLKSKRFDELFEDLKIKFIEEYKGLSTEDLNQALTEIlNQEKASKENLKEAVKLILAGTDVNARDKNRlTALmIASKKGYKEIVQILIKTGADLDTTDKDSITALmIASRNGHKEIVQILIKTGADLDTTDKDSITALmIASRNGHKEIVQILIDKGASVNAKNRYSSTALmFASTNGYKNIVEILLQAGANVNIKNKYGYTSLmIASARGHKEIVGLLIDKGASTNAKNEYGFTALmLASRYDHKEIVEmLIKSDDNVNATDI*	3	1	R	Arp	Ankyrin repeats containing protein	COG0666	1	0	9990110	141	E	Metazoa	179	3e-54	Amphimedon queenslandica	XP_003382891.1
113	BAB00113.1	Babela_gene_918	-	120212	123052	75	946	TTGAAAAAGATAAATTTAATCATTTTACTAATTTTGATAAAAAATTTAAATGGAATGCAATTAGATACAATGCCTTATGAAATTAAGCAACATATAATAAGCTTTGTATTAGGTATAGATAATCTGCCTGACATGATTAAAGAACTTATAAATATTACTCATGTAAATTCAAACTTTAGAAAAATAGTTTTTGAACTTGAAGATGAATCTTATTCTATAATAAATCAGGTAATAAAAGATTATTTTAATAGTAAACAAGAACATAGAGATAAAGTTATCGAAGAATGGCAAGAACTATCAATTAAAATAAAAGATATAAAATTTTTAAGTATTATTACGCAAATTCTGAAGAATCACGGAATGGATCTTGATAAAAAATATTATTTAAATAAAGATAAA…	lKKINLIILLIlIKNLNGmQLDTmPYEIKQHIISFVLGIDNlPDmIKELINITHVNSNFRKIVFELEDESYSIINQVIKDYFNSKQEHRDKVIEEWQELSIKIKDIKFLSIITQIlKNHGmDLDKKYYLNKDKEENEYYEYNALSKAIDDKNFNNALILLDFGANPNIEINGLTILmKAVEDKNNTDIALLIKLIEKGAKVNYKNDlYGYTALHIAAEmSNIKAlEFLLKNEAYVNESSYKGATPlIRAVRQNASKKVIKmlINYGADIDLKDDYGYTALmRAAKKGLFKVLKILLDANANYNAINNNQENLLHLIAENRSENDRKIIEILSEIPNlNVNQKDIEKNNPLFKAICFNNIElINmLImKGININSQNIYGYTPLmIAAGLENLEVIKILY…			R	Arp	Ankyrin repeats containing protein	COG0666	1	0			E	Trichomonas vaginalis	278	5e-79	Trichomonas vaginalis G3	XP_001325811.1
114	BAB00114.1	Babela_gene_919	+	123127	124047	-5	306	ATGACTCGAAAATCTTTTATTTATTTTTTAATTTTTATAATAAATTTAAATTTTATATTTATTCATCCTATGCAAATTAATTCTGTTAAATCTCATAATTTAAAAATATGTCATATTCTGTGGCCCTTTATAGAAATAATATTTAAAGGCAGAGATAAATATAAAGATTTTTGTTATGAGGAGGAATTAAAAACTATTGTACAACATGTTATATATAAATTAATCGAATATGCTAATAACAATTTATCTGAATTGAATACTAACTTAATCGATAAAGAAAACCCAAAATTATTAGAAATTCCCGAATGTTTGATTAAAGATATCACAAAAGGAATAAAAGCTGATCTTTACTCTTGTATTAGATATCAAAATCAATCTAATACCGTAAAAAAAATTCTT…	mTRKSFIYFLIFIINLNFIFIHPmQINSVKSHNLKICHIlWPFIEIIFKGRDKYKDFCYEEELKTIVQHVIYKLIEYANNNLSElNTNLIDKENPKLLEIPEClIKDITKGIKADLYSCIRYQNQSNTVKKILEYNlHNKICKLPVIKYLKRNLKGHSLKCIIIHIPLSTmSDIVIEDLKNLILIKNYSKNDILIKDICLLIKSRLNTNDSIFNCVSPETVLKLYQLFKVSFISVDFKDTDHNDFIRDlIFTEITQILTQDHLLKKRTQEYNTTIQPQDIImDIYKLFFKQYFlYIEDTDESNSDL*			-	-	hypothetical protein		0	1
115	BAB00115.1	Babela_gene_920	-	124042	125007	270	321	ATGAAATTAAGGATTATTTCTTTATTGGCTTTAGTAATTGTAGTGTATAAAGAAATATATTTACTTTCTATAAAAGATTTGAACAGTATTGAAGAAAAAGTTCAATTTTTATCAAGAGAAAATGTAGATTCTGATAATAAAATATTAAGAAATGGAATTATAGTAAAAAGGCCAAGAGCAAAGGCAACTATACTTATATGTCATGGTTTTATGTGTGATAAATTTGATATTAGCTTTTTACATGTTATTTTTAAAGATTATAATACTATGGCATTTGATTTTAGAGCTCATGGTCAAGATGCTAAAGATCAATGTTGTACTTTTGGAAGAAATGAGGCTTATGATATTTTAGGTGCAGTGAAATTTATAAAGAATGATCCTGATCTAAAGAATTTGCCA…	mKLRIISLlALVIVVYKEIYLLSIKDlNSIEEKVQFLSRENVDSDNKILRNGIIVKRPRAKATILICHGFmCDKFDISFLHVIFKDYNTmAFDFRAHGQDAKDQCCTFGRNEAYDILGAVKFIKNDPDLKNlPIIIYGFSmGAVASIIAGSIEKDLCNAmILDCPFESSDKlLERSLGKIKFSIFGYEIGmPGSNILKSYAYSPYVQSAIKTILKSLANIDSTQINTYmQPIYPEEAIKYIKKPVFIIGCTNDDKAPEEAVRSIYNGAKGFKRLWICNARRHFDPIFFKmSEYIKKVNKFIKLCLSDNINSKKPAKIKVDL*			R	-	alpha/beta superfamily hydrolase	COG1073	0	0	9990756	278	B	Bacilli	90.1	2e-20	Paenibacillus elgii B69	ZP_09080495.1
116	BAB00116.1	Babela_gene_921	-	125277	126788	517	503	ATGAGAAATATAAATGTAACAAATCAGGATATATTAGAACTTGATTTAGATGCTTATGCATATTTTTTGGAACATGATTTTGATTTTTCAAAATTAAGTAAATTATCAGAGCAAATATACGGACCGCTTGAGGCAACGATAAAAAACCGAGGATTTTCAGGAAAAGCTGAAAGTGTTCTAGTTCTAAATGGAGTATACCATAATAAACCGGTATATATAATTCTTTTAGGATTAGGAGATTTAGACAGAAAATCTCTAAATGTAGAAACTTACAGAAGAGCAGTAGGGAGATTGGTAAGAGTTGCGCAAAGTCATAAACTAAATAGTATAGGCTTTTCGTTGCCAGATCCTGTATTAATAGATTTATCTTATAAAAAACTAGCACAAGAAACTTCTACT…	mRNINVTNQDILELDLDAYAYFlEHDFDFSKLSKLSEQIYGPLEATIKNRGFSGKAESVLVLNGVYHNKPVYIILLGLGDLDRKSLNVETYRRAVGRlVRVAQSHKLNSIGFSlPDPVLIDLSYKKLAQETSTILHKSAYHFDKFITNPDRKLKWDFDLFVSVNENNQIEVEDGINQGIVIGHAINKSRYWCDmPPSQFTPTIFASKAQEIAKEYNLSYKIFNEEEIIQmGmGGLAGVSRGSVEDCRLAILEYKYEPEYAPTIAIVGKGITFDSGGlSLKPANAmETmKDDmAGAAIVLSVmEVIAQLKPKINVVALAPmSENmPSGSALKPGDIVKFYNGKTAEVlNTDAEGRLILADALSYAVANYKLDAIVDLATLTGACAYFLGPFYAGLLSPND…			E	PepB	Leucyl aminopeptidase	COG0260	0	0	9990754	503	B	Chloroflexi	335	3e-108	Ktedonobacter racemifer DSM 44963	ZP_06966447.1
117	BAB00117.1	Babela_gene_922	+	127305	127808	163	167	ATGAAATCATCAAGAAAGGATATAATGAAAAAAATAATTATTTTATCAGCGTTTTTATCATTACTTATTAACGCAACAATTTTTTCAATAGAACCAGAACACAGTAACTATTTAAAAGATGCTGAACAGTTCTTAAGTCAAGCTAAAGAAACCGGCACCAAATGGTTTGAATCTGCCAAACAAAAAGGCGGTCAATGGATAGATCAAATACATAAAGATGTTGTATCAGCACAACAAACTTTATCTGATCACTTAAAAAAAGCAGAAGATCTTTATAATAGAATAAAAAGTGGCGTAATAAACAAAGTTGACGCATGTACTGCTATAAGAGGATTAGAAGTAGCTATAACTCCTATCAAGAAAACTTTAGATACAGCAAAAGAACTTTATCAACAAAAA…	mKSSRKDImKKIIILSAFLSLLINATIFSIEPEHSNYLKDAEQFLSQAKETGTKWFESAKQKGGQWIDQIHKDVVSAQQTLSDHLKKAEDLYNRIKSGVINKVDACTAIRGLEVAITPIKKTLDTAKELYQQKLKALLETQKTLEENEHAYNSIAQKLNQSKQECKL*			-	-	hypothetical protein		0	1
118	BAB00118.1	Babela_gene_923	+	127971	130262	26	763	GTGAATTTTTCAAAGAAAATATTTTTTATTCTAATAGCTCTATTAGGATATTCAGATCAAACATTTGCTCAAGCAGCAAATAATTTAGATCTTAATACTCTTATCAATCAATTGATAAATAAATCCAAAAACAAAGAACTATCTTTATCAGATATTCCAGGATTTTCTAACTTTGCTCCGTATGTACCTTCTTCAGTATACAACTTTTTAAAAGATTTAAAATTAACAAATCTAAAGGCTCAGCCTTATAAATCTACCGATGAATTAATAAGTGCAGAAACTAATATTGAAGGTATAGAAGCTCAAATAAGAATCATATTAGGAGCAAATCCATCAAGCCAAGCCTCCAATACATCAAGTCCAAATCATACAACAAATACTTCTAGCACCTATATCGGA…	VNFSKKIFFILIALLGYSDQTFAQAANNLDLNTLINQlINKSKNKELSLSDIPGFSNFAPYVPSSVYNFLKDLKLTNLKAQPYKSTDELISAETNIEGIEAQIRIILGANPSSQASNTSSPNHTTNTSSTYIGYIENIISETEAYVTKIAKDIVSQLSAIKLGLVIELPKGFQFAQLNPDLKFLDSVRLEDGALALGTNFNDPTYGDIKAGLTLIAKAQLEEPFLTANNFIKNATNGAYGLPQTEFELRGNILPGVSGTSIGRTVPGRITFQSSNKPLIEFDNmNFKLIVLPPTKELKYGSGlSLGLSGGLKLLLNNmYSNLSPLDFEAFFNIDTSLKASLSATmSGLLDLKPVGlPFTFGNVTINQDFNIQNmQNLNLKNLVLAGQANFGPANQQSKL…			-	-	hypothetical protein		3	0
119	BAB00119.1	Babela_gene_924	+	130288	130899	33	203	ATGAAAAAATTATTAATAACCAGTTTATTATTGATTAGCAGTTTAACATTTAATTTACAAAGTCTTGATTGGGGGGATATAGGCGACGCCTTTAAAAATGCTGCTAATAAAGTAGGTGATGCTTTCAAAACTGCTGCAGAAAAAGTAGGTGAAGGATTTAAAATCGCAGGTGAAAAAATAGCAGACTGCAGTAAAGTCGTAGGTTTAGGAACTGCCTGGGTTTCTACAAAAGCAAGTAGTGGCGTCATGGAAGCTTTTCAAAAAAGTAGTGAAGCAGTTGCTTTTGAATCAGCAAAGGCAACTTTAAAGGCCGTTCAAACGGGTGGCGAATATGTTGCTTTTGAATCAGCAAAAGGAGTCCTAGAAGCTACAAAAAAAACAGTTAGCGGTACTCTTGAT…	mKKLLITSLLlISSLTFNLQSLDWGDIGDAFKNAANKVGDAFKTAAEKVGEGFKIAGEKIADCSKVVGLGTAWVSTKASSGVmEAFQKSSEAVAFESAKATLKAVQTGGEYVAFESAKGVLEATKKTVSGTLDFANTIQKNImGNIKIQCFRFLGTLDNVQLEFQANVLGKNIYIKEAFKAKNLDDlTNQIYNRImNTFNLSI*		46	-	-	SAM-dependent methyltransferase		2	0			B	Bacteroidetes/Chlorobi group	50.4	2e-07	Flavobacteriaceae bacterium HQM9	ZP_09315188.1
120	BAB00120.1	Babela_gene_925	+	130932	131576	22	214	ATGAAAATATCAAAAAAATACTTTTTAATGAGTATAACTATTTTGGGTTTAAATATAAACTCAAACTATTTAAAAGCTCAATTAAAGTCAGATATAGATAAAATATCTAATAAAGAACTTCCAAAAGCCAAAGTTAGCAATATAAAACAAAAAACTTTTGAAAAATTTGTTCAAGTCCCTTCACAATTACCAGGTTTATCAAAAGAGACATCAGATAAACTAATAAAAAAAGTTAACGATATATGGCAAGAGGAAGGACATAGACAAAATATAGGTAAAATAGTCGTCAAAGAAAAGCTAAATAAAGAGGATATAGAAAAGCTTATAAATCATATCAAGAAAGAAAAAGAATTAGTAAGATCAAAAATACAAAGAATAGTTCAACATGTTAATCAATCA…	mKISKKYFLmSITIlGLNINSNYLKAQLKSDIDKISNKELPKAKVSNIKQKTFEKFVQVPSQLPGLSKETSDKLIKKVNDIWQEEGHRQNIGKIVVKEKLNKEDIEKLINHIKKEKELVRSKIQRIVQHVNQSIEKELKEHlSDTVSEVELNATIESLKLDPEEEINKELHEHDNLIEQIEEILEDLSKEYSNKNYLSTHNKESDKLNDFDYLD*			-	-	hypothetical protein		0	0
121	BAB00121.1	Babela_gene_926	+	131598	134036	9	812	ATGAAAATCTTTAAAAATTTAACTATAAAAATTATATCTTTAATACTGATCAGTCCAGGTTTGTATTCAGTATCTATTGAAGAAAGCTTAAAGCAAGCCGAATCCGCTTCTAAGCAAGAAGCTCTTTCGCTATCTGATGTACCACAATTTAAAGCTTATACTTCATATATACCAGCTCAAATACTAGATTTTTTATCTAAATTACAATTAAAAAATATAACAGTAGGTTTTGATTCATCTGCAAAAACCGGAGTCATAAACGCCGAAACTAATGTTGCTGGACAAAAAAGTGTTATTAGACTTATAGTAGGACCTTCAGGAACAATAGATAAAAACCAATTGTCTCAAAGTCTTCAGGCCGCTGCTGAAAAGTTCCAAAGAAGCAATGTATCAGAAATT…	mKIFKNLTIKIISLIlISPGlYSVSIEESLKQAESASKQEALSLSDVPQFKAYTSYIPAQILDFLSKLQLKNITVGFDSSAKTGVINAETNVAGQKSVIRLIVGPSGTIDKNQlSQSLQAAAEKFQRSNVSEIKKYPQAQNWNQAGLTYFNGPLSKVGLIKNKDQNQQDTTQTENKTDNEKAAEVAAQTLENKEKQEVEQKEAISKTQKALDAIKSGAQGLLGKLADFQVGIVIALPQGFSFGQISQDLQFLDAIKANETAIGLGNGFYDPIYGmmPPGLSVVAKIGLTEPFTTINNFVTKVSRGTVNLKDTPLELRGNINRSIGGSSLGLELPGQIGFNlGGKKFIETDKLTLQVILLPSPEGTGTSGVSFGLSGGlTLYLNAIDSKLSPLDFKALFS…			-	-	hypothetical protein		1	0
122	BAB00122.1	Babela_gene_927	+	134045	134638	82	197	ATGAAAAAATTATTGATACTTACAAGTATTTTATTAATAAGTAATAACATAAATTGCGGTATTTGGGATAGCATAAAAAACGCAGCTGGAAAAGTAGGCGGAGCAATAGAAAAAGGAGCAGCAGCCGTAGGTAAAGAAGCAAAAAACCTAGCCGGGCAAGTTAAAGATATAGCTCAAAATATAGGAGATCAAGTTGTTTCATGTTCACAACTTGCAGGTTATGGAACTGGATGGGCTGCCTCTAAAGCTGGGTTAGGAGTTGCACAAGCAGCAGTATCGGCTGCTCAACATGGAACTGATTATGCGGCTTTTGAGTCATCTAAATTAGCCCTAAAAACTACTCAGGATACAGCAAAAGGGGTTTTAACTCTTGCTGATGCTTTTGCTGAAGGTGTACAA…	mKKLlILTSILLISNNINCGIWDSIKNAAGKVGGAIEKGAAAVGKEAKNLAGQVKDIAQNIGDQVVSCSQLAGYGTGWAASKAGLGVAQAAVSAAQHGTDYAAFESSKLALKTTQDTAKGVLTLADAFAEGVQKGFNIECIRFLGAIEGLEFElDAHLFGQTIKIREKVDFTNVEQFAKKIFNILKDKAAQISNKFK*		46	-	-	hypothetical protein		1	0			B	Gammaproteobacteria	44.3	2e-05	Acinetobacter sp. P8-3-8	ZP_09143025.1
123	BAB00123.1	Babela_gene_928	+	134720	135124	154	134	ATGAAGTATGATAATTTAATAGCTGCTTGTAATTACTGCATTTTATTATGTAAATCAGCAGTAGAAAATTGTAGAGATTGCCAATCACAATGCAATAATAATATATGTGAAAATAAGAATAAGGCAGAAGATTGTGCTGTATCAGCTCAAAATACCGTAGACGCTTTTCAAAGTTGTATACATGAATGTAATATAGCCTTAGAAGATAAATCATTAAATGAGCATGAAAAGCAAGTCATCACTAAATGCAAAGATACATGTAAAGAAACTATGGATCGCTCTGAACAAAGTATAGAAAAGATCCTTGATCAAGATGCTGAAGGGTGTTTATGGGCAATTGATAATTTTAACAGTTGCATAATGGCTTGCGATGAAACTATAGAGACTTTAAGTAAAAAT…	mKYDNLIAACNYCILLCKSAVENCRDCQSQCNNNICENKNKAEDCAVSAQNTVDAFQSCIHECNIALEDKSLNEHEKQVITKCKDTCKETmDRSEQSIEKILDQDAEGCLWAIDNFNSCImACDETIETLSKNK*			-	-	hypothetical protein		0	0
124	BAB00124.1	Babela_gene_929	+	135278	135892	277	204	ATGAAACAAAATCTAGAACTTCCATTTAAATTAGATAAAAAAGAACTACAAGTAATAGATCAGAGAATAAAAGAATTCCAAGAATTAGGCAAAGAAGACACAACTCAATGGTTTAGCGAACTATGCTTCTGTTTATTAACTGCTAATGCACAAGCAAAACGTGCTATAGAAATACAAAACTACTTAGGCACTGAAGGCTTTATTAATAAAACTCAAGAAGAAATCGCCTTAGTCATAAAATCATTTGGACATAGATTCCATAATACAAAAGCAAAATATATAGTTCTTGCAAGAAAATATATTGATATAAAAGATATATTAAAGGATTATAAAAATGGCAAAGAAGCTAGAGAATTTTTAGTAAAAAATATAACTGGTCTTGGATATAAAGAAGCTTCA…	mKQNLELPFKLDKKELQVIDQRIKEFQELGKEDTTQWFSELCFCLLTANAQAKRAIEIQNYLGTEGFINKTQEEIALVIKSFGHRFHNTKAKYIVLARKYIDIKDILKDYKNGKEAREFLVKNITGLGYKEASHFLRNVGYNDVAIIDRHIIRFLYQYHYIDQlPKIITKKIYLELEDILTKFGILLDKLDLmIWYHmTGTVLK*			L	-	Thermostable 8-oxoguanine DNA glycosylase	COG1059	0	0			A	Archaea	212	1e-68	Methanocaldococcus jannaschii DSM 2661	NP_247709.1
125	BAB00125.1	Babela_gene_931	+	136169	136594	-16	141	ATGAGATACGCTCTACTCTTATTATTAAATATGAATAAGGAAGTTTTGCTGCTAAAGCGCTGTAATACAACCTTTGGAAACGAACAATACTCAATGTCAGGTGGAAAAGTTGAAGCAAATGAAACTGCAAGACAAGCTATTATTCGCCAAGCCTTTGAAGAACTGAATATCAAAATTAAATCTGAAAATTTGGAATTTGTTCATCTCCTATTCCGTAAGGGTAATGATAATATTATTTTTGACGCTGGATGTTTTAAAGCAACTAAATGGGAAGGTTCCCTAAAAAATCAAGAACCCGAAAAGTGTAGCAAAATAAACTGGTTTAAATTAGATAATTTGCCTGAAAATATTTTGACAGCACATAAACAAATTATAGAACTGGTTCAAAAAAATACTTAT…	mRYALLLLLNmNKEVllLKRCNTTFGNEQYSmSGGKVEANETARQAIIRQAFEElNIKIKSENlEFVHLLFRKGNDNIIFDAGCFKATKWEGSLKNQEPEKCSKINWFKLDNlPENIlTAHKQIIElVQKNTYYSEHGFVD*			F	-	NUDIX family hydrolase	COG1051	0	0	9990603	102	B	Chlamydiae/Verrucomicrobia group	106	4e-29	Simkania negevensis Z	YP_004671933.1
126	BAB00126.1	Babela_gene_932	+	136578	137300	372	240	ATGGTTTTGTCGATTAATTATATTTATGAAGATCTTGAAATAAATTATAATATGCTAGTATCTCAATTTGATAAATCATTATTTAAGTTATATAATAATATCTTTGGCCGAAGACTTAAAGTAATCTTCAATTTTCTATTAATTTTATTCATAATGACTACAAATATTTGTTCTCAAATTCCACTCATTTTTACTTCAAAAAGACTTAAATTCGAAAAAGTAAATAAAGATCATAAATTTCACTTATCGAAAATTTTATCTAATGAAAAAGTGCAAGAAGCATATAATACAGGTGACAAAGAAAGTTTTACGAATATAGAATCACAATTTTCTATAATTGAAGCTCAATGGCAAAAATATGGATATGGCTTGTACATTCTTTTTAACAATGAAACATTT…	mVlSINYIYEDLEINYNmLVSQFDKSLFKLYNNIFGRRLKVIFNFLLILFImTTNICSQIPLIFTSKRLKFEKVNKDHKFHLSKILSNEKVQEAYNTGDKESFTNIESQFSIIEAQWQKYGYGlYILFNNETFDFIGFAGYHTVTIDKEGNVDCFNNNKSNDlELYIILmPQYWRQGYGFEAVSKLCEIAFKHSSFTSIIAYIEPKNYASIALIEKFNCKKEKKVIYNNKPHILYRIYKS*			J	RimL	Acetyltransferase, RimL family	COG1670	0	1			B	Chloroflexi	78.6	2e-17	Herpetosiphon aurantiacus DSM 785	YP_001546034.1
127	BAB00127.1	Babela_gene_933	-	137672	138217	44	181	ATGAAGAAATTAAAGTGTTCTTTAATTTTATTAATTTTAAATTTAATTATAAATAATGTTTTATCTATGCATAAGACTTTAGAATTTGATTCTATAAAATTAGAAAAATATAATAAATTATCAAAACAAGAACTTGATAAAAAATTATTAAATATTTTAAATAAGAGTAATTTGGATAAAAATTATCTAAGAAAATGTGTAAACTTGATAATTGCTGGTGCTAATATTAATATGCAAAATAAATATGGAATTACAACTTTAATGATGGTTTCTATGAAGGGTTATTTAGGGTTAGTTAAAGCTTTACTTGAGTATACTGGTAAAGAGCCAATTGATTTAAATATTCAAGATGAAAACGGATATACGGCTTTAATGGAAGCTGCATTTTATGGACATTTA…	mKKLKCSLILLILNLIINNVLSmHKTLEFDSIKLEKYNKLSKQELDKKLLNILNKSNlDKNYLRKCVNlIIAGANINmQNKYGITTLmmVSmKGYLGLVKALLEYTGKEPIDLNIQDENGYTALmEAAFYGHLEIVRIlLESENCKSPIDLNlKNKCGNTALDlAYINKKTDIEGLLNKYL*			R	Arp	Ankyrin repeats containing protein	COG0666	1	0			B	Deltaproteobacteria	69.7	8e-15	Geobacter uraniireducens Rf4	YP_001228893.1
128	BAB00128.1	Babela_gene_934	-	138261	139658	159	465	ATGGATGCTACATTATTTTTTTCTCTATTTTTTATCTTATGTATAATTTATATATCTATATCCTTTTTTGTTTCAAAGTCTGTTAAATCTGTTGAAGATTACTTTTTAGCTGGAAGAAATTTAGGATTTTTTCAAATTTCTATTTCTTTAATAGCAACCCAATTAGGTGGCGGCTTTATTCTTGGTATTTCTGATCAAGCTTATAAATTTGGTTACTATGGATTATTTTATGTCTTTGGAATATGTTTAGGATTTATGTTATTAGGTTTTGGTATTGCATCTAAATTGAGGGCATTTAATGTAGATACTATTGCTCAACTTTTTGAAGTTTATTATGATTCTAAATTTTTAAGAAAGATGGCTTCTTTAACTTCTATTTTATCACTGACCGGTATTTTT…	mDATLFFSLFFILCIIYISISFFVSKSVKSVEDYFLAGRNLGFFQISISLIATQLGGGFILGISDQAYKFGYYGLFYVFGICLGFmLLGFGIASKlRAFNVDTIAQLFEVYYDSKFLRKmASLTSILSlTGIFAAQIIGSKCLLVSLNLYNPILFIGLWFlIIVYAmLGGFKAIVQSDIIQLSLIIlVFLSLFVLDLIFNFSQTlSVFKFGWTNPIFLRDIKLQEIVGIAIIPALYSLIEQDLAQVFFASKNGKLAKVSALFASVFLLFFAlVPLYFGIKSRmLGFDIGITSNALITLFDRQYDSLVVVLVTYGVlAAIISTANGVLCAISSNIVKDFDLPKLSSSNQLILSKVVmFLVGIIGIILAFNFSDIIQVLIDSYSVPISSILISLLALYFYA…			ER	PutP	Na+/proline symporter	COG0591	0	12	9990210	322	B	Chlamydiae/Verrucomicrobia group	256	5e-79	Candidatus Protochlamydia amoebophila UWE25	YP_008821.1
129	BAB00129.1	Babela_gene_935	+	139817	140410	16	197	ATGAGAAAAGAATTTATAGATAAACTTAGCGAAATATTAGTAGAAATGAATATCTTAAAAGTGGAGGATCTTTTTGCAATACATAAAGAGTTTCAATCAAGAGCAGATATAAGTTTTGAATATTTTTTATTAGAAGAAGGATTAGTCGATAGATCAGATTTATTACAAGCTCTTTCTAGATATTATGAAGTTCCTGCAATAGACGTAGTCGGTGAAATATTTGATCATCATGATGTAAGATTAATACCAGAAGAAGTTATGGTTAAACATTTTTTTATACCCTATAAACGAGAAAATGATAATCTAACGGTAGTTGCTGCAAACCCCGGAGATCCTCATTTACCTGTAGTAATAGGAAAATATGTAACACATAATATAGAATTTGCCGTAGGTTTAGCA…	mRKEFIDKLSEILVEmNILKVEDLFAIHKEFQSRADISFEYFLLEEGLVDRSDLLQALSRYYEVPAIDVVGEIFDHHDVRLIPEEVmVKHFFIPYKRENDNLTVVAANPGDPHLPVVIGKYVTHNIEFAVGLAQDIIDTVREYYDKSITYQPNSIQASPmERSQQEVHPLEDRVVQEDHNEEIPLIIEETIDDYEGK*			-	-	type IV-A pilus assembly ATPase PilB, N-terminal domain		0	0	9990276	138	B	Deltaproteobacteria	68.6	3e-13	Geobacter lovleyi SZ	YP_001951889.1
130	BAB00130.1	Babela_gene_936	-	140426	141553	41	375	ATGGATAAAATAAATAAAATAAGAAGTTATTGTATGAGAATTTTATTTTTCTCCTTATTTATAAATTATAGTATTTCTATGAGCAAAACAGAAGCACAGGTGATAGATAAAAATGTTCAAAATCAGTTAAATCAACAATTAGTAAGTGTACTAAACAGATGTAGGCTAGAAGAGCAAAGAGATCAAGAAGAATTAGATTTGGAATTGTTTGATAATAGGCACAATTATCACTCTCAAATATCTATTTTTAAAGATGAAGATTTAAATGAAGCTATGAGATTGATAAATGAAGGAGCTAATATTAATACTCAAAGTGATTGTGGTATTAATATATTAATGATAGCGGTAAAGAAAGGAAAAGAGACAATCGTTGAATCTTTGTTAAATAATAAAAAAGAT…	mDKINKIRSYCmRILFFSLFINYSISmSKTEAQVIDKNVQNQLNQQLVSVLNRCRLEEQRDQEELDlElFDNRHNYHSQISIFKDEDLNEAmRlINEGANINTQSDCGINILmIAVKKGKETIVESlLNNKKDlIDLNLQDNHGYTALISAAVIGNKEIVKLLLACPNVTSPIDlNLKTIKTKETAlmKATARGYmGVIElLSTCSNDKAAIDLHIKNKNEYDTFLRlASLANHEEIQNLLNNmLKEEEQQNALKLANITNNDETQSALDGRFDVQDEQSSLGSSTTSNEEIVQNlPSDTLEEEKQNVLKLADITNNEEVQSLEEHNNYTLLKISGTCVATYLAYKLLNKITTGKAKNKTELEDKNIYDVSLSID*			R	Arp	Ankyrin repeats containing protein	COG0666	0	0			E	Metazoa	213	2e-15	Amphimedon queenslandica	XP_003382892.1
131	BAB00131.1	Babela_gene_937	-	141594	142592	-3	332	ATGAATATTAATAAACTTTTAATTTTTATATATCTTGCAAGCACATTTTCTTTTGCTTTATCAATGCAAGATCAAGAATCTGAAAGAGATTATAAAGAAGAGATTTTTAATTTATTAGAAAAACCTAATATAGAAACAACTGAAGAAACTCTTGCTCAATTAATACCTGAAGCTTACAGTGCAGGTTATAAGTGTAAGAAGATTTTGTTTTATATAGTCAAAACGAGTAAATATACTAGTTTAATTAGCTTGTTAGTAAATTTGGGTGTTGATATTAATATTAAAGATCGCTTTAATAGTACGCCTTTAATTTATGCTTTAAAATTTGGCAAACTTAAAGTTGCACAATTAATTTTGTCCTATGATAATATAGATGTTAATGTTATAGATAATAATGGT…	mNINKLLIFIYLASTFSFALSmQDQESERDYKEEIFNLLEKPNIETTEETLAQLIPEAYSAGYKCKKIlFYIVKTSKYTSLISlLVNlGVDINIKDRFNSTPLIYALKFGKLKVAQLIlSYDNIDVNVIDNNGYTALmYAVYKGYRDVAElIlQYDPDVNIKYENQENIlmQACFQNLENIIQDLLDKGIDVNSKNNYGVTALIRACDVGNINIVKTlLACEGIDIDVQDNKGWTPLmYAANKRHNEVIRLLLEHKKNITAIKDLNRSSlPKDTNSKLTYNKQTLFKSTIAIGISGTVIFVIDKIRNKKSKEHRIKDSEKELVYQVNEQNLC*			R	Arp	Ankyrin repeats containing protein	COG0666	2	0			E	Metazoa	179	9e-33	Amphimedon queenslandica	XP_003382891.1
132	BAB00132.1	Babela_gene_938	-	142589	145108	-3	839	ATGAAACGATTTCTCAGTTTAATATTTTTATTGAATATATTTAATTTAATTTTGCCTATGAGTATAAGTATCAGTAGACCTTGGGCAATAGCTCTTACTTATGAGGATTATTTTAAAAATAGTATAAAAGATATATTAAACAACGAAGCTAATTGTTATCAAAAAAGAAAGAAGGTTGCTAATTTGATTTTAGAAGCACGAGATAAAGGTGTTAATTGTAATATATTTTTAAGGTATATTGTGCAATCAGAAGATATCTTAGATTTAATAGATGCATTAGTAAGGTTAAATATTTTTGATATAAATTATCAAGATTACGATGGGAAAACTGCCTTATTTTATGCGGTTGATTCATATAAAATAAATTCTATTCAAAAGCTTTTAAGTTTTGAGAATATA…	mKRFLSLIFLlNIFNLIlPmSISISRPWAIALTYEDYFKNSIKDILNNEANCYQKRKKVANlILEARDKGVNCNIFLRYIVQSEDILDLIDALVRLNIFDINYQDYDGKTALFYAVDSYKINSIQKLLSFENINLNIQDRSGSTVlIKAVRDGSANLVHFLLERGSlINISDIQGKTALFYAISNQNLKIVKlLLDYGADCNAKYKGDPIlImAIKSAEDRlIDLLNlLLNYSIDLNLRDSDGKTSlmWAIIKNQKSLIKNllKNKDIDIDIIDKmGFSALTYAVEKGDEKAVKmlLKRKPHIDKHLlIRACCIGSKSVVKLLLNQELDINFRDLCGQTALIRAVQGGHIDVVLILLmNKNINIDlQDNDGNTALmHAIDKGNCGIVRLLLSYGADVNI…			R	Arp	Ankyrin repeats containing protein	COG0666	1	1			E	Metazoa	117	1e-86	Amphimedon queenslandica	XP_003389930.1
133	BAB00133.1	Babela_gene_939	-	145105	147249	-40	714	ATGACAAAATTTATATTAAATACAGAAAGGTTATATCTTAAAATAATATCATGTTTATTGTTTATTGCTTTTAATAATATAATTTTATCAATGCAATCCCAGCTAATTTGCTCAAATAATTTTAGAATAAAGATTGGAGAGGATCTATATAAAATCGTTTCTAGGGATGATTCAGGTGAATATACTTCTTATTTAGTTGACGCTGATGGAAATGAAATAGTTGATAAAAGTTATTTTTCATCTCTTCCCTCTGAAATTAAGTTGATTATCATTAAAAAAGTTATTGAGTATATTATTGATAATAATACTGAGAATTTCTTGCCTCTGATTAATAATTTTATAAAATCTATATCTCGTTTGAATACAGTAACACGTAATTTTATAGAATACTTTAAATTA…	mTKFILNTERLYLKIISCLlFIAFNNIILSmQSQLICSNNFRIKIGEDLYKIVSRDDSGEYTSYLVDADGNEIVDKSYFSSLPSEIKlIIIKKVIEYIIDNNTENFlPlINNFIKSISRlNTVTRNFIEYFKLDLIKFIKDYSKWYISTQKLKVALGNVIYQPDLIRSLIIDGAAINTRNSVGENAlmIAlRHNDEQLAQmILEYKPDINVKDKYNRSPLIIASKKKYWDVVRmLIAQGTDVHHQDYKGNNALNYVLKAGNLSIRELLLLNNVQHNVDSIFTEVRLGNSElIKKLLDQGlDVNLQNNLQDTlLmQAIKSDSKEIFNLlLKAGADINIKNNRSKTAFCIALETSNRFEYVKTLLKLGIDINSAIDNSGRTPLmIAIERNDEDlIKLLLRH…			R	Arp	Ankyrin repeats containing protein	COG0666	0	2			E	Metazoa	69.3	6e-50	Amphimedon queenslandica	XP_003390051.1
134	BAB00134.1	Babela_gene_940	-	147209	147937	44	242	ATGAATCATAAAATAACAATAGTATTTTTGTGGCTTTTTTATTTATCCAATAATATTTTTTCTATGTCTGATAATTTGGTCGAAAGTCAAGTAATAGAAAATAGATTTTTAATATCAAATTTATCCGATGAGTTGCTTTTGAATATTTTTAAACTATTAGTAAATTCTTATATTATAAATTCAGATAATATATTTAGTTTTTATCAATCAGTAAAAGAATTAAAAAATCTTAATTTAGTTTGTCAACTATTTAATTCTATACTCAATGATAGAGATATAATAAATATTATTGATCAAAAAAGAGTTATCTTAAGAAATTATTATAATAAATTCGAAATTCCTATAGAGTTGTCTAATAAAGTTTTAAAAGAATGGCTTTCTTTTAAAGATTATAAAAAT…	mNHKITIVFlWLFYLSNNIFSmSDNlVESQVIENRFLISNLSDElLlNIFKLLVNSYIINSDNIFSFYQSVKELKNLNLVCQLFNSILNDRDIINIIDQKRVILRNYYNKFEIPIElSNKVLKEWLSFKDYKNKSVVFQIGSTKIKIWNIGGKTILKYLYRNGPRYKIGHISSNNSPNILYSNEIGIAFLlVSVTIYIVNKIKYSKETSQTHQDKLDNELENNKENTNNNDKIYIKYRKVIS*			-	-	F-box domain protein		1	0
135	BAB00135.1	Babela_gene_941	-	147981	148601	136	206	ATGTTTTGGGCTTTAATTTTTTTAGTATTTAATATTATTTACTTTTCTTTTGAATTGTATTCTATGGATAATTATAAAATGTGGCGTCATGCTGATAAAGCATATAAAAGAGAGCAGAAAAACAACAAAAAAGCTGATTATGATTCAGATAAAGAAGTATTTTTTACAGAAGATGGTCAAAGAGTTATAGCTTCTTTTTCAAAAGAAGATGAAAAATTAGAACAATTATCAGAGACAAATGAAGCTTTATCTTGTGTTAATTGTTCTGATCAAGAAGAATCAAAATATTATATAAGTAAAAAACTATTACGCTTTATATATACTAGTAATAATAATTTTATTCGTAAATTTATGAAGAAATTTAATAAGCCAATTAGATTGAGGATATCGGCTTGTCCA…	mFWALIFLVFNIIYFSFElYSmDNYKmWRHADKAYKREQKNNKKADYDSDKEVFFTEDGQRVIASFSKEDEKLEQLSETNEALSCVNCSDQEESKYYISKKLLRFIYTSNNNFIRKFmKKFNKPIRlRISACPlTVEQFDKIVSKSNIDTKKSIKSSSFFNKLLAYTGLSTVSAFIAYKlNIKNYKKDKKDDHLNKVVKPKCELNK*			-	-	hypothetical protein		0	2
136	BAB00136.1	Babela_gene_942	+	148737	149915	-113	392	ATGAAAAAATTTTACAAGCACCTTTTAATATTGATAACTATTTTGAACTTTTTTTACCAAATATATTCATTTGACAGAAGTTTTTTTTATCGTGCTTCTTCTTTTTGGGATGAACCACGGTTTGATAGAAATTGGCTAACAACTATTAATACTCAAATTGCTGGTGGTACTACATCATGCTCCAGAAACGGTTGTAGCGACAAAGTACCTTTATTCGGATTATATGGCCCTGAAAGCTTACTAATAGGCCAAGATTATAGAAAGATTATGTTTACTGGATACTTTGATATATTTGAAGTTAACTTAAATATCTATCAAAATTTTACTAATGGTCTTTTCTTACATGTTCATGTTCCGGCTGTTTCTGCGCAAATATTTCCTGATAGTTGTAAAGAATAT…	mKKFYKHLLIlITIlNFFYQIYSFDRSFFYRASSFWDEPRFDRNWLTTINTQIAGGTTSCSRNGCSDKVPLFGLYGPESLLIGQDYRKImFTGYFDIFEVNLNIYQNFTNGLFLHVHVPAVSAQIFPDSCKEYNRDCSLFSRFKQRDLImLKDSLKGCDLSLRSIRNRGFSDTSVFLGWTINYEDTNYLDYIDGAFQLGALFPTGKKKNPNLVFDIPFGYGGHYGITWLIDIAIGGYDWLTFGIHNDGVGFFDTTQCISIRTQESKTGIIRLEKAITKIKSGPVYRTGAYIKADHVCWGLSILTGFSFEQKDKSKIICLNSELSKNIANNDEILKKWNRWNlNILAEYDFAKYNRLFNPFVSILYNYTITGKRIFTTNmIGGYFGFNIDWCF*			-	-	hypothetical protein		0	1	9990374	181
137	BAB00137.1	Babela_gene_942a	-	149802	150278	167	158	ATGTTTAAAAGAAATTGTTTATTTTATTTAGTTATTTTTTATAGTTTTATTATCTCTTCTAAGAATAATTATTGCAATCTTACTTCTAAATCTATGAAGATATGGGACAAAATAGATCTAGTAAGAGCTATTTATACTACCCAGGAGCAGAAGGAAGAGTTTGTAAATGTGTTATTTAAAGAAATTAAATCGTTACGTCATGATTATTTAAAATCTATATCGGATATTAGTTATAATAATGATAAAACGGAATTAATAAATTTAATAGAATCAATATTTAAAAATTTTAATGAAGTTTTTGGTAATATTAATACTAAAAAATTTACTTTGAGTTGCGACATTTTAAGAGAGGTTCTGTTCTTATTAAAAGCACCAGTCGATATTAAATCCGAAATATCC…	mFKRNCLFYLVIFYSFIISSKNNYCNLTSKSmKIWDKIDLVRAIYTTQEQKEEFVNVLFKEIKSLRHDYLKSISDISYNNDKTELINLIESIFKNFNEVFGNINTKKFTlSCDILREVlFLLKAPVDIKSEISSDHISGKDSFTGDGVIIKNRYKRIK*			-	-	hypothetical protein		1	0
138	BAB00138.1	Babela_gene_943	-	150445	150912	2	155	ATGGCAAGTTTTAATAGAATTATTATAATTGGTAATCTTACTAGAGATCCAGATTATAAGCAACAATCTTCAGGTCAAGCAGTTTGTAAGTTAAGTATAGCGTCTAACCGTCAATTTAAAAATAAACAAAATGGAACTTTAGTACAAGAGGTTTGTTATATAGATGTAGACGTATGGGGTAATCAAGCAGAAAGCTGTAAACAATATCTGGAAAAAGGCCGTCCAGTTTTGGTTGAAGGTCGCTTGAAATATGATCAGTGGGAATCTGAAGGACAAATTAAAAGAAGACATTCAATTGTGGCTGAGAAAGTGGTATTTTTAGGATCTTCTAATCAACAAAGTGATAATGCTCAAGGCGATTCTTTTGATAATCAATTTGGTTCTCGTTCAAATAACAGT…	mASFNRIIIIGNLTRDPDYKQQSSGQAVCKLSIASNRQFKNKQNGTLVQEVCYIDVDVWGNQAESCKQYlEKGRPVlVEGRlKYDQWESEGQIKRRHSIVAEKVVFLGSSNQQSDNAQGDSFDNQFGSRSNNSLRSKASDILAKDEmPFEDDLPF*			L	Ssb	Single-stranded DNA-binding protein	COG0629	0	0	9990377	183	B	Planctomycetes	119	2e-33	Planctomyces limnophilus DSM 3776	YP_003630649.1
139	BAB00139.1	Babela_gene_944	-	150914	151324	-3	136	ATGAAATTTAAACTTAGAAAACTAATTAGTTTTAGTCTTATATTGTCAGTTATTGCAATTTTTTACAGTTTTTCAGATAATTTTTTATCAACCCCATCAAGAAGACGTTCAATTGGTCAAATTAAACAAGAAATAGCTGAAACTTTAGGTATAATTTTAAATCAAAATTCTAAAATGATAGAAAGTATAGCTCATAATCAACAAGAGATATATAGAGCTATTATTCAATTAGCTAATAATGAAAAAAATTCTCCATTAGTCAAAGCTTCTAAAAGAGAGCTTGAAGAATCTTTAAATAAATTGAAAATAATAAAAGATGATAATGATAAACATATGAGTAAAATAGTAGAGTTTTTTAAAATGGCTCGTACTAATTTTATTGAAAAAGACAAAAACAAA…	mKFKLRKLISFSLIlSVIAIFYSFSDNFLSTPSRRRSIGQIKQEIAETLGIILNQNSKmIESIAHNQQEIYRAIIQLANNEKNSPLVKASKRELEESLNKlKIIKDDNDKHmSKIVEFFKmARTNFIEKDKNKERC*			-	-	hypothetical protein		0	1
140	BAB00140.1	Babela_gene_945	-	151321	151881	67	186	TTGTATTTAAATATTTCTAATTTACTTACTATTTCAAGAATTTTTTTTACTCCATTTATTGTAAAAAATATATTATCAGGTAATTGGCATGTTTCAATAACATTATTTTTATTTGCTGCATTTACAGATATTCTAGATGGATTTTTAGCAAGAATTTTAAATCAAGAAAGTTATATAGGAACTTTATTAGATCCGTTGGCCGATAAGATACTACTGATTTCATGTTATATAAGTCTTTTATTTATAGAAAATAATCTATTTTTGATTCCTTCATGGTTTACTGTGATTATAATATTTAAAGAACTTATATTAATATCCGGGTCATTAATTTTAAATTGCGTATATAGAATAAATTTTAAAATTAAACCTAGTGTTCTAGGCAAATTGAATACTTTTTTT…	lYLNISNLLTISRIFFTPFIVKNILSGNWHVSITLFLFAAFTDILDGFLARILNQESYIGTLLDPlADKILlISCYISLLFIENNLFlIPSWFTVIIIFKELILISGSLILNCVYRINFKIKPSVLGKlNTFFQILFVIFIlSSIILKIDSDILNNIFYIFlYFITVLNLLTLmHYSFQAFKEFIV*			I	PgsA	Phosphatidylglycerophosphate synthase	COG0558	0	4	9990379	115	B	Deltaproteobacteria	104	3e-27	Syntrophus aciditrophicus SB	YP_460698.1
141	BAB00141.1	Babela_gene_946	-	151948	153384	165	478	ATGTCCTCTTTTTTGAAAAATTTTTTAATAGTGACTGCTATAGTTACAATTAATAACCATATAATTTGTATGGATAATCCTCTTAGTTCAGATTTGAAAAAACAAAAAATACATTATCAACTTCCTGTAATAGAAAAGAAATTAATTATTCCAGATTGTTTATCAAATTCATCAGCCAAAGCTCTGATAAAACATATTTTGGATGGCAAAGTTATTTTAACTGATTCTTTAATTAATATAATGCCTGAAGAAATAGCAGAGATTATCAAAAGTAATTTAATATCGAATTACTTTGAAAAGTTATTTAAGCTTAAGCAAACAGTTAATAGACAGATAAGAGATATTACCTATAGTACTGTTAGTAATGATAAAAAATATATAGTAACGATTGTGGGTGAA…	mSSFlKNFLIVTAIVTINNHIICmDNPLSSDlKKQKIHYQLPVIEKKLIIPDCLSNSSAKAlIKHIlDGKVILTDSLINImPEEIAEIIKSNLISNYFEKLFKLKQTVNRQIRDITYSTVSNDKKYIVTIVGEDTIVLYEIDSGLVIQKKNFNNNSGITSIAISNDNSFIATASKDNKIKLWSLDGNELSCFSSDKRVKNlLISPDNNFIIlITNTGHVIIlDKKSNATIAELVPYDNAEEVEESDlPVPFFQTTFKDTIGICELSDNVLVISDKEGKIKLFDINKKEFLSEWEAHEKNISVISINQGFIFTGSYDFKVKmWDIETGELKGTFKHDNIITSISISRDGRYLlTGSYDNTAKFWDLDTHECIYNFVHENYINmVQISPNKEFLVTCSDDG…			R	-	WD40 repeat containing protein	COG2319	0	0			B	Deferribacteres	136	1e-33	Calditerrivibrio nitroreducens DSM 19672	YP_004050921.1
142	BAB00142.1	Babela_gene_947	-	153549	154370	60	273	ATGAGTAAAATAAAAGTACTTTTAATTGGAGATGTAGTTGGTTCTAGTGGATGTCAAATGTTTCAAAAGCATATTGGTACCTTAAAAGAGAAATATCAGGTAGATGCTATTATTGTTAATGGAGAAAATAGTGCAGCTGATGGTAGAGGGATAACTTTGAAAGGTATGAACTTTTTTAAGCATAATAAAGTAGATATTGTAACTTCAGGTAATCATATTTGGGCAAAGCATGAAATATATCAATATTTAAATGAAAATAGAGATCTTTTACGTCCAGCGAATTTTCCAAGTGAATGTCCCGGTACGGGAGCTACTGTTTTTACTTGTGGTCATTTTACTGTCGGGGTAATTAATCTGCAGGGTAGAACTTTTATGCGTGAACAAGTTTCTTGTCCGTTT…	mSKIKVLLIGDVVGSSGCQmFQKHIGTLKEKYQVDAIIVNGENSAADGRGITlKGmNFFKHNKVDIVTSGNHIWAKHEIYQYLNENRDLLRPANFPSECPGTGATVFTCGHFTVGVINlQGRTFmREQVSCPFKTVDTIlTYLKSKTNIIIVDFHAEATAEKQAIGYYLDGKVSAVVGTHTHIQTADSRILKNGTAYITDLGmVGALNSmIGmKKAPIIQSmISQmPVRFSVETEGPmVmCGVVIEIDTDTGKALNIERVYLVDEEINILGNS*			R	-	Calcineurin-like phosphoesterase	COG1692	0	0	9990731	323	B	Bacilli	274	8e-91	Bacillus megaterium DSM 319	YP_003599284.1
143	BAB00143.1	Babela_gene_948	-	154430	155989	154	519	ATGTTTAGTTTAATTTTTATGTTTGTTGCCGCAGCGCTAATAGTTGTGGCATTGTTGTTGCTTATGTATGGTTATAAAAAGAGCTTTATTGCTCAAAGGTTAATTGAGGAAGCACAAGCGAAGTTAGAAAGCGTTAAAAGAGATATAGAAACTGAAAAAAAAGAAGCTTTAATAAAGCTGAAAGATGAACTGTATAAAAAAAGAACAGAATTTGACTTAGAGATTAAAAAAGAAAGAGCAGAACTTGAGAGATTTCAAGCTAAATTAAATTCTAAATATGAAGCTATAGAAAATAAAGATCAGCGTCTTGAGGATTTGAGAAAAGAGCTCCAGCAAAAAGAGCGTACAGTTTCTCGTACAGCGGATATTCAAAGAGCAAATGAACAAAAGTTAAAAAGC…	mFSLIFmFVAAALIVVAlllLmYGYKKSFIAQRLIEEAQAKLESVKRDIETEKKEALIKlKDElYKKRTEFDLEIKKERAELERFQAKLNSKYEAIENKDQRLEDlRKELQQKERTVSRTADIQRANEQKLKSLYEElILKLESISGmSKDEARQALFDSlENEVRLSNEKYVQKVEEEARHFAKEKAVNIIVTAmQRYTADQVSPASSGVIHLPSDEmKGRIIGKEGRNIKSLELATGmEFVIGETPEIITISGFNPIRREVARRSLEKLISDGRINPTKIEETVHQTEKEIEEIIQEYGKNAVlQFNlQGIKPEIISLLGKLHFRTSFSQNVLVHSVEVGLFARmIAEELGLPHPELALRGGLlHDIGKAVSAEVEGPHAIIGADIAKRCGEDPIIV…			-	-	metal dependent phosphohydrolase	COG1418	0	1	9990730	701	B	Deltaproteobacteria	464	4e-158	Desulfuromonas acetoxidans DSM 684	ZP_01312651.1
144	BAB00144.1	Babela_gene_949	-	156143	156454	-3	103	ATGAATAATATATATGATAATAAATTGAGAAAATATCAAATCTCAATTTTTGGAGAGAGTTATTTTCTTGTAAGTGACGAATCTGAAAAACATCTCATTAGTGCTGCAGAATTGGTAGATGGATATATCAAAGAAATTATAAAAAAATATCCTGATACTGAGTTGAATAAAATCGGCATACTTGTTGCACTTCAGTTTGCAAGTAGGTCTTTAAAGGCTAAAGAGACTATTGAGCATTTTCAAGAGTATAGCGACAAATTACTTAGTTTTATCGATATGGAAACTGCTCAATTAAATATCGAAAAATTCTAA	mNNIYDNKlRKYQISIFGESYFLVSDESEKHLISAAElVDGYIKEIIKKYPDTElNKIGILVALQFASRSLKAKETIEHFQEYSDKLLSFIDmETAQLNIEKF*			D	ZapA	Cell division protein ZapA (stimulator of FtsZ polymerization and Z-ring component)	COG3027	0	0	9990729	36.2	B	Clostridia	52.4	9e-10	Ammonifex degensii KC4	YP_003238540.1
145	BAB00145.1	Babela_gene_950	-	156451	156726	118	91	ATGGAAATACCTAATTCCCTTGAAGTATTAAGTGTTCTTGAGAAAAAGATTGCTAATGTTTTAGAGTTACTTAAAGAAGAAAAGAATCTTAATGCCCAGCTAATCAAAGAGAGAGAGGAGCTAATTAGTCGCTTAGAATCAGCAGAAAATTCTCTACTTCAAGAAAGTCAAAGTATTGATCAATTAAATCAAGAAAGATTTTTAACAAAAGAAGTAGTTGATGAGTTAATTAGAAATATCGATCGACTCGTTGAGGTTAAACAAGAAGAGAGATGA	mEIPNSLEVLSVLEKKIANVLELLKEEKNLNAQLIKEREELISRLESAENSLLQESQSIDQLNQERFLTKEVVDELIRNIDRLVEVKQEER*			D	ZapB	Septal ring assembly protein ZapB	COG3074	0	0	9990728	55.1
146	BAB00146.1	Babela_gene_951	-	156844	157191	50	115	ATGACTAGAATTAAACGCGGGGTAATGACCAAAAAACGTCATAAAAAACTTTTAAAACAAACAAAAGGTTTTTGGGGACAGCGTAAAAATATTTTTAAACGTGCTAAAGAGACTTTGTTACGTGCAATGGCTTTTGCCTTTAAAGGTAGAAAGATGAGAAAGAGAGATATGCGTTCTCTTTTCATTATGCGTATTAAAGCTGCAGCAGAAACTAATAATACTAAATATAACATTCTAATTCATAACTTGAAAAATGCAAATGTTGAGATTAACCGTAAGATGCTTAGTCAAATAGCAGTTTATGATCCTCAAGTATTTAGCCAAATTGTTGAATTTGTAAACCATTAA	mTRIKRGVmTKKRHKKLLKQTKGFWGQRKNIFKRAKETlLRAmAFAFKGRKmRKRDmRSLFImRIKAAAETNNTKYNILIHNlKNANVEINRKmLSQIAVYDPQVFSQIVEFVNH*			J	RplT	Ribosomal protein L20	COG0292	0	0	9990727	167	B	Clostridia	124	1e-36	Anaerococcus tetradius ATCC 35098	ZP_03931409.1
147	BAB00147.1	Babela_gene_952	-	157241	157435	44	64	ATGCCTAAAGTTAAAACTCATTCAGGTGCAAAAAAACGTTTTAAAAAAGTTGGTAATGGTTTAATTAAAGCAGCAAGGCCATTTCGTCGCCATTTGTTGACCAAAAAATCAGCAAAAAGAAAACGTAATTTGAGAACTGATTTATATATAGCAAAGTGTGATATAAATCATATTGCGCCATTGTTGCCATATTAA	mPKVKTHSGAKKRFKKVGNGLIKAARPFRRHllTKKSAKRKRNlRTDLYIAKCDINHIAPllPY*			J	RpmI	Ribosomal protein L35	COG0291	0	0	9990726	69.7	B	Clostridia	74.3	1e-18	Clostridium sp. 7_2_43FAA	ZP_05130717.1
148	BAB00148.1	Babela_gene_953	-	157479	158024	21	181	TTGAAATCAAAGATAGATGGCAAATCAATACCTGCTGTTAATGAAAAAATTCTTTTTGATAAGATGCAAGTTATCTCTTATGATGGTAAAAATTTAGGTGTTTTGTCTAAAAAAGAAGCATTAAAATTAGCTTTAGATGCGGGTCTGGATTTAGTTTTAATGGCAGACCAGGGTGGAGAAGGTTATCCAGTTGCTAAAATTTTAGATTTTGGCAAAGCCTTGTATGCTAAGAAAAAACAAATAGCAGATGCCAAAAAGCACCAAAAAACTATTCAGGTTAAAGAAATTAAGCTCCGGCCTAAAATTGGAGAGCATGATTATCAAACAAAAATTAATCAAGCAGCTCAGTTTCTTAAAGATCTTAAACATGTAAAAATAACCTTAATGTTTAAAGGTCGA…	lKSKIDGKSIPAVNEKILFDKmQVISYDGKNLGVlSKKEALKLALDAGlDLVLmADQGGEGYPVAKILDFGKAlYAKKKQIADAKKHQKTIQVKEIKLRPKIGEHDYQTKINQAAQFLKDLKHVKITLmFKGREAVGLNERGLEFFDKINNSFEQLGLNKlVQEKDAKTSNSWSRVYYLKK*			J	InfC	Translation initiation factor 3 (IF-3)	COG0290	0	0	9990725	192	B	Thermotogae	124	6e-35	Fervidobacterium nodosum Rt17-B1	YP_001410172.1
149	BAB00149.1	Babela_gene_954	-	158045	159106	667	353	ATGAAAGAAAAGTTAAGAAAAGACTTAGAAGTTGAAGGTGACTCAAAAAAACAAGCTCTTGACGTAATTCTATCTCAAATAGAGAAGCAGTACGGTAAAGGTTCAGTTATGTTTTTGGGCCAAAGTACAGCTTTAGATGTTGAAGCTATTTCAACCGGTTCTCTTTTGATAGATAATGCTATAGGCATAAAAGGGTTGCCAAGAGGAAGAGTTATTGAAATTTTTGGTCCAGAAGCATCTGGTAAAACGACAATAGCTCTTCAAGTAGTTGCTCAAGCTCAAAAGCAAGGCGGTATATGTGCTTTTATAGATGCAGAGCATGCTTTAGATCCATCTTATGCAAAAAAGATAGGTATTAATACTGATGATTTACTAATTTCTCAGCCTGATTATGGCGAA…	mKEKLRKDLEVEGDSKKQALDVILSQIEKQYGKGSVmFlGQSTALDVEAISTGSLlIDNAIGIKGlPRGRVIEIFGPEASGKTTIALQVVAQAQKQGGICAFIDAEHALDPSYAKKIGINTDDLLISQPDYGEQALDIAEmLVRSGAIDVIVIDSVAALVPKTELEGDmGDTHIGLQARLmSQALRKLTPIVHKSKTILIFINQVRQNINAmAFANKETTTGGNALKFYASLRIEVRRIETLKKDDVNFGNRVAVKLVKNKmAPPFKRVVVDLIFNEGISKELDLLDAALQCGVIKQAGSWFSYESEKIAQGRDQVCQFLKANTDFYKKIRNNIEQIFESRKVDININENSNI*			L	RecA	RecA/RadA recombinase	COG0468	0	0	9990724	490	B	Actinobacteria	426	3e-147	Bifidobacterium adolescentis L2-32	ZP_02029656.1
150	BAB00151.1	Babela_gene_955	-	159773	160852	54	359	ATGATGAACTCATTTAGAAAACAAATGAAATCCACAGCTTTTAAATTGATAATATGGTTAGGTTTATTTTCAATAATAGGTGGAGTTTCCTTATTAGTATTTGTACAAAATGTTTTTTTAAAGCAAAATTTTGAAGGCATAGCTTCGGTTAATAATCTTGCAATTCCTGTATCTGATTATAGAAGACAAGCAAGATATTTATACTATGTTATAAATCAAATTAAGCAAATATATGGTGCTCAAGCTGATATGCTTTTATCACTATGGGGAATTGATGCAAAAAGTAATCCAGAAAAAATGGCGTTGGAAAATTTAATTCAGCAAAAAGTAGTTCAAAGTGCTGCTGAAAACTCAGGTTTTAATATAGGAGCTGATTATATTACTCAGAAACTACAAGAT…	mmNSFRKQmKSTAFKlIIWLGLFSIIGGVSLLVFVQNVFLKQNFEGIASVNNLAIPVSDYRRQARYLYYVINQIKQIYGAQADmLLSLWGIDAKSNPEKmAlENLIQQKVVQSAAENSGFNIGADYITQKLQDNEFVKDNLSNIIPNDVFENGKLNTSSLIQALKAQQTSLEDFEALLKEIIERNLFVDSlQSLSYIPQDLLKEQYIKHYSKKKFNILELDINNYIKKSESEKLNQAEIESYFDLNKENYRVPEFRSVNLWSFNPDSYQISISEQDIKDFAEKNDRDLEKDKSDIERQLRLEKFETDFKNDAKRVLNQSRDNVAILDNFVKTKKQSNQKLIlSKKmPVWAQKRYFLWQK*			-	-	Peptidyl-prolyl cis-trans isomerase, fragment		0	1	9990723	136	B	Gammaproteobacteria	75.1	6e-14	Thioalkalivibrio sp. K90mix	YP_003459848.1
151	BAB00152.1	Babela_gene_956	-	160906	161886	60	326	ATGATTATGATAAATAAAAAATTTATTATTGTGTCTGGCCCTACTGGTGTAGGTAAAACAGATTTTGCTGAAAAGTTGGCTCAGTCTATATCGTTAAAAACTGCAATTGTTAATATTGATGTTGGACAATTTTATAAGCCTTTATCAATAGGGACTGCTAAACCTGATTTGTCTGATGTTCAATATGGTTCGAGATATTATTTATTTGATATAATAGATCAACCTAAGGATTTAACTGCAAGTGAATTTAGAGAAATTTTACTAAAACTTTTAAAAGACTTATGGGCTAATAATATTTTGCCTATAATAGTTGGAGGTTCTAGTTTTTATGTTAAGTCTATATTTTATCCTCCTATATCTATTTTAAATAATTCGTCTAATGGTCTAGATTTTTCTAAT…	mImINKKFIIVSGPTGVGKTDFAEKlAQSISLKTAIVNIDVGQFYKPLSIGTAKPDlSDVQYGSRYYLFDIIDQPKDLTASEFREILLKLLKDLWANNIlPIIVGGSSFYVKSIFYPPISILNNSSNGLDFSNISTQDLYNRLKEVDEIRAQEIHSNDRYRIERALYLWNTTSIKPSNLKPKFDCPGECLFYYITREREELYSIINQRTYKmFDlGWLEEVKNLDNNWKKFLlKKKLIGYPEIIKYLDNSSFDDYDFDNLVQDISQKTRAYAKRQlIFWRSLKADLILSNLSKGFIKDIKEINlTLLNLDLYINQLCIEIEKFVSV*			J	MiaA	tRNA delta(2)-isopentenylpyrophosphate transferase	COG0324	0	0	9990721	208	B	Thermotogae	159	3e-45	Thermotoga thermarum DSM 5069	YP_004659804.1
152	BAB00153.1	Babela_gene_957	-	161946	162488	188	180	ATGTTCTGCTTAAATGAAAAAGTTGTTTATCCTGGTCATGGTGTTGCAAAAGTGAATCGCTTGATAAAAAAATGCATATCCAGTGAAGAGGTTACATTTTACGAATTAACATTCTTAAATAAGGATGTAACAGTTTTGGTTCCTACCAATAATGTTAGCTCAATAGGTTTGAGAGGGTTAAGCTCTCTAGAAAAAATAAAAGAGGCTTTTAGCTTGCTAAAAACGCCAGTTAAAAAAGCTAATCAATACGAATTTGCGGCTACTAATTGGAATAAGCGCAACAAGGAGTACCAACTTAAATTACGTACAGGCAATCTACAGGATTTATTAGAAGTCTATAGAGATTTAAGATATATCTCTTCTTATAAAGAGCTATCTTTTGGTGAAAAGAATTTGTTA…	mFCLNEKVVYPGHGVAKVNRlIKKCISSEEVTFYELTFLNKDVTVlVPTNNVSSIGlRGLSSLEKIKEAFSlLKTPVKKANQYEFAATNWNKRNKEYQLKLRTGNLQDLLEVYRDLRYISSYKELSFGEKNlLQQTETLLVEEISLVESVAREKTmEQLRSLCSlQQVKCNSIIEEEKVI*			K	-	CarD-like transcriptional regulator	COG1329	0	0	9990720	168	B	Deltaproteobacteria	121	3e-34	Syntrophobacter fumaroxidans MPOB	YP_847760.1
153	BAB00154.1	Babela_gene_958	+	162676	164034	95	452	ATGTCCAATTTGCCATTTAATTCTAGAAACAATAAATTTTTTATTTCTATATATTGGAATTTATTTGATTCCATAGTAACTCAAGCCTTATTAATTATACATAATATATTGCTACAAAAATTTATAGGAACTTATTTCCATGGATTATTTAGCATCACATTTTCTTTATTTTACTTATTTGTTATATTATTAAACTTGGGACTTGATTATTCTCTTGCCATATTTATAAAAGATATCGTTAAAGATAAACAAAGTTTATTACATTTCATAAAATATCAAATAGTGCCTCAAATAATTCTTATTTCTATCTTTTCTTTAATATCTAGCTTTATAGTTATTAAATACCAAAATATAATAAAGACTCCATTTAAAGATCTAATAAATCTAAATTTAATATTT…	mSNlPFNSRNNKFFISIYWNLFDSIVTQALLIIHNIlLQKFIGTYFHGLFSITFSLFYLFVILLNlGLDYSLAIFIKDIVKDKQSLLHFIKYQIVPQIILISIFSLISSFIVIKYQNIIKTPFKDLINLNLIFTVALTFISESVKKTLRAFLQLVLmTKTTALVESIGmYFYIATVWTSYIINIDITLEYCWLILLIISIlQVLILSYNLYKYYSNLQNNSKYIISYEYQElIKIRTFNWIFQmSAQLFNSNFFVPFCSLYLDLHKASYIKIYWSIAQWINSIINKNINISLAISFANFKDKYFNIFKYLSYIFYQILYSIIIILLINVNKIKFFImDNDmQNHYIYImIFIIFIEPFFNFYEKLFILEKRSISFSIFTVIYITTALLISKYmLNYFSI…			-	-	Predicted transporter		0	13	9990719	124	B	Bacteroidetes/Chlorobi group	45.4	7e-05	Ignavibacterium album JCM 16511	YP_005846395.1
154	BAB00155.1	Babela_gene_959	+	164129	164368	449	79	ATGAAAAAACTATATATAGGTATATTTTTAAGCGGTATGTTATTAAATAGCCAAATGGAAGCAGTAAATCAAGCAAAACCATATCCATCATTATGGCAAAGAATTAAAAATAATGCTCAAGGATCAAGAACATGGGCATCATCAAAATGGAACGGTTGGTTTAACAAATCTAATAAGCAAAACATTAGAAATCAAAGACCAGGCAATAACTACTATCAAAATGCTCCTCAAAGAATTTAA	mKKLYIGIFLSGmLLNSQmEAVNQAKPYPSLWQRIKNNAQGSRTWASSKWNGWFNKSNKQNIRNQRPGNNYYQNAPQRI*			-	-	hypothetical protein		2	0
155	BAB00156.1	Babela_gene_960	+	164817	166682	34	621	ATGGCAAAAATAATAGGTATAGATTTAGGAACAACAAATTCGGTTGTTGCAGTCATGGAAGGTGGCAGCCCAAAAGTTATTCCTAATCAAGAAGGAAGAAATACAACTCCATCAGTTATTGCTTTTACAAAAGATGGCAAAAGATTAGTAGGCGATTTGGCAAAAAGACAAGCAGTTACTAATCCAGAAAACACAATATATTCTGTAAAACGCTTTATAGGCCAAAAATATAGCTCTATATCTCAAGAGGCTAAACAGGTACCTTACACCGTAAAAAAAGGTGCAGATGATTCTTTAGTAATATTAGCTCAAGGAAAAGAACATACCCCTCAAGAAATATCAGCAGCTGTATTGATGAAATTAAAACAAGCGGCTGAAGATTATCTTGGACATAAAGTA…	mAKIIGIDLGTTNSVVAVmEGGSPKVIPNQEGRNTTPSVIAFTKDGKRLVGDlAKRQAVTNPENTIYSVKRFIGQKYSSISQEAKQVPYTVKKGADDSLVILAQGKEHTPQEISAAVlmKLKQAAEDYLGHKVTDAVITVPAYFNDAQRQATKDAGKIAGLEVKRIINEPTAAALAYGLDKKNKGTIAVFDFGGGTFDISILEINDGVIEVKSTNGDTSLGGDDVDQKIINYIAQEFKQEQNIDLKADKmALQRLKEAAEKAKIELSSmHETEINlPYITADVSGPKHLVmKLTRAKLEALCSDIFDRLLVPCKKAmQDAEINKNQIDEVLLVGGSTRIPKVQQLVKDFFGKEPNKSVNPDEVVALGAAVQGAVLAGEVTDVLlLDVTPLSLGIETLGG…			O	DnaK	Chaperone DnaK (HSP70)	COG0443	0	0	9990708	926	B	Fibrobacteres/Acidobacteria group	832	0	Candidatus Chloracidobacterium thermophilum B	YP_004863159.1
156	BAB00157.1	Babela_gene_961	-	166716	167624	-10	302	GTGAAATATAAAATATTATTGATATTAATGCTAAAGATTTTTGATCTTAGATCTATGTCTTATGACTATATCAAAGATGCTAAAGAGTATAATGAGAAGAATTTGTTAATTAATTTGACTCAAGAATTGAAAAATAAAATATTAGATTATATTATATATGATCTTTATAAAGAATCTTTAGATAATGAACCTTTAATAATTTTTGAGCAATTTGATATACTCTTTAAAAATGTTCTTTTAATTAGTAAGCATTTTATAATTTTTAAAGATTTTCTAAAATCAGAAATTGATACTATTTTAAGTAGTGAATTTTTTAAGACTAAATTAAACGAAAATTTAAAAAAATTATTTCAATATGCTGATATTAAATATGATAAAGCAAAGCTTATTAAACTTATC…	VKYKILlILmLKIFDLRSmSYDYIKDAKEYNEKNlLINlTQElKNKILDYIIYDLYKESLDNEPLIIFEQFDILFKNVLLISKHFIIFKDFLKSEIDTILSSEFFKTKLNENLKKLFQYADIKYDKAKLIKLINLGCNPDIIVEYNDTKEPLLFIAVRFSEFKYlIKLLLKKGANIDIQDSYGNTPLIVAAWLGYEDIISILIDHNASVNTKSCDGSTAlIYASWTGNKKIVElLlSKYRESINIQNFSGDTALIKAAEEGYSEIVELLLNYGADTYLENKRGDKAQDVALYDIADIIERYK*			R	Arp	Ankyrin repeats containing protein	COG0666	1	0			E	Trichomonas vaginalis	102	4e-24	Trichomonas vaginalis G3	XP_001319697.1
157	BAB00158.1	Babela_gene_962	-	167614	168516	91	300	ATGAAAAAAATAATATCTATTTTATGTGTAATCAGCTTGTTTATAAACCTTAATTCTATGGCTTTTGGTTATAAAGAAACAAATAGCTCTATGCTTCTCTCTTTGCCAGATGAATTACAATTGTTAATACTTAAATCAGGGCTTAAAATTACTATTTTAGAAAACAATATATTAGATGTATTTAATGAGTTATCTTTATATTTAAAAAATATTTTATTAACATGCCAAAAATATAGAGGATTTAAGCAAGATCTAATCAAAAAGATCAATAAGCTAGTTAAAACTTATCTTCAATTTTTTGCCAATGATATAGTTGTTGATAGCCAAGAGCGTCAAGTTGATGTAGACGAAATGTTAGCAAGTATTATAATTGGTGATTACAATATTCAAGATGAAATC…	mKKIISILCVISlFINLNSmAFGYKETNSSmLLSlPDELQlLILKSGLKITILENNILDVFNELSLYLKNILLTCQKYRGFKQDLIKKINKLVKTYLQFFANDIVVDSQERQVDVDEmLASIIIGDYNIQDEIKAAKLImAGANPNlFVKKERIHSHSCImPIYDYIPIlVmIVQEDKFQKLINLLlYKQANLNVRSTGGYTPLISAIIKGDYNIVEYLISHQVDINAKNELQETALmIAIRmRNLTLVNLLLKSGADIYIKDKYQRDSLYIASVYEQADILSLLNDYKKLKNKGSLSEI*		2	R	Arp	Ankyrin repeats containing protein	COG0666	1	1			A	Archaea	77.8	2e-15	Methanothermococcus okinawensis IH1	YP_004577283.1
158	BAB00159.1	Babela_gene_963	-	168607	169848	347	413	ATGAGATTTATATATATTTTATATGTTTTAATAATATTTAATATATTTTTTATAAACTTTATTTATTCAATGGAATCATTAGATACGGTAAATACTGGGATTAATTTTGAACATAAAAAAGATGAATTTATTAAAATACTAATGTTAAATATAATAAAATTTTTGAATAAAAATCAAAATATTTTCCAGTCTTATGATAATATTATAAAATATTTGACTAAAGTGTGTTTAATTGATGACGATTTTAGGCGTATATCTAAGTCAAAAGATGTTAATAGAGTTATTCGTCAATATTTGGCTCCTGATAAAATCGATCTAAATCAAGAAGATCTAAATCGTAATCTTAAGAGTATACTCAATAAGTATGATCTAATGAAATATGATAATAAAGAAGAATTT…	mRFIYILYVLIIFNIFFINFIYSmESLDTVNTGINFEHKKDEFIKILmLNIIKFlNKNQNIFQSYDNIIKYlTKVCLIDDDFRRISKSKDVNRVIRQYlAPDKIDLNQEDLNRNLKSILNKYDLmKYDNKEEFSEINLAKLVISGANVNVKSDQGTNILILSSEKNYENLLNlLLKYTAVDINAIDVFGFTALSQAYEYGYDNIVKVImKDPKLDIKKAFLNAAKHDQSLLEFlLESTNFDINAKDQDGNTALmLAVmYSNTNSVNVLLNYYNKKLEDINVKNNNGDTVLmIAIRYNNIDIIKRILEESTIDINVKNNENISPLILAIRLGNEELSGELLKDKRTDVNIKDDYGNTPlILASDQGEKNIVKVLINNPDTDIDIANDEGYTALYYARRNG…			R	Arp	Ankyrin repeats containing protein	COG0666	0	1			E	Fungi	143	2e-36	Coprinopsis cinerea okayama7#130	XP_001840586.2
159	BAB00160.1	Babela_gene_964	-	170195	171601	96	468	ATGAAGCAATTTACTATTTTTATTGTAATTTTATTTTTTAGTTTAAATAATATTTTATCTATGGAAAACTTACAAGAAACAAAAGATATGGAGTATACTTTTTTATCTTTACCTTCAGAACTTAAACTTCATATTTTTTATAAAGTTATTGAGCTAATTTTAAAGAATGAAGAAGATATCTTTCATGCGTTTGATAATTTATCTCATTTTCTTAAAACTTTTAATTTACTTAATAAAGAAATGAGAAATTTATTTTGTGGCAATATTGTGCCAATCAAAGAATTTGTCAGAAGATATTATTCCTCTTCTAACGGTTATATTTCTTTAAATAATATAAATTTAAAATTAAAAGAAATTTTAGAAACTCCTGAGCTGACTTGTTCTATGATAAGTGACTAT…	mKQFTIFIVILFFSLNNILSmENLQETKDmEYTFLSLPSELKLHIFYKVIELILKNEEDIFHAFDNLSHFLKTFNLLNKEmRNLFCGNIVPIKEFVRRYYSSSNGYISLNNINLKLKEILETPElTCSmISDYNLLTQHRNDILKKITCLIIFGADINIINKNGKDSLIYVSSIIDKKDNKEFIKILLDYCLDITRKDNAGYTAlmYAVYNKNIELIRVLLKKLIDNASVINSINSLGETALmIAIGEDCDESIIKLLlDSSPmLDIQQEQEGYTALmKAIFRDNKKVVKLlIDAKCNLNVQSKDGRTAlmWAIYENSEDIVSFILDKNVDVNVQDEDGRTAlTYAIRSNNEGIIRLILSKKPSFDVLDKEGKTIlmHSVDYSNYAVVKLIVELDSKSI…			R	Arp	Ankyrin repeats containing protein	COG0666	1	0			E	Metazoa	159	3e-41	Amphimedon queenslandica	XP_003392047.1
160	BAB00161.1	Babela_gene_965	-	171697	172581	149	294	ATGAGAATATCAGTTAAATTAAGCATTTTTTTATCATTAATTTTTATTATATTTAGTAATTTTATTTTATCTATGCAAAATTATAGTGATGATAGTGAATCTATATTTTCTTGTTTGCCTGATGAGCTTAAAATTTATATCTTTGAATTGGTGGTTGAGAAAATTATAAGAGAAAATGAGGATGTTTTTGTTTTATTTGATAATTTATCTAATTTTTTAAAAAATATTTATTTAGTAAATCAATATTTTAAAAGATTCAAAAATGATCTCATAAGATTAAATAAAAGATTAATTACTATATTATGCCAAGATAGATATAACTCAGAATATTTAGACAATAAATTAAAAGAAATTTTAGATGCAAGTGAAACTTCACTATACAACCTAAATATTGAAAGA…	mRISVKLSIFLSLIFIIFSNFILSmQNYSDDSESIFSClPDELKIYIFElVVEKIIRENEDVFVLFDNLSNFLKNIYLVNQYFKRFKNDLIRLNKRLITILCQDRYNSEYLDNKLKEILDASETSLYNLNIERKIIGLILFGANVNFKSNNGSTALIWVTKFSSQDTIKIILDYNPDINAQDVYGNTALIYSIRERKDKSIVENILYCNPNVDIQSYFGHKWNALmWAVASNKIDIIKLlLDKGADINLKDNQGYTARDIAYKRGHKSIVNLIDSYRNVSSKKKKFICLFFDYK*			R	Arp	Ankyrin repeats containing protein	COG0666	0	1			A	Archaea	120	2e-21	Methanosarcina mazei Go1	NP_632069.1
161	BAB00162.1	Babela_gene_966	+	172730	174040	86	436	ATGCAAGTTACACTAGAAAAAATCGTTGCATTATGTAAAAGAAGAGGATTTGTATATCCTTGTGCAGAAATTTATGGCGGTCTTAATGGTGTTTACGATATGGGACCATTAGGCACAATGATCCGACAAAATATCAGAAAAGCTTGGATTAACTCATTAAATTCAACTGACTTAGATATTTTATTTATAGAAGGAGCTATCCTTGGACCTGAAGCTGTTTGGCAAGCGTCCGGGCATGTATCGAATTTTCAAGATCCAATGGTAGATTGCCTAATATGTAAACATAGATTTAGAGCTGATGAGATAGATATCGAAAAAGCCTGTTCAAGTTGTGGTAATAAAAACTGGACAGATGTTAGACAATTTAATTTAATGTTTAAAACTCACGTTGGAGCTTCC…	mQVTLEKIVALCKRRGFVYPCAEIYGGLNGVYDmGPLGTmIRQNIRKAWINSLNSTDLDILFIEGAILGPEAVWQASGHVSNFQDPmVDCLICKHRFRADEIDIEKACSSCGNKNWTDVRQFNLmFKTHVGASLDNSKENSIAYLRPETAQSIFVNFKNImSSNRVKIPFGVAQIGKAFRNEITPKQFLFRVREFEQmEIEWFCKEEDALKFFEFWCNTRLNFYSNIGINKDKITLRKHEKEELSHYSSCTSDVEYQFPFGSKELEGIAYRGNFDLNQHmKFSHKDLSVFDEATKTSYVPHVVECSVGTDRLFLTLLFDAYNEEIVNENDTRVVLKLHPSIAPYKAAFmPLSKQLSEQTKKIYKDIKTKYTCEFDESGSIGKRYRRQDEIGTPLCFTYD…			J	GRS1	Glycyl-tRNA synthetase (class II)	COG0423	0	0	9990785	582	B	Clostridia	489	8e-170	Thermoanaerobacterium xylanolyticum LX-11	YP_004471198.1
162	BAB00163.1	Babela_gene_967	+	174126	174704	28	192	ATGAAGGGACTCTTAAACTGGGTAAGCAATCATGCTAACTCACCTAGTGGATCCTACATATTAAGTCTTTTGACTTTTACTGAAGGCTTTCTTCCTATTCCAACTAGTAGTCTATTGGCATTTTATTGCTTACATAATCGAAATAAATCTCTTTTTTATGCTTTATTAGTTACTATATCTTCATTTGTAGCCTCTTTAATCGGTTATGGAATAGGATATTTTTTTGGAAATACTGAAATATTCCAATACTCACTTAGCTATATAATCTCAAAAGAAACATTAGAGTGGATAGCTCAAAATTATCAAAACTACCAAACTTGGGCCATATTAATAGGATCCTTACTACCTTTTCCATTTAAGTTTCTTACACTAACTGCAGGATTCTTTAAAATTCCTTTT…	mKGLLNWVSNHANSPSGSYILSLlTFTEGFLPIPTSSLlAFYCLHNRNKSLFYALLVTISSFVASLIGYGIGYFFGNTEIFQYSLSYIISKETLEWIAQNYQNYQTWAILIGSLLPFPFKFLTLTAGFFKIPFIPFLILTFIGRGIRFYAIAISIYIWGDEVTHFLNKYFYYIINFIRALLYLYCFITILKY*			S	-	Membrane protein DegA family	COG1238	0	5			B	Deltaproteobacteria	107	3e-28	Desulfovibrio alaskensis G20	YP_388568.1
163	BAB00164.1	Babela_gene_968	+	174732	176063	19	443	ATGTTTGTCTATAGACAAAGAACTTTTAGCAAAATAGTTATTTTTTCAATTATTTTAGCGATAATAATTGGCACTGCATTACTTAAATTACCAATATCTCAAAATATACCTGTACCTTTACTTGATTGTTTATTTACCGCTACTTCATCTATTTCTGTAACGGGGATATTAACTGTTCCATTTGATTCTTTTACCCTATTTGGGAAGATAATAATAGCATTATTAATACAAATTGGAGGAATAGGCTTAGTAACTCTTTATCTATTTCTATTTACCCTTTTTTCCTCTAAATTAGCAATAACTACCAAAATTATGGTGGGACAAATATTTGAGCTTGAATCTTTAAAAAATATTAAGCAAGTACTGAGTTTCATAATATTATTTACATTAACCTTAGAA…	mFVYRQRTFSKIVIFSIILAIIIGTALLKLPISQNIPVPLLDCLFTATSSISVTGILTVPFDSFTLFGKIIIALLIQIGGIGLVTLYLFLFTLFSSKLAITTKImVGQIFELESLKNIKQVlSFIILFTLTLESIGALIIYFIISSNYSTKEAIFHSIFHSISSFCSAGLSSFENNmINFQQNIPmlLITGIlILSGTLGFImWYELFLYIKNRINHKRLSLSLTTKVILSTTTALILVATLLLImLESYNFFDFKSFGITLLNmLFNAISYRSTGFTTINLEHAQIATIFLILIYGFIGSSPGSTGGGIKVTTFAIFIATIRSVIKSRTSIELKmRKIPQDEIFKALAILSLSFSWIIFCTFILlLTEKDKNFSQlFFETLSTFATLGVATDTTPQLS…			P	TrkG	Trk-type K+ transport system, membrane component	COG0168	0	10			B	unclassified Bacteria	266	3e-81	Caldithrix abyssi DSM 13497	ZP_09548099.1
164	BAB00165.1	Babela_gene_969	+	176082	176726	2	214	ATGAAATTTTGCGTTATCGGTTTAGGTCGATTTGGCTATCAAGTAGCTACCACTTTAGCAGAAAATGGCATGGAAGTGATAGGAGTAGATAGTAATGAAACAATAATAGCCTCAATTAGAGATGAAATTACACAAGCAGTCTCTATGAGAATAAATGATGAAGACGATCTAAAAAGTATCGGTGCTGATGAAGCAGAAACTGTAATCGTTGCTATGGGCGAAAATTTTGCTCAATCGATATTAATTACTGCACTATTAAAACAAAAATTAAAAACTCCTACAGTCATTACAAGATCTATTAGTTTAATACACAGAGATATTCTTAGATTAATTGGTGCCGATCAAGTAATATTACCAGAACAAGAAGTAGGTCACCGATTAGCAGAAACATTGAGCTCT…	mKFCVIGLGRFGYQVATTLAENGmEVIGVDSNETIIASIRDEITQAVSmRINDEDDLKSIGADEAETVIVAmGENFAQSILITALLKQKLKTPTVITRSISLIHRDILRLIGADQVILPEQEVGHRLAETlSSPSKYYIKVANNFGISQlYVPDYlAEKTVKEIDLENRFNVKCIGIKVNDNEILPLEEDHVVKSGDILIISGNNKDLAQVSRL*			P	TrkA	K+ transport system, NAD-binding component	COG0569	0	0			B	Bacilli	154	1e-45	Geobacillus sp. WCH70	YP_002948615.1
165	BAB00166.1	Babela_gene_970	-	176728	179532	192	934	ATGATTTACAATTTGATTTCTAAATTCATTGTGGTATTTTTAGTTTTTGGTATAAATTTATCGTTAAATTCAAATAACTGCTATATAAATTCTATCACCGTAGATCAAAATAATAAGATAGTGGCAGGTGGATTTTATAATGCTGCTGATAGTTCTAACTTTGGTAGTAACGTTAATTTTGCAATAGCAAGATATAATGCCGATGGGACTTTAGATATGACATTTAATCCTACAGGGGGCCAACCTGGAATAGTTACTACAGCTATATCAGTAGGTACTAATCAAGCAAATAATATTGATCAAAGTAATAGTATAATTAATGGTATTGCAATAGATAGTCAAAATAGAATTGTGGCAGCTGGTTATTTAGAACAAATAGAATCTTTGATAACTACTACA…	mIYNlISKFIVVFLVFGINLSLNSNNCYINSITVDQNNKIVAGGFYNAADSSNFGSNVNFAIARYNADGTLDmTFNPTGGQPGIVTTAISVGTNQANNIDQSNSIINGIAIDSQNRIVAAGYLEQIESlITTTGSSTmNYFAVARYNEDGSLDATFNPTGLISGVPGIAlTNIASSDIATSLVLDANDNIIVAGYTYNTNNASTEVAIVKYLESGILDSTFNPTGLNSGQAGVVVTNATANPNETFSGLLNIANSVTLDSHNRILIGGYADINTEVEILVIRYNSDGSIDTTFNPTGLNSGFPGAVITTLSDDYSAYITGSAIKTETIDAVEKIIVVGTASIRDNNVDTNDVIVVRYNDDGTLDSTFNPGGTINPFTPGIVLTTIETTAGLNVSGFATD…			-	-	delta-60 repeat domain protein		1	0			B	Bacteroidetes/Chlorobi group	145	8e-35	Chlorobium phaeobacteroides DSM 266	YP_912749.1
166	BAB00167.1	Babela_gene_971	-	179724	180353	222	209	ATGTTATGTAAAAATTTGTTTATTTATTTTTTATTTTTTACTTTATCATTAAATATTATTGCTAGTCAAAACTGTGATAAAGATAATGAAGAACTAGTAGAAGTAGAGTTTAATGCTAATGAGGATAATATTTTTAGCTTAGAAAAAGCTTTAGAAGATTCTGAGGTTAGAGAGTTTTATGATTCTTTAAGTGAAAAAGAAAGAAATGATTTTGTAGAATTGATACAAGTGCTTAATATTAAGTCTCAAGATATATTAATTAAATTAGTTGAAGTTATGCAAAAACATAAAATTATATTAAATAGATATAAAGACCTGGTTAATATAGATAATCTAAAGGTTTCTATTTCTTTTTATGGTGATACTTTAGAAAGTAAAAGATGTTTAAGATCTTTTAAT…	mLCKNlFIYFLFFTLSLNIIASQNCDKDNEELVEVEFNANEDNIFSLEKALEDSEVREFYDSLSEKERNDFVElIQVLNIKSQDILIKLVEVmQKHKIILNRYKDlVNIDNLKVSISFYGDTLESKRCLRSFNIQDFCQNFDSEEERVAFKEFYLDLQSCFEEGVDIIAQVFNLFEDLKNKYKNYINQNLVISVGCEEDSVlPIAIVSm*			-	-	hypothetical protein		3	0
167	BAB00168.1	Babela_gene_972	+	180575	181579	62	334	ATGAATAGATATAAAATTTTAAGTATTATTCTATCATTATGGTGTTTCACCACAATGGCTATGGAAAAAAAAGAAGAACCAAATTTAAAAGAAAAAACCGGATTAAATATTGCTAAAGATCTTATAAAAGTTTACGATAGTGAACTATTAGAAACTAAATCAAGCACCAAGGCTTTCAATAAAATTGAGCAATATCTTGTAAATAAAAACTTACCTAAAGATCTTATTGAGTATATTTATTGCTTAATAAGTATCAACTTAAATAGAAATGATATTTTTTTCAAAGAAATATTCAAAAAGTATGCAGAATCACAAAACCTAGATTTGTTCTATAATTTATGTCCTCAGGCGCAATATATAATAGTTGTTAGGCTCTTAAATACTATGATACACTATGCA…	mNRYKILSIILSLWCFTTmAmEKKEEPNLKEKTGLNIAKDLIKVYDSELLETKSSTKAFNKIEQYLVNKNLPKDLIEYIYCLISINLNRNDIFFKEIFKKYAESQNLDlFYNLCPQAQYIIVVRLLNTmIHYAQQTATEQKHISREIEQLIRDIIKLNSNRNFANKLYAKLLSIYKNLSKVTNIDPKIlTYSLVmKDKIYSLIRELENNLQDYFKDIDINKEmLNFEKELmNIAQEINKQARKALEEVQQEDIISQIIAYEDKmLElLQNKNNEEESYIKNVILNYYNKFGSIFIYKAFDKLKEELNKNYDLDHKLRVYFTNQVEEIIKSIIEA*			-	-	hypothetical protein		3	0
168	BAB00169.1	Babela_gene_973	-	181641	182348	328	235	ATGAAATATAAAGTGATATTAGGTTTTTTAATTTTAATCAATATATTTACAGCAGTTTATCCTATGATAGGTAAATCTAAGGCTGAGATCCATCAAGGAAATGAATCATATGATGATAGAATAAATGAACCTATTGATCAAGTTTCTGAAATTGAAAAAATGGATAAAGAGATAATAAAGTTATTTTTTATTGAATTAATAAGATCTTATATTAATAGCTATAATGATATATTTGCTCTTTATGAAGGACAGCTTGTAAGAAATTTGAATTATGAGCATAGATTTATATACAAGTATAAAGTTGATCAAGACCTTAGTAATAAAATGATTAATTTACGTCTTGTATGTAAGAAGTTTAGGAATGTGCTTCAAGAGTATGCCCTGGATTTGGAAGCTATA…	mKYKVILGFLILINIFTAVYPmIGKSKAEIHQGNESYDDRINEPIDQVSEIEKmDKEIIKLFFIELIRSYINSYNDIFALYEGQLVRNlNYEHRFIYKYKVDQDLSNKmINLRLVCKKFRNVLQEYAlDlEAIKSQLKKERFNYLREEIKSNYKDLTTYELDSKLAIILEKLEEDKDIETYKEGIRLVLSGADGVKIANKKGYNFLmYVSRRRLWmKLLTEIYPNLADWGISNRV*			-	-	hypothetical protein		0	1
169	BAB00170.1	Babela_gene_974	-	182676	183686	628	336	ATGTATAAAAGGAAATTATTATCTTTGGTTTGTATAAGTATTATCATGTGGAACGGTCAATCATTTGGAGCAATAGAGCAAAAAAATACTGTAAAAGTTCTTACTCTTAATACAGCATTACTAACTGTTTTTTTTGGACAAATTGATGTTAACATGAGGAATAATAATTCTCGAGCTACATTGATGGGAAAAACAATTAAAGATATGTCTGAAAAGCCAGATATTATTGTATTTCAAGAAGCGTTTGATTCAAAGGCATTACGTAACCTGCTTTATAAGGAAGTAAAAGATATTTATCCTCATGCATTTTTTGATACACGACAAAATGCCTATTTTGGTGGTGGAGTTGATTCAGGATTAGCTATATTAAGTAAATATCCTATTATTAGAAAATTCCAG…	mYKRKLLSlVCISIImWNGQSFGAIEQKNTVKVLTLNTALLTVFFGQIDVNmRNNNSRATlmGKTIKDmSEKPDIIVFQEAFDSKALRNlLYKEVKDIYPHAFFDTRQNAYFGGGVDSGLAILSKYPIIRKFQKDFSCWAGIEALARKGImGAEISVNGCPFYmFTAHFQAGVSKDWYIKLASNAKNWLAKLKLVDPRSCEGKDPDKLSSDDIVNmELHQAKKEIYSFVKDKNAPIVFAGDFNISRLRDTVNYEELLKTFPGALDTYINGSKKIKSSSWKGDKVAETETDRLDYVWLLNPSAISSAKSDIIDTFTSTmTDHLGVlGTIEFSCKSSK*			R	ElsH	Sphingomyelinase, metal-dependent hydrolase superfamily	COG3568	2	0			B	Gammaproteobacteria	85.9	2e-18	Vibrio splendidus 12B01	ZP_00989433.1
170	BAB00171.1	Babela_gene_975	+	184314	184790	177	158	ATGAAGACACTCAAATATTTATTAAGCTTAGCTCTAATTGTAGCAGTTTCTCAAGCACAAGGACAAGAAAATGATTTACTACTAGAGGGTAATTATACTTTTAAAGAAGAAGGTAACAAAGCTACTATAACTAAAACTCTGCCAAATGGTGGCTTTGAGCGTGCCAGAGGTGATGTAATCGATATTAAAAATAACAAAGTAGGCATAGAAGAAAATGACGTTTGTGCAGTAGTTACACCTGCAAAGAGTTCTTCATTAAAAGGTGACGTAATCTTATGTAAATCAGGAAAAGTTATTAAAATTGTATGCAAAAAAGAAGGCTCCAGTACAGGTACTCCGCCATGGTTAGATAAAGATAAACAAAACTACATTGGTAGTAGAACAAAAGAGTCTACATCT…	mKTLKYLLSLALIVAVSQAQGQENDLLLEGNYTFKEEGNKATITKTlPNGGFERARGDVIDIKNNKVGIEENDVCAVVTPAKSSSLKGDVILCKSGKVIKIVCKKEGSSTGTPPWLDKDKQNYIGSRTKESTSGlVGSKRRESYYmDASDARGECLGK*		50	-	-	replication-associated protein		3	0
171	BAB00172.1	Babela_gene_976	-	184967	185305	418	112	ATGGCAAAAAATATAAGTACTATGCCTCAGTTTGATCATTATGCGATATTTAAAACTGGTGGAAAACAATATCAAGCGCTTGAAGGTAAAACTATAGCTATTGAAAAATTAAATGCTCAGCAAGGTGAGATCGTAACTTTTGATACAGTTCTTTTAAGAAAAGTTGATAACAAAGTAGAGATAGGACAACCTTATTTACAATCAACCATAAAAGCTATTGTAGTTAAACATGACAAAGGTCCTAAAATTGTAGTATTTAAATTTAAAAGACGTAAAAAATATAGAAAAAAGACTGGTCATAGACAGCTTATGACAATTATTAGAGTACAATCTATATAA	mAKNISTmPQFDHYAIFKTGGKQYQALEGKTIAIEKLNAQQGEIVTFDTVLLRKVDNKVEIGQPYLQSTIKAIVVKHDKGPKIVVFKFKRRKKYRKKTGHRQLmTIIRVQSI*			J	RplU	Ribosomal protein L21	COG0261	0	0	9990789	123	B	Clostridia	107	3e-30	Symbiobacterium thermophilum IAM 14863	YP_074258.1
172	BAB00173.1	Babela_gene_977	+	185723	186313	75	196	ATGGCTGAAATTTCATTAGAATTAATAAAACAACTTCGCGAACGTACTGGCGTGGGCATGATGGATTGTAAAAAAGCCCTTGAAGAAACTAATTGTGACATTGAAAAAGCAATAGAAGTATTAAGAAAAAAAGGAGCAGCAATTGCTCAAAAGCGTTCTGGTAATGAAACCAGTGAAGGTCTTGTATATGCTTATATACATCCTGGATCTCGTATTGGTGTATTATTAGAAATCAACTGCGAAACAGATTTCGTTGCAAGAACAGAAGATATGGCAAAATTTGCATCTGATATTGCTATGCAAATTGCAGCTTTTAGACCAGTTTGTGTTTCCTCAGAAAATGTTGATCCAGAATTGATCGAAAAGGAAAAGAATGTCTATAGAGAACAATTAAAAGGC…	mAEISLELIKQLRERTGVGmmDCKKALEETNCDIEKAIEVLRKKGAAIAQKRSGNETSEGLVYAYIHPGSRIGVLLEINCETDFVARTEDmAKFASDIAmQIAAFRPVCVSSENVDPElIEKEKNVYREQLKGKPANIIDQIIEGKLEKYYTEICLlNQPFIKNDKITVSDmLKDLIAKmGESIKIKRFVRYEIGS*			J	Tsf	Translation elongation factor Ts	COG0264	0	0	9990382	261	B	Thermodesulfobacteria	259	3e-87	Thermodesulfobacterium sp. OPB45	YP_004628038.1
173	BAB00174.1	Babela_gene_978	+	186388	186966	127	192	ATGAATATTGTTGAAGGTTCTAGTATTAAGCAGTTGGAAAAAGAAATAGAAAACCAGATGGACAAGCATATTAAGCACTTTGAAAAAGAAGTATCTAAATTAAGAACAGGACGTGCTCATCCCTCAATGGTAGAAGATATCAGAGTTTCTTGTTATGGAACTAACATGCCTATTAAGGAAATAGCTTCCATATCTGCCCAAGATGCTTCTTTATTAGTTATTCAACCTTGGGATAAATCTCTTTTAGATGACATAATTAAGGCTTTATCGATTAGTGATTTAAATATAAATCCACAATCTGATGGTGAAATTATAAGACTTAAAATACCTCCAATGAGTTCAAGTAGACGTGATGAGCTTGTAAAATCTTTACATCAAAAATTGGAATTTTCTAAAATA…	mNIVEGSSIKQlEKEIENQmDKHIKHFEKEVSKLRTGRAHPSmVEDIRVSCYGTNmPIKEIASISAQDASLLVIQPWDKSLLDDIIKALSISDLNINPQSDGEIIRLKIPPmSSSRRDELVKSLHQKlEFSKIAIRNTRKDIQNKIREAEKSKDISEDYSKRlQDIlQKTTDKFIKLSDDLAIQKEGEIKNL*			J	Frr	Ribosome recycling factor	COG0233	0	0	9990384	192	B	Clostridia	174	2e-54	Carboxydothermus hydrogenoformans Z-2901	YP_360604.1
174	tRNA	Lys_tRNA_2	+	187093	187165	10		AGGGTTGCTAGCTCAATTGGCAGAGCAACAGACTCTTAATCTGCAGGTTCTTGGTTCGATTCCAAGGCAGCCC
175	tRNA	Leu_tRNA_3	+	187175	187256	22		TGCAAGAGTGGCGAAATTGGCAGACGCGCTGGACTTAGGATCCAGTCCTTAACCGGGTGTGGGTTCAAGTCCCTCCTCTTGC
176	BAB00177.1	Babela_gene_979	+	187278	188582	7	434	ATGGTTCAAGGTGTTAATCTTTTTAATTTTAATATTTTTGAAAAAAAGCAAAATCATCATATTGCTAAAATAACACTTTATAATCAGTATATAAATGCTGTTTATAAAGAGGCACTTCAAGTGCAAAAAGAAGAAGCCAGTACTTATGGTTTTTTAAAGGGTACGGCCCCTCTTCATTATATAGAAAGTACTTATAAACCTAATATACTAGAACATCTAAAGAACTTATTTTTTACTCATTGTATTATGAACTTTCTTTGTCAATCACTTTATATAAATAAAGTTGTACTTGCAGGCGAACCTACCTTAATAGATATATCTTTAGATCCTGAAAATGATGCTGAATTTGTATTCGGGCTTTGGAAGATAACAGATAAACTTGACGAAAAGTGGAAAAAA…	mVQGVNLFNFNIFEKKQNHHIAKITLYNQYINAVYKEALQVQKEEASTYGFLKGTAPLHYIESTYKPNILEHLKNLFFTHCImNFLCQSLYINKVVLAGEPTLIDISLDPENDAEFVFGLWKITDKLDEKWKKINLRAPGRKNYKDIDRQVETFIKEEVKTEEFNSNTIVKGDWVGFDmQLVNSKQEPIIDGYKDNLWVKISNEEGDRELHELFLGKKVGDVFLTKNSFLQDYISNESNIKYAILVYIKAYVPHEHFSLDLFKNHFHLKSIKDIHSKFIEVFSFRNDlSQRRETIEATLKLLFKQYYIPLPQYLLERQKQIVLSAVHDNPDYHVYKSQRDFKDKIKlLAEKQLRETIIIDAIAYQEGISVNEKDILSYlNLmNRQRTREFIYFKIPSTR…			O	Tig	FKBP-type peptidyl-prolyl cis-trans isomerase (trigger factor)	COG0544	0	0	9990388	314	B	Bacteroidetes/Chlorobi group	64.3	9e-11	Salinibacter ruber M8	YP_003572763.1
177	BAB00178.1	Babela_gene_980	+	188589	189518	265	309	ATGGATCTTAAATTAACTCAAAAATTAGTTATTATAGGATCAGGTCCAGCGGCTCTAACGGCAGCTATCTATGCAAGTAGAGCTAATTTAGAGCCGCTAATAGTTAGAGGAAATGAGCCGGGCGGCCAATTAATGGGCACTAGTCATGTAGAGAACTGGCCTGGTGAAATTTCTATCTTAGGTCCTGCTCTTATAAACAAAATAGAAACACATGCAAAACATCTTGGTACTGAATTTTTAAACAGAGAAATAGTTAAAGTTGACTTTAACAATAAACCCTTTTCTTTAATTACTAACAAAAATGAAACTATTAAAGCAAATGCAGTAATTATAGCAACAGGTGCTAATCCAAAAAAACTTAACTGTAAAGGTGAAGAGACTTATTGGGGCAAAGGTGTA…	mDLKLTQKLVIIGSGPAALTAAIYASRANLEPLIVRGNEPGGQLmGTSHVENWPGEISILGPALINKIETHAKHLGTEFLNREIVKVDFNNKPFSLITNKNETIKANAVIIATGANPKKLNCKGEETYWGKGVTTCAVCDGAFYKDQPVVIVGGGDSAVENATFmTKFTDKVTLVHILDKLTASHAmQSKILNDKRINIIYNSTVDEILGNNNHVQEVmIKNQKTGQKDIIKTSAVFIAIGLTPNTEIFKDQIELNNYGYIVLKEHTKTSVDGIFAAGDVADSRYRQAITSAGSGCAASLDAEHYLGSL*		35	O	TrxB	Thioredoxin reductase	COG0492	0	0	9990389	365	A	Archaea	311	7e-104	Candidatus Nitrosopumilus salaria BD31	ZP_10117721.1
178	BAB01178.1	Babela_gene_981	+	189783	189923	-67	46	ATGTCAATAACATTTAAACTGAAGCGCAAAAAAAGAAATAGAAAACACGGTTTCTTAAAACGTATGGCTACTCATGATGGACGTAAAATCGTTAAACGTAGAAGAGCAAGTGGAAGAAAACGTATCGCAGTTCATGCATAA	mSITFKlKRKKRNRKHGFLKRmATHDGRKIVKRRRASGRKRIAVHA*			-	J	ribosomal protein L34	COG0230	0	0	9990390	70.1	B	Gammaproteobacteria	50.1	7e-10	Coxiella burnetii RSA 493	NP_820894.1
179	BAB00179.1	Babela_gene_982	+	189856	190251	-3	131	ATGATGGACGTAAAATCGTTAAACGTAGAAGAGCAAGTGGAAGAAAACGTATCGCAGTTCATGCATAAAATAGCGAGTAAGATTTCTAAATTTCAACTAAAAGAAATCAAAGAGCTATTCAAAAAGTCTCATACTATTTATAAAGCTTCGGAGTGCGAAGTTAGAGTTGCGCCAAGAAAAAATTCTTTTGGCAAAATTCTTTTAGTCATTCCTAAAAAGGTAGGTTCTGCTCCGAAGCGAAATCTAATTCGTCGTCGAATAAAATCTATATTTTATCAAGAAAAACTTTATTTGCTACAGTATGATTTCATAATTTTATGCAGAAAAGATATACTAAAACTTAGTTTTGACGAACTTAAGAATTTACTTAATAATTTAACAAAAAAGTTAAATTAA	mmDVKSLNVEEQVEENVSQFmHKIASKISKFQLKEIKELFKKSHTIYKASECEVRVAPRKNSFGKILLVIPKKVGSAPKRNLIRRRIKSIFYQEKLYlLQYDFIILCRKDILKLSFDELKNLLNNLTKKLN*			J	RnpA	RNase P protein component	COG0594	0	0	9990391	78.2	B	Clostridia	50.8	5e-09	Desulfotomaculum acetoxidans DSM 771	YP_003193655.1
180	BAB00180.1	Babela_gene_983	-	190248	190853	134	201	ATGAAAATTTTATCTCGATCTTTTTATCAAGAAGATACAGTTATAATGGCAAAGAAACTGTTAGGTAAAAAAATAGTTCGAACTATTAATGGACGACGTTTGGTGGGAATTATATCAGAAACTGAAGCTTATACTTCAGATGATCCTGCTAGTCATTGTTTTATAGGTTTAACTCAAAGAAATCAATCAATGTTTGGACCCGTGGGTCATGCTTATGTATATATTTCTTATGGTATACATTTTTGTTTTAATATTGTTGCAAGAAGTCAAGAACATCAAGCAGGTGGAGTTTTAATCAGAGCGGTAATACCTGTTGAGGGACTAGATATTATTATAAATAATAGATTATTGAATAATAAAAATTTAAATAAAAGCGATATTAAAAATCTATGTAATGGA…	mKILSRSFYQEDTVImAKKlLGKKIVRTINGRRlVGIISETEAYTSDDPASHCFIGLTQRNQSmFGPVGHAYVYISYGIHFCFNIVARSQEHQAGGVLIRAVIPVEGLDIIINNRLlNNKNLNKSDIKNLCNGPAKVTQAFLINKDHDSLDlTNSNPEFFIADQSDEYVISDNlIEVTPRIGISVAKDKLWRFKLKDNFNI*			L	Mpg	3-methyladenine DNA glycosylase	COG2094	0	0			A	Archaea	196	2e-62	Candidatus Nitrosoarchaeum limnia SFB1	ZP_08256980.1
181	BAB00181.1	Babela_gene_984	+	190987	191793	-5	268	ATGCAAGTTCAATATAATGATAATTTAAAAGAAAAGTGTTTAGTTGTACTTGCAGTTACATTAATTCATTCCTATGCATTAATTTATTTTAACAAATATATAAATTGGAACATCTACAAATTAGATAATAAAAATAACTATATATTACCTATATTGGATACAACACAAGATAAATCAAATAATCAAAACAGTTCAACACATAACATAAACAATCAAAATAAAAAATCATCTACCAAAAAGACTCAAATTTATAGTTCTATAACAAATATAAAGCCACAATTAACTCAAAATTCAATTACTAAACAAAAACTACCTACAAAACAAGAATTATTTAGCTTAGTGCAAAACATTTATATCAAAGATAAATCAAAAGAAACTAATCAAAATAGTTTTAGTTTA…	mQVQYNDNLKEKCLVVLAVTLIHSYALIYFNKYINWNIYKLDNKNNYILPIlDTTQDKSNNQNSSTHNINNQNKKSSTKKTQIYSSITNIKPQLTQNSITKQKLPTKQELFSLVQNIYIKDKSKETNQNSFSLNNCPEHLKEHVSKQIEELSTmDFKSKVYQALNESVLRAPEImLDLNGNIEKNINIKLKmLKDGSLNITNFESTSIEKIDDYIKNILQDADlPNIPNRLNLDHFEFNNIIEVKAKKGYRAYKLRPNSNGQLGKYHL*			-	-	hypothetical protein		0	1
182	BAB00182.1	Babela_gene_985	-	191788	193131	173	447	ATGTATAGTTTTATAAGATTATTTGTAATTATTTCTTATTTTTTTAACTTCTGTTATATTTCTATTTATTCTTTTAATGATAAAACTGGAGTTAAAGAGGATAGAATTAGTGAATTGCCTGGAGAACTTAAGAGTCATATTATTTTGCAAATGATTGATAATCAAAGTTTTTATCAATCCATAAAAACTATTTTAACTTTAACTTCTATAAGTGCCAATTTTAGAAATTTATTTTTAAATAATACCTTTTTTGTTAACTATTTAGCCCACAAGTATCGTATTAATCAAGAAGATATAGCAATTTTGCTGAATTTTGATAATGAAGAGTATAAATTAAAAAAAGAATATTTGGAATTGCTATCTAAAAAAGATATAAAAGAAAAAGAAAATTTGATTTTC…	mYSFIRLFVIISYFFNFCYISIYSFNDKTGVKEDRISElPGELKSHIIlQmIDNQSFYQSIKTILTLTSISANFRNLFLNNTFFVNYLAHKYRINQEDIAIllNFDNEEYKLKKEYlElLSKKDIKEKENlIFNAIKNNNVSLlmCYlKFNIFVDDNSYSRNSVFYSKNISVNQLIEAImEGYSKDLIELIINYYNIDINAQYISNDKSEDYYQFEGNTPlHAAVSSRNKGlVKFLIEIGADINFKDNFDKTPImKAVFSGDKEmVLlLlNYSPDLSNVLLELLKGLEHKlLCIKRCSFSNKFSAmDIENFAFYPSNQEEIEREKTKALYNNIFDILLKYINIKQQDEAIIELLKHDYWWYlKNLFDKDINNSLVNTCDKEGNSLLmIAIRlRKQYmVK…			R	Arp	Ankyrin repeats containing protein	COG0666	0	1			E	Trichomonas vaginalis	71.2	6e-13	Trichomonas vaginalis G3	XP_001321090.1
183	BAB00183.1	Babela_gene_986	+	193304	194752	263	482	ATGAGATTTAATCAAATATCTAACGTCAAAAATATATTTAATAAAGCTGGTGGTCAAGCATTACCTCAAAGTAACAAATTAGAATTAGCATCCATTTTATTAACTTCCTTTGTAGCAGATCAATATTACTCTACTGCTTCCAATCAAATAAAGCGTCTTATTGAATTAATTGACACTATTGATGATAAAAAGTTTATTGCAAAAGCAGCTATTTTTGCTCGTAATAAATTTGGAATGCGTAGCATTTGTCATATTCTTATTGGAGAACTCTTAAACAGAGTGAAAAACGAAGTTTGGTTAAAATATGCCATTTCAAAAGTAATTAATAGACCAGATGAGATTACCGAAATAACTGCTTATTACTTATCTTTATATAAAGATGTAAAGTATAAAAAGGGT…	mRFNQISNVKNIFNKAGGQALPQSNKLELASILLTSFVADQYYSTASNQIKRLIELIDTIDDKKFIAKAAIFARNKFGmRSICHILIGELLNRVKNEVWLKYAISKVINRPDEITEITAYYLSLYKDVKYKKGlPAAlRKGIKLALDKFDSYKLAKYKSENREIKLVDIFNLVHPKPNSNNQNLFSQLIKGTlKSTETWEAKLSQAGQAETQEEVDSLKKDAWIDLIENKKLGYFALlRNLRNIIIQAPEALDSALRmLVNDEHIKRSKVLPFRFITAIDEISKLINPESRLVINALNQALEISLSNVPVFNGRTLVALDVSGSmTGKPIDIGALFAAALIKSNNSDLILFSNNAQYFDYGTISDSLSTITNKIKSGAVYSSTNFHSIFLKVKSAYNRI…			R	-	Uncharacterized protein containing TROVE and vWA domain	COG2304	0	0			B	Chlamydiae/Verrucomicrobia group	350	2e-116	Chthoniobacter flavus Ellin428	ZP_03130643.1
184	BAB00184.1	Babela_gene_987	+	195015	196421	2	468	ATGCTTTTTATCTATTTATTACTAACAATTTCCGCATTAAGCTATACTTTTGCCTTTATGTTTTTAAGTGTAACATGGCCATTAGTATTTATATTTTTAATTCCAATATCTCATCTTATTGTTAACAAAAACTTGCTATCAAAAATCTCTTTCAAAGAAGGATTCTTTTGGGGAACAATAGCATTTTCCTTGCAGCCAATTGGAACATATTATTCTGTAATTAAAATGGCAGAAAATTATAAGATATTTGCTTTATTTATGGTTATATTTCTTATTATTTATCAAGCATTTTATAGTGGATTATGGATATTTACTGCCTCTAAAACAATTGATTTAATTAATTTAAAAGATAAAAACATATCTAAAATATTAAGTTTAGCCATAATTACTTGGATTTAC…	mLFIYLLLTISALSYTFAFmFLSVTWPLVFIFLIPISHLIVNKNlLSKISFKEGFFWGTIAFSlQPIGTYYSVIKmAENYKIFALFmVIFLIIYQAFYSGLWIFTASKTIDLINLKDKNISKILSLAIITWIYFCFVQNYILWPFGRLEGLFLSSPILPLAIQPKLIYmLHYIKKELLLFFLISCSCLLSLIFTYKKILFKlTIFLlAFSPFIISSLIYSYNKKYISNYKKEWFNKISSISKAYYNPGNNKKSAKEIAQEIKRLKEQNNLTQIILFPESAFFlCDLNQERSLIKYLDKDIHIIIGGIRKKNDKVYNTLYHIYGGKIENIFNKRHSmLLTERGVFRELNIFSYIDKIVQKSYFQSRPIIKPSNKERmSFNIDRNLQLIPYICSEVFFNNY…			M	Lnt	Apolipoprotein N-acyltransferase	COG0815	0	6	9990743	53.1	B	Gammaproteobacteria	66.2	2e-11	Klebsiella variicola At-22	YP_003440596.1
185	BAB00185.1	Babela_gene_988	-	196423	197892	145	489	ATGAAAAAAATAATTAAATTAGGATTTATGGCTATAGTATCATTACTACTGGTGAATCCTCTTATTTATACAGGAAATGCAAATATTAAGTCTTCTAGTTTAGGAATTTCTCAATTGCCTGATTTGCCTATAGAAGTTTGGGATTTTATTTTAGAAATTTATATAAAAAACCATTTATTAAATAAATGGGATGATGTTTGTGTCCTTTATAAGGAATGTGATAAAGAAATTGGTAAAATTACAGCCAATTTAAGGTTAGTGAATAGAAATTTTAATGCATTAATTAATCATAAACTTAAAAATAGTTTGAAAGATGCTCAGAGACAGGTTTTTATATTTTTATGCAATAAAATAAGATCAAAAAAACTTCTTTCTACAGAAGAACTTAATGAACGCTTG…	mKKIIKLGFmAIVSLLlVNPLIYTGNANIKSSSLGISQlPDlPIEVWDFILEIYIKNHLLNKWDDVCVLYKECDKEIGKITANLRLVNRNFNALINHKLKNSlKDAQRQVFIFLCNKIRSKKLLSTEELNERlKElIKQRSFKIECFPEIIDLIIRGADANIHNRAGDNTlLLSLKYKQRElAKllIENQLGIDLNlQNKKNYTALLLSLRNKQLDIAKLLILHEANFNIKGYCGQNAlHLSAENGYIDIVSmLIDTGIVDINDKDDFGSTALIYASEKGHIDVVKLLVKYGADINCSDQDDHTAlTKALDNGHVKIAKFlIKmGANFNDKYVLIFSLNEKClEITKFLIENGVDFNIKDSRGYSFLDlAIEKEYIEIVDLIIQKGADINAQNDYGRTA…			R	Arp	Ankyrin repeats containing protein	COG0666	0	1			E	Fungi	195	6e-54	Chaetomium globosum CBS 148.51	XP_001226990.1
186	BAB00186.1	Babela_gene_989	-	198037	199035	22	332	GTGAGTAAATTAGACAATTTAAACAATAAAGTAAAAAGTTTTATATTAAAATATAAACTTATCAAGCCTCATGACGCAATAGTTGTGGGGCTCTCTGGTGGTATAGATTCTGTTTGTTTAATTAATATATTAAAATCATTTGAAAAAGAATTTAATTTAAAGCTAATAGCAGCTCATCTTGATCATGAATGGCGTTCAACATCTGGCGATGATCTAAACTTTTGTAAAGAATTGGCGAAGAATTTAAATATAGAATTTGTCTCTGAAAAAGCATCTAATATTAAACTTAAAAAAAAACCTAAAAGTGATTCAAAAGAAGAATTAGGTCGATTGCTAAGAAGACAATTTTTTGAATTAGTTTTAGAACAATATCAAGCAAACTCTATTGCATTAGGTCAT…	VSKLDNLNNKVKSFILKYKLIKPHDAIVVGLSGGIDSVCLINILKSFEKEFNLKLIAAHLDHEWRSTSGDDLNFCKElAKNLNIEFVSEKASNIKLKKKPKSDSKEELGRlLRRQFFELVLEQYQANSIALGHHFDDQIETFLIRLIRGANISGLSSIKSVNNCYIRPLLEIKKEELIEYIKLNKLDYVEDITNDYDIYLRNRIRKYVVPKLRDCDERFDTNFSKAIVNIQKADNFIESCSQEFFEKVTYKKDNITYIDRKKFIEFlSGNYSYLEHNVILIWlCSYGVEFTPSSRFFDEILKFIKNSASKKHLIHPKWFLSRDKDYIRIVKV*			J	MesJ	tRNA(Ile)-lysidine synthase MesJ	COG0037	0	0	9990321	223	B	Bacilli	162	4e-45	Bacillus sp. m3-13	ZP_07707089.1
187	BAB00187.1	Babela_gene_990	-	199057	201459	283	800	ATGTCAGATAATAAGAAAGAATATGGTGCCCAGTCTATTCGTGTTATAGAAGGACTTGAGGCAGTAAGAAAGAGACCTGCGATGTATATTGGCTCTACAGGAGTTAATGGATTACATCATTTGGTTTATGAAATAGTAGATAACTCTGTTGATGAGGCTTTGGCCGGATATTGTGATAAGATTGAGGTAATATTACATACCGATGGCTCATGTTCTGTTGAAGATAATGGTCGTGGTATTCCCACTGGTATACATCCAACTGAGAATATATCAGCAGCTGAGGTTGCTTTAACTAAATTACATGCTGGTGGTAAATTTGACAAAGATGTATATAAGTATTCTGGAGGGCTTCATGGTGTTGGGGTCTCAGTTGTAAATGCTTTATCTCAATCTCTTGAA…	mSDNKKEYGAQSIRVIEGLEAVRKRPAmYIGSTGVNGLHHlVYEIVDNSVDEAlAGYCDKIEVILHTDGSCSVEDNGRGIPTGIHPTENISAAEVALTKLHAGGKFDKDVYKYSGGLHGVGVSVVNALSQSLELIIYQNNKVHVQSYQQGKPLDILKVTQETKKRGTYIRFLPDPEIFRETTIFSFDVLSSRFRELAFLNKGLKIFIKDERSGKSHEFYFEGGIISFVEHINSKKTPLFSNVIYNFKEDEQSYIEIALQYNDSYTEQLFSFVNNINTIEGGTHVAGFKAAlTKVCNKRGQEFNILKDSESFSSEDVREGLVGVINLKIAEPQFEGQTKAKLGNGEVKGLIESWVGNILDTFFEENPAVARKILQKAYlAmQSREAARKAREITRRKTVL…			L	GyrB	Type IIA topoisomerase (DNA gyrase/topo II, topoisomerase IV), B subunit	COG0187	0	0	9990323	999	B	Deltaproteobacteria	793	0	Pelobacter carbinolicus DSM 2380	YP_355437.1
188	BAB00188.1	Babela_gene_991	-	201742	202173	309	143	ATGAATAAATCAGAAGAACGTTTGTTCAAATTTAAGCAAGAATGGATAACGATATTATATTTATGCACTATACAAATAGTGTTAAATTTTACTTTTCCACCCTTTAGTAGATTACAGTTTCCTTTAAGTTTTATTTTTCCAACTATATTAAGTTTTGTAACTACTTGTTGTTATATTCAGCTTTTTCTCTATCCTGAAAAATTAGTACGTCGTGTAAATTTAGAATACTTAGATGATGCGCCTGCTAACCTTAGATATATTTTTAAGGCTATGGAAAGAATAGGATTTATAATTATATTTAATATTGGATCATTTTTGGCTTGGTACTATAATATACATGATATACATGGGATATATTATATTATTTACTATTTACATTCTCTTATAGCTTGCACATTA…	mNKSEERlFKFKQEWITILYLCTIQIVLNFTFPPFSRLQFPLSFIFPTILSFVTTCCYIQLFLYPEKLVRRVNLEYLDDAPANLRYIFKAmERIGFIIIFNIGSFlAWYYNIHDIHGIYYIIYYLHSLIACTLIYRAVKRSQI*			-	-	hypothetical protein		0	4	9990482	54.3
189	BAB01188.1	Babela_gene_992	-	202482	202697	283	71	ATGACCATAATCCGATATCTTAAACAGGCTATATTTAAATTGTTTCTTATATTACTAGCTGGCTTAATCGCTATATTATTAAGAACATATTTAATGGGACCATATGATTATCCTACGTTTTATTTTACATGGCAATTTATTATTACATTTATTATTTTCAATATGCTATTTCAATATTTAAGGGATTTAGGCTTTTTTGGTGATATAATAATATAA	mTIIRYLKQAIFKlFLILLAGLIAILLRTYLmGPYDYPTFYFTWQFIITFIIFNmLFQYLRDLGFFGDIII*			-	-	hypothetical protein		0	2
190	BAB00189.1	Babela_gene_993	-	202980	203960	230	326	ATGAAAAACATTAATTATATAAGTTATTTATTATTTTTTTTAGGACTTAATATTTATTGTTTGGAAGATAATTTAGATGTTTGGTGTTTGCCTAATGATTCAAGATGTTATCATGAGGTTACTTTTTTAACATCTCATAATTCATTTTCAAGTGAAGAAGATGGGTATATGCAACCACAACAAAAATGGAGTTTAGAAAATCAATTAAAAAACGGCGTTAGAGGTTTTATGTTAGATACTCATTATTCTTCTAATTTTTTTAGGGGTAAGAAAAAAATTAGATTGTGTCATAATAATTGTACTCTTACTCAAATGGTCTTAAGACCCTTTAAAGGGAAACCGATGAGTCTTAAGAAATCTTTTAAAATCTTTAAAGAATTTTTAGAGAAAAACGATAAA…	mKNINYISYLLFFLGLNIYClEDNLDVWClPNDSRCYHEVTFLTSHNSFSSEEDGYmQPQQKWSLENQLKNGVRGFmLDTHYSSNFFRGKKKIRlCHNNCTLTQmVLRPFKGKPmSLKKSFKIFKEFLEKNDKEIITLFlENYTEGKDLDDVIESSGIKDLIlTPSIWDPCKKDGWPKVKWmQKNNKRmVIFNQKGQTRYIYDEWSCHLENQYGTTNVNRASQERLESIAAGKDQDRYIYVmNYFPHFYIKPFQRINFERINSQGVPKLLDNCLKSKVFGKRYPNFIAVDFVNEGNlmRlVNEINNKANDRKTRKLmYSKLVKKNS*			-	-	Phospholipase C-like phosphodiesterase		1	0	9990796	44.7	E	Viridiplantae	111	3e-27	Vitis vinifera	XP_002277922.2
191	BAB00190.1	Babela_gene_994	+	204190	204669	-7	159	ATGAATAATTACACAAAAAAAGAAGACCAATTTTTTATGGCTCTTGCTTTAAAACAAGCAAAACTTGCTTTCAATAAGTCTGAGCTGCCTGTAGGGGCTATAATTATATCTAAAGATAAAAAAATTTTAAGTAGAGGATACAACAAAGTAGAAAGCAAATTGTCACAAAGCAAACATGCTGAAATAATAGCTATTGAAAGAGCTTGCAAAAAAATAAAGAACTGGCGATTAAATGGTTGTACCATTTATATAACATTAGAGCCATGCTTAATGTGTAGTGGATTAATAGCTTTAAGTAGAATAGAACGAATAGTTTATGGCGTAAAATCTCCTCTTTTTGGGTATAATATTGACAATCAAAGTTGTCCTAATTTATATAAAAAACATATTAAGGGTATT…	mNNYTKKEDQFFmALALKQAKLAFNKSElPVGAIIISKDKKILSRGYNKVESKlSQSKHAEIIAIERACKKIKNWRLNGCTIYITLEPCLmCSGLIALSRIERIVYGVKSPLFGYNIDNQSCPNLYKKHIKGITQGILSDKIETlLNQFFKNKRKSKSE*			FJ	CumB	Cytosine/adenosine deaminase	COG0590	0	0	9990325	132	B	Erysipelotrichi	145	4e-44	Eubacterium dolichum DSM 3991	ZP_02077034.1
192	BAB00191.1	Babela_gene_995	+	204662	205006	69	114	GTGAGTAATTTAGAAACTATCAAAAAAAAACTTATATTAAGAAAAGAAGAATTAGAAAATGGTCTTTCTCGATTGTATAAAGAAAAAGTAAGTGAAGATATAGTTCAAGATACAGCAGATCAAGCACTTACTTCATCACTTGAAGATATTAAAATATCTCTTCATAATACTGAGCTTGATGAATATAAAATGATTCTAAAGGCACTTGATATGATCGAAAAAGGTACTTATGGTATATGTGTTGACTGCGGTAAACCTATATCAGAAAAAAGACTATTATTATTTCCTAATTCAACCAGATGCCTAATATGCCAGGAAGCTCTTGAAGAAAGAGAGTCGGCATAA	VSNLETIKKKLILRKEELENGLSRlYKEKVSEDIVQDTADQALTSSLEDIKISLHNTELDEYKmILKALDmIEKGTYGICVDCGKPISEKRLLLFPNSTRCLICQEALEERESA*			T	DksA	DnaK suppressor protein	COG1734	0	0	9990326	131	B	Actinobacteria	72	2e-16	Nocardioidaceae bacterium Broad-1	ZP_08199726.1
193	tRNA	Thr_tRNA_3	+	205075	205146	70		AGCCGATGTAGCTCAGTGGTAGAGCAACTGATTCGTAATCAGTAGGTCGTCGGTTCAAGTCCGATCATCGGC
194	BAB00193.1	Babela_gene_996	+	205216	205638	144	140	ATGGATATAAAAATGACATCAAGAAGCTCCAATCAACCTTTAGCACACGGTGTAGGTAGAAGAAAATCTGCAGTCGCTCGTGTTTGGTTAAAAAGAGGGCAAGGTAAAATAGTAGTAAATCATAAAGCTTATAATGAATACTTCGACACAGATGTAGCTCGCATAGCAGCTTACAAACCGTTTGAAATATATCAAAATGCAGCAAAAATCTATGACGTTGTAGTTAACGTATGTGGCGGTGGAATCATTGCTCAAGCGGACGCTGTTAAACTTGGCATTGCTCGTGCTTTAGTAGAAGCTAATGATACTTTACGTCCTTTATTAAAAGAACATGCTCTTTTAACTGTAGATTCAAGATTAAAAGAACGTAAAAAATATGGTCAACGTGGCGCTCGTCGT…	mDIKmTSRSSNQPLAHGVGRRKSAVARVWLKRGQGKIVVNHKAYNEYFDTDVARIAAYKPFEIYQNAAKIYDVVVNVCGGGIIAQADAVKLGIARALVEANDTLRPLLKEHALLTVDSRLKERKKYGQRGARRKFQFVKR*			J	RpsI	Ribosomal protein S9	COG0103	0	0	9990327	161	B	Deltaproteobacteria	137	2e-41	Geobacter lovleyi SZ	YP_001953416.1
195	BAB00194.1	Babela_gene_997	+	205782	207632	20	616	ATGTGCAGTGTAGTTGGATATATAGGCAAAAATTATTGCCGATCTATAATAATGGAAGGCTTAACTAGATTAGAATACAGAGGCTACGATTCAGCAGGTTTTGTATGCTTACATCCTCAAGATCAACGCCTAATTTACACAAAAGCACAAGGCGGTGTAAAAAATTTAATAAATAACTTAGAAAACACTACAATTGATGGTTTTGCTGGTATAGGTCACACCAGATGGTCTACTCACGGTATTGCATCAACTGAAAATGCTCATCCTCACTTTGATTGCAACAAAAATATATCTATTGTACACAATGGAATTATAGAAAATTATTTAGAAATTAAAACAAAACTAGAAAAGTCAGGGCACGTTTTTTATTCTCAAACCGATACAGAAGTTGTAGCTCAT…	mCSVVGYIGKNYCRSIImEGLTRLEYRGYDSAGFVCLHPQDQRLIYTKAQGGVKNLINNLENTTIDGFAGIGHTRWSTHGIASTENAHPHFDCNKNISIVHNGIIENYLEIKTKLEKSGHVFYSQTDTEVVAHLLEELLISTKDLNKAIVELVKHIKGAYALAFLIQDYPDAIlLIRKSSPLCIGYGDNEVFIASDALGFAGKTNQVLFVPDKSFALVKQNKIELYDFEGKSLPLEFQIVDINWSADGKQGYEHYmLKEIYEQKKVIQGLVHKFKEIENSLWNQLGFANGIDDIRNLDHIYLIGCGSSWHAANIAKIFFENIANIETSIHLSSELRHSNFFAKKSSIAIALSQSGETADTLESLRFLNEKNIHTIALTNVKSSTITRESKGYFLTHAGP…			M	GlmS	Glutamine-fructose-6-phosphate aminotransferase	COG0449	0	0	9990328	639	B	Aquificae	503	2e-170	Desulfurobacterium thermolithotrophum DSM 11699	YP_004281076.1
196	BAB00195.1	Babela_gene_998	-	207652	208818	177	388	ATGAAAAAGTTTCCTAAAGTTATATTAATATTACCGCTGATGTTTATAGGTAATATTCTATGCCAAAATATAGATGAGAATAATATTCCGGGATCATTTATTAATAGGCAAGATTATGGTTCTGGTATATCACCAAGCGATGTAGCTTTCTCTCCTCTTACCTCTCAAGGAAAACTTTTTGCAGCAGTTTCTAATTTTGGGGATTTTGGTAATAATAATGGCAGTTTAGCAACTTATAGTGTAAATAATGGTTTTTTATCTTATTTAAAATTTCCTGTATCTGTTGGTGAAAATCCTTCTTCAATAGCGTTTTCTTCTTTAGTTGATTCAAATAAATTATTTGCTGCTGTAGTCAATTTTTTATCTGAAAATGTTTTTATATACAGTGTAGATATAGAT…	mKKFPKVILILPlmFIGNILCQNIDENNIPGSFINRQDYGSGISPSDVAFSPLTSQGKLFAAVSNFGDFGNNNGSLATYSVNNGFLSYLKFPVSVGENPSSIAFSSLVDSNKLFAAVVNFLSENVFIYSVDIDTGEFKQIANYNAGRFPYSVSFmPVTSKDKlFFAVVNEGASTGEDGLSVYSIDLNTNTVSLPVNYQTGKIPFAVSFSPITQDGNVFAGVANYGSNTVSFYQVDANTGIFKFIYESPVGRNPNSIAFSPITENNKLFVAVTNYRSNTVSVYDVNVENGKFNLLFSPSTGAYPLSVAFSPIISNNELFAAVANHSSNNVSVYNVDINNGNFKFVGNYRTGDIPFSVAFSPITSNGKlFAATANAGSANISIFQVVLGS*	7	33	R	-	Immunoglobulin-like repeats containing protein domain	COG2706	2	0			B	Cyanobacteria	92	2e-20	Raphidiopsis brookii D9	ZP_06305221.1
197	BAB00196.1	Babela_gene_999	-	208995	210137	176	380	ATAATGAAAAAGTTTTTTAAAATTATATTAATATTACCATTGATATTTATAGAAGATATTTTATGTAAAAATGTAAATGAACATAAGATTCCTGGAACGTTTATTAATAGGCATGATTATGATTCTGGTATAACCTCGAATTATGTTGCATTTTCTCCTCTTAATTCTGAGGGACAATTTTTTGCTGCTATATCTAACTTTGGAGACTTTGGAAAGAAAAATGGGAGTGTTTCTGTATATAGTATAAATAATGAGGGAATATTTTCTTATTTAAAGTTTCCAGTTTCTTCAGGTGAGAATCCAACTTCAATAGCCTTTTCACCTTTAACTCATGAAAACAAGCTATTTGCTGCTTTAGTTGATTTAACTTCTGAAAATGTTTTGATTTATGACGTTAAT…	ImKKFFKIILILPlIFIEDILCKNVNEHKIPGTFINRHDYDSGITSNYVAFSPLNSEGQFFAAISNFGDFGKKNGSVSVYSINNEGIFSYLKFPVSSGENPTSIAFSPLTHENKLFAALVDLTSENVlIYDVNVISGEFKEIASYDVVLPFSVAFAPIILENKLFFAIANNGVSIYSlDLSTNKVLRVDYKmGmDTFSVSYSPITKNGDLFIAAVNYKTSIVSFYKVDKVSGRLQFVNDVQTGTNPNSVSFSPITPNGDLFAAVSNHSSNTVSVYKLDINNYRFDLlSSYPTESSPNSVSFSPITPNGDLFAAVANHSSNTVSVYNVDKNNGKFmTIGNYSTGDlPFSVAFSPINLSGKLFSAVANGSGKVSVYQVELES*	7	33	R	-	Immunoglobulin-like repeats containing protein domain	COG2706	1	0
198	BAB00197.1	Babela_gene_1000	-	210313	216366	34	2017	ATGAAATTTATAAAACTATTAACCAAATGTTTATTTATTGTTATATTTTCTCTGATTTTATACAATGAGATGAAATCTGTTTGTAATCTTGGATCGCTTTCTAATAGGCAAAATTATAGTTTACCCAGTGATTCTTATCCTCAATCCATTGCTTTTTCACCTATATTTAATAGCAATCTTTTTGCTGCAGTTGCGAACTCTAATACTAATTATTTATCAATATATAGTGTAGATCAAACTACAGGCACATTTACAGAAATCTCAAGTTCAATCGGAACAGGCGGAGTACCTAGCGGTGTAGCCTTTTCGCCAATAACATCTGGAGGAAATTTATTTGCTGCCGTTTCTAATAGTGGAGGTGGTGTAACCGCATACAGTGTAGATCAAAGCGGAAATTTT…	mKFIKLLTKCLFIVIFSlILYNEmKSVCNLGSLSNRQNYSLPSDSYPQSIAFSPIFNSNLFAAVANSNTNYLSIYSVDQTTGTFTEISSSIGTGGVPSGVAFSPITSGGNLFAAVSNSGGGVTAYSVDQSGNFISINTYNAGSQPSSVAFSPIVNGNLFVAVTNGGTSGSNGVTVYTVDESTGVFSVVGNYTTGGQPSSVAFSPITPNGDLFAAVANYASNNISFYQVDTSTGVFNSLGTYQSSSTASCISVAFSPITTEGNLFVAVANSSFTDNSVTIYQVNTQNLSLDLINTYGAGTSPHGVAFSSVVSESLFLGVANQLSSNISmYSVDQSAGTLTSVANYATNQYPYSIAFSPLTTTGYLFLGTANYGGNNITVYSVETAPIVSITVSSENVCVG…	7	10	R	-	Immunoglobulin-like repeats containing protein domain	COG2706	1	0	9990929	47.4	B	Bacteroidetes/Chlorobi group	382	2e-126	Anaerophaga thermohalophila DSM 12881	ZP_08845849.1
199	BAB00198.1	Babela_gene_1001	-	216400	217824	191	474	ATGAAAAAATTTTCAAGATTTTATAGAGAGTTCTTGATATTGTTACTTATCGGTTCTTTATATAATAATTTAATTATTTCTAATGATGCCGTGCATCAAAGTTTTACAGATCAAATTGAATCTTGGGCTAATTCTATGATTGAAACTTTACATTTAGTTAATTCTAAATCTTATTATCCTATTGGATTTGATGATTCTATGATTAAAGCTCTAGATGCCTTTGTAAAAAAGGATAGTCATTCTAGATTTTTAGGTCCTAAAGATTATAATGATTTAATTAAATCTACCAAAGGGGAATTTTATGGTATAGGAGTAGTCTTAGGGCCTAAGCGACCCGATGATGAATTTTTAACTATACTAGAAGTTATACCTGATAGTCCTTCTTATAATAAGGGATTA…	mKKFSRFYREFlIlLLIGSLYNNLIISNDAVHQSFTDQIESWANSmIETLHLVNSKSYYPIGFDDSmIKALDAFVKKDSHSRFLGPKDYNDLIKSTKGEFYGIGVVLGPKRPDDEFLTILEVIPDSPSYNKGLQKFDKIIAIDSKPVNSLTVDDAVKLLKAEKRHSPVELTILRDSKSVITIVVERDIVKEEHlAGYHFRNQNITYLALSmFSEKTAQRLENFIKKINLKNPKGLILDLRNNPGGILTSAVDCASLFLGKDKLIVSTKDKNQKIQEELYTSKEKIIKDmPIIILINDFTASAAEILAGALRAYSCNNlSKDKCNPHIFLLGTTSYGKGSVQEVIPISNDCALKLTTSLYYLPDNKSIDCKGIEPDFYIDQKFPPSNDlKlLHKIYGKER…			M	Prc	Periplasmic protease	COG0793	0	0	9990330	285	B	Betaproteobacteria	208	2e-60	Bordetella parapertussis 12822	NP_882654.1
200	BAB00199.1	Babela_gene_1002	+	218015	218623	-7	202	ATGTTCAAATTACCCCAATTACCCTATTTCTATGATGCACTTGAACCTTATATCGATGCCAAGACTATGGAAATACACTATACAGGTCATCATCAAGCTTATGTAAACAATCTGAATGCTGCTTTACAGAACCATCCTGAACTGCAAAATTTATCACTAGAGGATTTGATCACAAATCTTGATAAATTACCAGAAAAAATAAGAACCGAAGTAAGAAACAATGGCGGCGGTCATTTGAACCATTCAATGTTTTGGACAATGATGACAAAAAATAGTTCTTTAGAACCGGTAGGTCAACTTGAAACCGAAATCAAAAAAATTTGGGGCACGTTTGAAGCTTTTAAAGAAGAATTTTCAAATACTGCAAAAAAAGTATTTGGTAGCGGATGGGCTTGGCTA…	mFKLPQLPYFYDALEPYIDAKTmEIHYTGHHQAYVNNlNAALQNHPElQNLSLEDlITNLDKLPEKIRTEVRNNGGGHlNHSmFWTmmTKNSSLEPVGQLETEIKKIWGTFEAFKEEFSNTAKKVFGSGWAWLTFDKAGKLIITSTPNQDTPISQDSQPILGLDVWEHAYYLKYQNKRVDYIQAWWNVINWKQIEENYRKYA*			P	SodA	Superoxide dismutase	COG0605	0	0	9990332	272	B	Bacteroidetes/Chlorobi group	281	1e-95	Rhodothermus marinus DSM 4252	YP_003290202.1
201	BAB00200.1	Babela_gene_1003	+	218616	219461	62	281	ATGCTTAATAGCATACTTTTAAAAAAGGAGGTAAACATGTCAAAACGTAATATAATAACTTTAATATTTATAGTTACTATAAAAACTATACTAACAGCCATATCATTTAATTCGTTTACAAAAAAAGAGACTGTAAAAGATATAATTCATGAGAATAAACACGAACAAGTAAATCTAAACAATAATAATACAACAAAATTACTTGAAAAAAAGGTTAATGGTAAGTTTGTTCTACCACCATTACCATATAAATATAATGCATTAGAGCCTTATATTGATGCTAAAACAATGGAGCTCCATTATACTAAACATCATCAAGCATATGCAGATGGACTTAATAAAGCTCTTGAAAAGCATCCTGAATTAAAATCTATGTCTGTTGAAGAATTAATAACTCAC…	mLNSILLKKEVNmSKRNIITLIFIVTIKTILTAISFNSFTKKETVKDIIHENKHEQVNLNNNNTTKLLEKKVNGKFVLPPLPYKYNALEPYIDAKTmELHYTKHHQAYADGLNKALEKHPELKSmSVEELITHLDTVPQDIRTEVRNNGGGYLNHSmFWLmmSPHSGEPKPELAKAINKSFGSFGNFKQQFNETAKKVFGSGWAWLCLDKEGNLVITKSKDQDNPITNGYEPILGLDVWEHAYYLKYQNKRFEYIDAWWNVVDWNHIENNYKNAVDKISKK*			P	SodA	Superoxide dismutase	COG0605	0	1			B	Bacteroidetes/Chlorobi group	281	5e-89	Rhodothermus marinus DSM 4252	YP_003290202.1
202	BAB00201.1	Babela_gene_1004	-	219523	224868	275	1781	GTGAAGCATCGATCAAAAATAATGAAAAAAGTCTTTTTTTATATGTTATTTTTATTTATAAACATTAATAATATATTATATGCTGCTTGTACCGAGGGAGTTTTAATTAATCCTAATAATATTAGTAGCGGTGGAACTAGCCCCTTTTCTGTGGTCTATTCGCCTATAATGTCATCTGGTCAATTGTTTGCTGGAGTTTGTAATCTTGGAAATGTGGGAGGTAGTGATAATGGAAATATAACTTTATATAATGTAAGTACAACTAATGGAAATTTTACTAATTCGGCCTCAACTATATCGTCAGGGATTAATCCTATCTCAATGTCGTATTCTCCATTAGATCCTTATAATAATGCTTATGCTGCTATTGCTAATTATTCTGATAGTACTGTTTATGTA…	VKHRSKImKKVFFYmLFLFININNILYAACTEGVLINPNNISSGGTSPFSVVYSPImSSGQlFAGVCNLGNVGGSDNGNITLYNVSTTNGNFTNSASTISSGINPISmSYSPLDPYNNAYAAIANYSDSTVYVYTmDSSGTYSSNHLTLNLANNLSSVAFSPFISNKVFLAVTEYSSAQILIYSLTANSSGLPTATQTGSASTVAQSNLVTFSQlNNNQLFAAVAGPEYIYVYQIDTTTGAVSTTSTQNLSSITmTSVAFSTmPNGTLFLAASGYNSSDSGlVYmYTVSSSGLLSPVTGSPFTSNIPENAYSVSFSPVTPDGSVFAVVTGLSNTSSTPNIFmFKVDTSSGAFTLIDTYFVEGYIQNSAFSPLTTQDKlFLAVTGFQAVGDQGFVEGYTV…	7	10	-	-	Immunoglobulin-like repeats containing protein domain		1	1			B	Bacteroidetes/Chlorobi group	382	2e-118	Anaerophaga thermohalophila DSM 12881	ZP_08845849.1
203	BAB00202.1	Babela_gene_707	-	225143	231796	148	2217	ATGGTTAAGTCTAATTTTGTTTTAAAAATATTTCTTTTTATAACGCTATTCATAATGCAAGCTGTAGAAGTTTTAAATGGCGCTTGTAGCTTTGGTTCAATAGTAGGTTCATTATCCAATGCTACTGGAACATTGGCTCTTGGAGCGACTTATGGATTTGATTATTCGCCGGTTACAAGTAGCGGAATGTTTGCAGCTATTACTGATTATTCAAATTCCAGAGTGTACCTTTATCAAGTTAATCAATCTACGGGTGCATTTACTCAGATAAATAATTATGTTACAGGCTTAGGTGCAAGGCCTATATCGGTTTCATTTTCTGAGGTGACTCAGTCGGGTAATTTGTTTGCTGGAGTGTGTAATTCTAATGCAAATTCAGTTTCTTTATATCAAGTTACT…	mVKSNFVLKIFLFITLFImQAVEVLNGACSFGSIVGSLSNATGTlALGATYGFDYSPVTSSGmFAAITDYSNSRVYLYQVNQSTGAFTQINNYVTGLGARPISVSFSEVTQSGNlFAGVCNSNANSVSLYQVTSSGLSSlTSISGLAIQPYSIAFSSSFSSGTSEYFFACVVGYNSDGTSAIYLYQVDANTGTFTQITSGIPSISSGSNPRWVDFSQVTSGNNLFLAIAYSGTNVVSVYNVDTTSGGLTETSNLSVSSPYGVAFSPITSSGQLFlASANYGDSTLSLYQVNQDSGIANLWQSVSGGTSPTSVAFSPlmGDTLlLAAVNQGTSNEPSIlTYQVNFSIESLTLRANEALVRSSLGGALSGAVSFSPISTQGmLFVGASDNFQYVSTYVVTQ…	7	10	R	-	Immunoglobulin-like repeats containing protein domain	COG2706	1	1	9990843	42.4	B	Bacteroidetes/Chlorobi group	382	1e-106	Anaerophaga thermohalophila DSM 12881	ZP_08845849.1
204	BAB00203.1	Babela_gene_706	-	231944	232195	319	83	ATGATACAATTGTTTGTCGATAATTTAAGTATAGGTATAATTTCAAATATTTTAAATACTAGACAAAGTCAAACAATAGAATTAATAGCGCAGTTAAGTGTAGTTCAATTTCTGTATATTTACCAAACCATTGATAAAAAATACAGAGGAATCAAATACGGGGACTTATATACTCATGCTTATGGTTTTACCATAATTGATTCTGTTAATGGTGCTGGAATAGTGATTAGTTCTTTATTTTCAATTTATTGA	mIQlFVDNLSIGIISNILNTRQSQTIELIAQLSVVQFlYIYQTIDKKYRGIKYGDLYTHAYGFTIIDSVNGAGIVISSLFSIY*			-	-	hypothetical protein		0	1
205	BAB00204.1	Babela_gene_705	+	232514	234049	23	511	ATGAAAATCAAAGCATCTCCTAATATACAAAATCAAGAAGATAACCAATTAGAAAGAGATTTAGATTTGGTAAAACATGATTCTCAGGAACATGAAATTAGACTTGAAAAAGTTAAAGAATTAGAAAAGCTTTCAATCAATCCATGGCCAGAAAATCAAGAAATTAATTCTTCTATTAAAGAAATAAAAGATGAATTTGAAAAAAATAACATTGAAAACAAAGAATATAAAATAGCCGGTCGATTGATGTCTATACGTGGACATGGTAAAACTATATTTGCTGATATACAAGATAATGATAGATTACAAATCTATCTAAAAAGAGATAATTTAGGTGAAGACCAATTTAATCTGTTTAGTAAATTTATAGATCTTGGTGATATTGTTTGGATTAAAGGT…	mKIKASPNIQNQEDNQLERDLDlVKHDSQEHEIRLEKVKELEKLSINPWPENQEINSSIKEIKDEFEKNNIENKEYKIAGRlmSIRGHGKTIFADIQDNDRLQIYLKRDNLGEDQFNlFSKFIDLGDIVWIKGTSFRTKmGEITLDVKEFKLLSKCLQPLPEKFHGISDIEIKYRQRYLDLITSKETKERFIKRSKLIRSIRNFLDNDGYIEVETPmlHPIAGGANAKPFITHHNALNSDFYLRIAPELYLKRLVVGGFEKVYEINRNFRNEGISTRHNPEFTmIEFYTAYKDYHFAmEFTESILRYAAQEVSGTLELPFGNHIIDFSKPFEKISIKDAVKLHGNLTDNDLTQENIDKAISKYKVKLKNTNASKEEKIFALFEEVAEPKLIQPTFIIDF…			J	LysU	Lysyl-tRNA synthetase (class II)	COG1190	0	0	9990337	573	B	Clostridia	521	1e-180	Carboxydothermus hydrogenoformans Z-2901	YP_361162.1
206	BAB00205.1	Babela_gene_704	+	234072	235823	28	583	ATGGATCTTACAGATACAAATGATAAAAGTATAGAAAAAATAAATGGCATTAAGTACATTTGGCATTTACCTGAATTAAGAAGAGATAGCATTGTCAATAATGCTATCTCTTACAATATATCTTTTGGAATAATTCAAGCTTTACTCAATAGAGGCTATACATCAAAAGAATCACTTGATAATTATCTATTTTCAACATTTGAAAAAGATGTAGCTAATCCAGCTTTATTGAAAGATGCAGTTAAAGCAGTTGAAAGAATACTTCAAGCAATAAAAAACGGAGAAAAAATATTAATCTGTGGAGATTATGATGTTGATGGAATAACTTCATCGGCTATGATGATGAAATGCTTAGTTCCCCTTGGTGCTAAGATTAACTTCTTCTTACCAAATAGAGTA…	mDLTDTNDKSIEKINGIKYIWHLPELRRDSIVNNAISYNISFGIIQALLNRGYTSKESLDNYLFSTFEKDVANPALlKDAVKAVERILQAIKNGEKILICGDYDVDGITSSAmmmKCLVPLGAKINFFLPNRVKDGYGLSANTVKRAAQNDYKVLITVDNGTTAFEAAQVAKELGIDLIITDHHKPHDILPDVYALVNPHQEDCNYPFKKFAGVGVTFKILSLLYQTLGKSLPEKVYELLLLGTIADVVPlTGENRFWVRYGLNLINSAHSLPVRLLKENVKLNKEKISSSDIGFFLAPQINALGRLDDARQGVRFLlEANEEEVQHVAIILKEFNEARKEIEKRTLSDVTKLVENNQINLDQERIIVAHSKEWQPGVIGLVASRVVGLYNRPAlLFHI…			L	RecJ	Single-stranded DNA-specific exonuclease RecJ	COG0608	0	0	9990338	640	B	Negativicutes	363	5e-116	Megasphaera micronuciformis F0359	ZP_07758270.1
207	BAB00206.1	Babela_gene_703	+	235851	236363	145	170	ATGATAAAAGTCCTAATAAAATTTATATTTATAAATCTAATATTTATAAATATGCAATCTATGCACGTAGATTACCAAACAGTTAGTACTAATTTAATGCAACCAAAAAGTCTAACTGAATTATGCATTAAATGTATTATAGCAAATGATATAAACCCAATATATTTACCTCATCAAGAACTTAAAGAACTGATATATAAGTTAAAAAAAGAAATTATTTTAAATCGTATAAAAGCTTGTAAAGCTTATTCTGTTAATCTTAGTAATAATTACTGGAATAATTGGTATAAATCAATACATAATTTTAGAGATATTATGATTAGTACAAGCACTATCACCGTAATACCTATTATAACTCTTGCCTTAACAACAGAAATTTTACACCGATATCGTGCTATA…	mIKVLIKFIFINLIFINmQSmHVDYQTVSTNLmQPKSLTELCIKCIIANDINPIYLPHQELKElIYKLKKEIILNRIKACKAYSVNLSNNYWNNWYKSIHNFRDImISTSTITVIPIITLALTTEILHRYRAIPNDIKGNLTYATLIYITPIYFYYTIPIVDKLISNYIH*			-	-	hypothetical protein		1	2
208	BAB00207.1	Babela_gene_702	+	236508	237176	404	222	ATGATTATAACCATAGATGGACCTGTTGCAAGTGGCAAATCTACTATTGCTCAGATCCTTGCAAAGAAACTTAATTTTTACTATATAAGTTCCGGATTACTCTATAGAGCACTTGCTTATATATTTTTGATAGAATGTGGATTAAAAGAAAGTGATTTAATTAATATTCCTTATCAGACAGTAAAAGATTTTTTTAATAGCAAAAAAATTGTATATTCTTATTTAGACCCTTTAGAAACATCTATAATTTTTAATAATACGGATATTACTAATTATCTTCAAGATAAGAGAATCGAGCAAGGCGCCTCTATAATTGGAAAAAACGAAGTAGTAAGAGACGCTATTAATGAGTACTTAAAATCTTTAGCAGATGACCATAATATAATTGTTGAAGGTCGA…	mIITIDGPVASGKSTIAQILAKKLNFYYISSGLLYRALAYIFlIECGLKESDLINIPYQTVKDFFNSKKIVYSYLDPLETSIIFNNTDITNYLQDKRIEQGASIIGKNEVVRDAINEYLKSLADDHNIIVEGRDIGTGmFTNADFKFYLTASLLERTKRWHDDIKRHNQSLSFAESLNLVQARDKRDEKRLKPAPDAIIIDNTGLSQEQTLSLILSKLHNQQ*			F	Cmk	Cytidylate kinase	COG0283	0	0	9990339	139	B	Thermotogae	143	2e-41	Petrotoga mobilis SJ95	YP_001568637.1
209	BAB00208.1	Babela_gene_701	-	237580	238047	618	155	ATGAAAAGAGTATTGTTAACTATAGTGTTATTTAGTATTTTTTCTATTTCAGCTTTTACAAATACTGTTCAAGATAAAGCTGAATACAATAATTTATTAATAGCTATTCAAGACCTAAAAGTAAATGATGTTAAAAGAATTTTATCTAGTGAATTAGAGTTTTGCAAAGAGCAAAAGGATAATCTATTAAAAGACATTAATAGTATTATAAAGCAATGTAATAAAGATATAAACAAGCTAGGTAGTAGAAGTCTACTACGAATTGCTTTTGGATTTCTTATTTTTAAGTGTGGAGCAGGCATAGCTGAGAATCTTACTTATAGACTTAATCTAGGAATAGGTTTAATAGCATTTGGCACATCTACTTATTTCTCATATAAGCAGATAAAAAAGGGTTGG…	mKRVlLTIVLFSIFSISAFTNTVQDKAEYNNLLIAIQDLKVNDVKRILSSELEFCKEQKDNLLKDINSIIKQCNKDINKLGSRSLLRIAFGFLIFKCGAGIAENLTYRLNLGIGLIAFGTSTYFSYKQIKKGWDNYDVLKRLRRAYDIKNmISKL*			-	-	hypothetical protein		3	3
210	BAB00209.1	Babela_gene_700	+	238665	239324	8	219	ATGTTTTACAATACTAAGTTTCTAGATATAATAATTTTCATCATTAATTTTTCTGGAACTTTAATTTTTAGTAACTTAATTTTTACTCCACTTATAACTATAATATCAAATTTAATATGTTTTCCTGGAGCAATTACCTATAGAATAATAAATAAGTTATTTTGCGATAGGCAAGGGATATACATTGATAAAATAGAATATTTCAAGCCATTGGCATTAGAATCTCATTACGTAATTTATCAATCAAGAGAAAGTAAGAAAAATATATCAATTATAATAGGACCTTTTATAATTAATACTCTATTATGCGCATTATTTACCTTTGAATTTAGTATTTTAACGGTATTAAAAACTAGCTTTACAACAGATAAAGTTTGGACATATCTCAGTTTATGGTTA…	mFYNTKFLDIIIFIINFSGTLIFSNLIFTPLITIISNLICFPGAITYRIINKLFCDRQGIYIDKIEYFKPlALESHYVIYQSRESKKNISIIIGPFIINTLLCALFTFEFSILTVLKTSFTTDKVWTYLSLWLGVSFGYFAIPTKKDIQQIRGIITTPNTKFLTFIDKNIYYFKSNImYILRYFYAFIIPFIVSILFLTLYSLFQKILIINIIKIHNSK*			-	-	hypothetical protein		0	4			B	Clostridia	60.1	3e-11	Clostridium thermocellum DSM 2360	ZP_05428169.1
211	BAB00210.1	Babela_gene_699	+	239332	241884	5	850	ATGAACAAACTCTACATAATAACTATATTAAGTATTTTATTTAAAGCACAAACTATATACCCTATTAACATTAAAGAATCCATAGAACAGATAAACTACACAGATTCATTAGAAAGCATTACTAGAAATTTAATAAATATATTTAAATATTACAACATAAATGCAACTCCCAATGATAAAATACAAGTAGCTCTTAATAGAATTATAAAAGAACATATAAATTCGTATGACAATAGAACGATTATTCATGATTGGGTCGATATAGTATTATCATTAAAAGAACTACAAGAACTAAAATATAGAGATATTTTAATAAGATTTTTAACTAAATCTTTAAAATTAAGCAGAGTTAATTTTGATTCAAATAAGGATGGAGAGATAGCATTAATTAAAGCTATT…	mNKLYIITILSILFKAQTIYPINIKESIEQINYTDSLESITRNLINIFKYYNINATPNDKIQVALNRIIKEHINSYDNRTIIHDWVDIVLSLKELQELKYRDILIRFLTKSLKLSRVNFDSNKDGEIALIKAIKDPILTKILLENGANPNANNNKCKTALLKAVNNNYTNSVKALLEYGANPNYYNYSNDNRNTVLIKAVKNNNKEIVKLLLKYKADPDVLNKIGEGPLNFALINKNIDTIQLLVDYNASPYVFDIEIRDKFLISALKNHQSYmVNIILNSKYSDKDImSIAKENNYQNILDQDPEDKSKYmVYYTFKRKNEQTSlIPRRVKIPKVYATFFQVFQEKDLTKIKAFlENNFKNKTEIKNFLNSNLVLFEEGNNPLIAATQVNDVQRVElL…			R	Arp	Ankyrin repeats containing protein	COG0666	1	0	9990248	197	E	Trichomonas vaginalis	182	3e-87	Trichomonas vaginalis G3	XP_001329422.1
212	BAB00211.1	Babela_gene_698	+	241889	242473	92	194	ATGGTAAAGCTTTTAATTAGATTTGGAGCAAATCTTAATACGAAAAATAAAGACGGTAGTACTGCTTTGATTATGGCCACAGTTAATAATCAAATCAATAGTCTAAAATTACTAATTAAAGAAGGTGCTGACATAAATCTAAAGAATAAATATAATCATAATGCACTGATGTATGCAGCTCTTGAAGGCAATCAAGAAATTGTAAAATTACTTATCAATTCTGGAATAGATCTAAATTTACAAGATAATAATGGTTTTACAGCATTATCAATGACAATAAATGAAAATATCAATGATATTACAAAGATACTTATTGAATCTAAAGCCAATCTAGATTGTCAAGATAATAATGGTCTAACAGCTCTGTTTTTAGCAGTTTACCAAAATAATTATGACATT…	mVKLLIRFGANLNTKNKDGSTAlImATVNNQINSLKLLIKEGADINLKNKYNHNAlmYAALEGNQEIVKLLINSGIDLNLQDNNGFTALSmTINENINDITKILIESKANLDCQDNNGLTAlFLAVYQNNYDIVKLLLENGANPKIKSNNGYTALDVAEEYSDLQTIKLlKSYIKKENNFLRKIYNYCSDIIPI*			R	Arp	Ankyrin repeats containing protein	COG0666	0	0			A	Archaea	177	4e-36	Methanosarcina barkeri str. Fusaro	YP_305881.1
213	BAB00212.1	Babela_gene_697	+	242565	243053	483	162	ATGTTACTAACATATGTAAATATATATAGCAACATTAAAAATAATAATTACGAAACTACTATAGAATATGCAATAAAAAAAAGCAGAGTTGATCTATTTAATAAAGCTTTAGAATACAAAAAATTGACTCTTCAGGAAAAAAATAAACTTGTTGATATAGCTAATAAAACTTTAAACTTTAGAAATAGCAAAATACGTCTTGATATAATTCCTAAATCTAATCCTTCTACCTTAGGGTATTTTCTACTATCACAAGCAACTTTTTGCGGAATCTTTGGAGGACTTCTTACCTATATTGTTTACTCAAATTCTAATGATTCAGATCGAATATTTACTTTAGCGCCTTTAACAATTACTTGCTTTGCATGCTCTACACCTCTTATAATGGGAATAAAAGAA…	mLLTYVNIYSNIKNNNYETTIEYAIKKSRVDLFNKALEYKKlTLQEKNKLVDIANKTLNFRNSKIRLDIIPKSNPSTLGYFLLSQATFCGIFGGLLTYIVYSNSNDSDRIFTLAPLTITCFACSTPLImGIKElLKSRTFRTKKQKYWDAlKIKNILTNLEV*	5	7	-	-	hypothetical protein		0	2
214	BAB00213.1	Babela_gene_696	+	243536	244801	71	421	ATGAATAAAATAAAAAAAATATTTTTTTACCAAGTTTTACTTTTAATTAACTCCATTTTCTCAATGTCTCAAGAAGCAAGAGTAGAAAAAAATAAAGTTAATTACAACCTGACTGAACTTTGTATAGAAAGATGTTGCCAACTTTTAGTAGAAAAAAAATTAAGCATTCAAGATTTAAAGAAAATTCCCGAGGATTTAAAAGATCCAATAAAAGATTATTTTATTATAAATTATCCTGAAATAGCTTGGTCCTTTGAAGATAATATAAGTACAAGTCAAGATGCACACCAAGAAGGCATTATTACCTATGCAATAAGTCCCGATAATAAAATAGTAGTTACAGGCGCTTTTGATAATACTGTAAAAATATGGGATATAGAAACGGGAAAATGTCTAAAG…	mNKIKKIFFYQVLLLINSIFSmSQEARVEKNKVNYNlTELCIERCCQLLVEKKLSIQDLKKIPEDLKDPIKDYFIINYPEIAWSFEDNISTSQDAHQEGIITYAISPDNKIVVTGAFDNTVKIWDIETGKCLKTLKHNSmITDIAISNNIIISTTNNCLYLWSTKGAFIKSIKTNQNTYFILLDANNmIITIGNDNKKINILEIDSPHQLSKETDHQKlIKSLKLTSDNKYLITHSFDNTTKIWSYPNISCLRTISNSYSTTLSNNNQILIIGHDQDVVLYNISDNNImQTlSGHNNKVTSVAISSNNKFLVSSDKDNITKIWNLKSEICLFSIVQNNEVKHLmITPDEKFLITSTGNLLKIWDINTGKLIKEHQSKYHINLLKISSNNKFIITSSLGE…			R	-	WD40 repeat containing protein	COG2319	1	0			B	Bacteroidetes/Chlorobi group	161	5e-42	Chlorobium phaeobacteroides DSM 266	YP_911315.1
215	BAB00214.1	Babela_gene_695	+	244872	245285	40	137	ATGTCTATAAATATATTTGTGATGGAAAGCAATATGATAAATAAATATGTTACATTAATATTATGCCTTTTATTAGGCTTTAAATCAACTTCAGCAATGGAGCATGATGATCAGAATTATGAATTAAAAGATATAAAAGTCAAATATCATTATCAACCAAAAACTTTATTAACATTTTGCTCAGAATTTGTGGCTAAAAATAATATGAGTACAGATAAGTTACCTCAAGAACTGAGAACATTAATAGAAGAAATAAAAAACAAAAATAGTATTGATATTAAAAAAAAAGTAATAACATTAATAAACTATATAAATAGTTTAATACCTACTAGACCAATTACAATAGCGCTATTATCAACTGGTTCAATTCAGCAATCATTTTGGGAACTAAAAAATTTA…	mSINIFVmESNmINKYVTLILCLLLGFKSTSAmEHDDQNYELKDIKVKYHYQPKTLLTFCSEFVAKNNmSTDKLPQElRTLIEEIKNKNSIDIKKKVITLINYINSLIPTRPITIALLSTGSIQQSFWELKNLLDYF*			-	-	hypothetical protein		1	0
216	BAB00215.1	Babela_gene_694	-	245325	247772	440	815	ATGAATGAAAATGAACAATATGAACAAAATAAGCTTCTAGCTCTTTTGCCACTTAAAAACGTGGTTATTTTGCCAAGAAGTATTATACCTATAATTGTTGGTAGAGCTTCTTCAATAGAAGCTGTTGAATATTCTTTAAAGAATAATAAATCGATTTTTATTACAGCACAAAAGCATTCAGATATAGAACATCCAACGCAGGATGATGTATTTGAGTATGGTACCCGTTCTACTGTTTTACAAGTAGAGCGTATGTCAAAAGGTACTCTTAAGATCTTAGTTGAAGGTATATGTAGATCTAAACTTATTTCTAGTCATTTTAATGAAAAATTTTTAGAAGTTGAAATTCAAGATTTACCTACTACTGGTCTTGAAAGTACAACGGAATTAGAAGCTTCT…	mNENEQYEQNKLLALlPLKNVVIlPRSIIPIIVGRASSIEAVEYSLKNNKSIFITAQKHSDIEHPTQDDVFEYGTRSTVLQVERmSKGTLKILVEGICRSKLISSHFNEKFLEVEIQDLPTTGLESTTELEASWRQLKALYATYAQlNTKIPTDLmAlTNTPEDmDIVSDTLAIHLNlTFDERQQLLELYDLKERIIKLCAFlKKEIDIlETEERIRATIQKQVEKNQREYYLNEQIKAIQKELGKEDISTEISQIRSKVKTLGLTQEASEKVEKELKRLEQmPSLSSEAVVSRHYIDWImSLPWSKASRDTIGIEDAERILNEHHAGLKKAKERIIEFLAAKKFSKSFKRSPVICLIGPPGVGKTSlAKSVAESLGREFVRISLGGVKDEAEIRGHRR…		20	O	Lon	ATP-dependent Lon protease, bacterial type	COG0466	0	0	9990702	677	B	Clostridia	787	0	Syntrophomonas wolfei subsp. wolfei str. Goettingen	YP_754322.1
217	BAB00216.1	Babela_gene_693	+	248212	249597	129	461	ATGTTAGGTTATTTATCGAGAAGCAAACTCTTTAGAATTTGGTTTGGTGACTTTGAAAAAGAAGAACTAAAAAAATTCGTAAGATTGGGCTTGATCTTTGCTTTGGTAATAGGTATCTATTGGACTATGAGACCACTTAAAGATTCTATCTTTGCGTCTATGGTGCATGATCCATTGGCTGTAGCTGCTAATCCTAAAGCAAAAGGAGCTTTCATTCCTTGGGCTAAAATAGTTTCACTTTTAGTTCTATTTCCAATAGTTATGCTTTACTCAAAAGCAGTAGAAAAATTTCCAAGACAACATATGTTCTATTTCTTAGGAATATTATATAGTATATTAACCTTAGGTTTTGGTTTATACTTTATGCATTCCCCATATGGACTTGCAAATACAGTCGGT…	mLGYLSRSKLFRIWFGDFEKEELKKFVRlGlIFAlVIGIYWTmRPLKDSIFASmVHDPlAVAANPKAKGAFIPWAKIVSLLVLFPIVmLYSKAVEKFPRQHmFYFLGILYSILTLGFGLYFmHSPYGLANTVGNQWRIIGWAWYVFVESYGSLmVAlFWAFAADTSSPESAKKGFALTVmIGQLGAILGPWLLTPLGRNFFSNSAPVVmICAALSLLVVAGIYYFmKVTPKEQLIGFHGKNEAEEESTQEPGFFEGLKLLVTHKYlLGIFSIISIYEILATVmDFNFKASVmASHTTEAACSAYLGDYAVWVNLISFLCLFFGINNVQRYLGVKFSLSVmPFlIVAmmAlFlFYGNLDVLFWImVTVKAVNYALNGPTmKQLYVPTTKDVKYKSQAWIE…		14	C	-	ATP/ADP translocase	COG3202	0	10	9990996	427	E	other eukaryota	156	4e-53	Thalassiosira pseudonana CCMP1335	XP_002290313.1
218	BAB00217.1	Babela_gene_692	+	249726	251117	171	463	ATGAGTTCTAAACTCAAAAAATTCTTTAAAAGTCTATTGGATGTAGAATCCAGTCAGATATCAAAAGTTATCTTTCTATCTATTGCTTTTTTCCTAATAATAGGAGCATATACAATATCTAAAGAGCTTAAAGATGCAGTATTTACCACCATAGTAGGTCATGATCGTAAATATTTTGCATATGCAAAATATCTTTCTATGTTAATATTAATTCCTATATTATTTTTACATTCAAAACTCATAGATACGGTAAAAAGACATGAATTAGTTTATTTCTACACAATACTATTTGGGTCTTTAGGTCTATTATTTGCATTCTTATTAGGAAATGAACATATAGGACTTTACAATACTTTATCAAGTCCTTATCGAGTTTTAGGATGGGCATTTTATTTTTTT…	mSSKLKKFFKSLlDVESSQISKVIFLSIAFFLIIGAYTISKELKDAVFTTIVGHDRKYFAYAKYLSmLILIPILFLHSKLIDTVKRHELVYFYTILFGSLGLLFAFLLGNEHIGLYNTLSSPYRVLGWAFYFFIESYSPLIISVFWAFANSITAPSDAKNNYTTIISASKIGGIITASlGLLLLKINIFGDTLNVQmLLGFASALLLIVPmVIYKLTKVVPRKDmHGYEAAYNVNKAINKKEEKEGWFSSITSGLVLLFKYPYVmGIFGmTFFFELVNQVIKVENIIFGKTSSSTISELAYFLIKQALIVHLVGLVIVLFGTRIIIKTLGELKALmLIPTLTGISVIFFLKYPSYTSAmVAFVVTRAVNYALTVPLRESLYIPTINEIRFKTKSWIDGL…		14	C	-	ATP/ADP translocase	COG3202	0	10	9990432	395	E	other eukaryota	156	4e-41	Thalassiosira pseudonana CCMP1335	XP_002290313.1
219	BAB00218.1	Babela_gene_691	+	251288	252223	9	311	ATGATAGACAAAAGAAAATTAATAGAATCAGGTGTACATTTTGGACATCAAAAGTCAAAATGGAATCCTAAAATGAAGCCTTATATTTGGGGCCACAAAAACAATGTACATCTTATAGATGTTTTTAAAACAGCTGAAGAATTAGAAAGAGCATCTAAATTTTTAGAATCAGTAGTAGCTAATGGTGAAACAATACTATTAGTTGGAACTAAAAAAGCTGCTCAAAATGGCATTACCCAAATAGCAAAAGAGTTAAATCTTCCTTATGTAAACAACAGATGGATAGGTGGTACTTTTAGTAACTTTAGACAAGTAAAAAAATCTGTTGCTAATTACTTGCATTTTAAAGATATACTTGAAAAATCTAATGAATTTAATTACACAAAAAAAGAATTAAAT…	mIDKRKLIESGVHFGHQKSKWNPKmKPYIWGHKNNVHLIDVFKTAEELERASKFLESVVANGETILLVGTKKAAQNGITQIAKELNLPYVNNRWIGGTFSNFRQVKKSVANYlHFKDILEKSNEFNYTKKELNIIQKKFDRLAKNVGGIVNLSWPIGAVLVIDVKKEHVCVKEAVSmSIPIVALVDTNGDPSNIDYVIPANDDAPRSIElLLNYIAENIKKGQEVAKSKPKEELNDQDLlDSILAQDSEDEEDENSKKSKGKTVPSKGPKKSVKPKFFKKPKTDEDLEAPKDNIKKAKTESVESAEPSQAE*			J	RpsB	Ribosomal protein S2	COG0052	0	0	9990431	254	B	Negativicutes	213	7e-67	Dialister microaerophilus UPII 345-E	ZP_07825561.1
220	tRNA	Ser_tRNA_3	+	252232	252320	125		GAGGTGTCTGAGAGGCCGAAAGAGCATGATTGGAAATCATGTATACCCCTTACCGGGTATCGAGGGTTCGAATCCCTCTCTCTCCACCA
221	misc_RNA	Srp_4.5S_RNA	+	252326	252414			GGGAAGCTTATAAAGGGTAGTTATTTAATCTGTCAGGACCGAGAGGTAGCAGCAGAAAATAATGTCACTCTTGTATAAGCTTCCCTTAT						SRP
222	BAB00221.1	Babela_gene_690	+	252445	254112	54	555	ATGAATATACAGCTAAATCTAGCTCGAAAATGGCGCTCTAAAAGATTTGACGACGTTGTTGGGCAAGAGCTAGTTATTCGACTTATAAAAAATAGTCTATATCGAAACTTAGTATTTCCTGTTTATTTATTATCAGGACCTAAAGGTTCTGGAAAAACTACAACAGCGCGTTTGTTTGCCTCAGCTTTAAATTGCAATGAATTAAGTAACTTTGAAAAAAAACCACAAGAAGTTTCTTTACCTTGCAACCAATGTAATTCCTGTATCTCTATGAGCAAATTTGCTCATCCTGATTTTATAGAAATAGATGCAGCTTCAAACACAGGGGTAGAAAACATAAGGCAAATAATAGAAACTGCCTCATTTATGCCAGTTCTTGGAAAGAAAAAAATATATTTA…	mNIQLNLARKWRSKRFDDVVGQELVIRLIKNSLYRNLVFPVYLLSGPKGSGKTTTARlFASALNCNELSNFEKKPQEVSLPCNQCNSCISmSKFAHPDFIEIDAASNTGVENIRQIIETASFmPVLGKKKIYLIDEAHmLSKAAFNAFLKILEEPPTGTVFmLATTDVNKIISTVQSRCFQLFFSIIQDQDIVNHLSFICTEENISFDIEALNLIANQSQGSLRDAINLLEKVRLNSEKVDKESILETLGFLNENNLFEILNTVLNKNIVELINLFNKINLKNYNVIIIWKQFIElVHQLFLIKNQIDTSIKLNKNIDLIINKISIKILLDmLEIAHSYEFKLSKTTLPYLNLElmFINLAQKINLDKNNNLDKEKFTQVININNNTDNKLDINQDKWK…			L	DnaX	DNA polymerase III, gamma/tau subunit	COG2812	0	0	9990430	390	B	Aquificae	261	2e-79	Hydrogenobacter thermophilus TK-6	YP_003432096.1
223	BAB00222.1	Babela_gene_689	+	254166	255494	67	442	ATGAGCAATACTGTAATTATAGTTGGAAGAACCAACGTAGGAAAGTCTACACTATTTAACAGATTATCTGAAAAAGTCAGAAGTATAGCATTAGAATACGAAGGTGTTACTCGAGATTTTTTAAAAGATCAGGTTGAATGGAAAGGTAAAAATTTTGATCTTATAGACAGCGGAGGTTTAGAATTAAGAAAAACCGAAGATCAATTTCAAAAATTAATAACTGAAAAAGTCTTAAGTATTATTAATAAAGGCGATGTCATTATATTTCTGGTTGATGGAAAAACAGGACCTTTAATAGAAGATATAGAAATTTCAAAATTACTTCATAGATTAGAAAGCAAAAAGCCAATTATATTAGCTATTAATAAAAGCGATACCAAAGAAGCACAAGAGAATTTT…	mSNTVIIVGRTNVGKSTLFNRLSEKVRSIALEYEGVTRDFLKDQVEWKGKNFDLIDSGGLELRKTEDQFQKLITEKVLSIINKGDVIIFlVDGKTGPLIEDIEISKLLHRLESKKPIILAINKSDTKEAQENFYEFYQLGFDNmIAVSAEHGKGVNDlLDKVVQLIPDNKTKEAVEPAFKVSFIGKPNVGKSSLmNLLLKQERTLVSDIPGTTREAIAENImFYQEAIELTDTPGIRRKRVVKDEIETLmVKSSFQALKNSDIIVLlIDGASSSLVDQELKLAFYAFEKQYKSLIlVINKSDLLTEQNKTDLQNCFKYYNHLIKKIPVLEISCKTGKNVGKLlPLIKKTWDNYSQRFSDNALTRLFIDSGIKKPLYHKKQLLKIYKVRQVRTAPVTIEL…			R	-	EngA GTPase involved in 50S ribosomal subunit maturation	COG1160	0	0	9990429	421	B	Clostridia	313	2e-101	Caldicellulosiruptor kronotskyensis 2002	YP_004024565.1
224	BAB00223.1	Babela_gene_688	-	255561	256604	232	347	ATGAATAAATTGAAACAATTATTGATAGTATTTCTGTCAGCTGTATTTTTAAATAACAATATTATGTCTATGGAACAAGCTAAACCTGAACAAGAAACTTTGTCATCAGATTCTACTGATTTGCCAAATGAGATATGGATTATGATTTTACAAGAAGTTATAAAAAATTTATTGCCTAATATTGAATGTGATAATCTAGAAAGTTTTGACCAAAATTTTAAGAATATTTGGCTTACAAATGAAGAATTTAAGGAAAAATTATATCAGTTAAAACTAGTTTGTAAGGATTTTATTTGTTTTATTGAATCAGACAGATTTTATGGTGAAATTAGAAAAAAGATTTATCAAGTTATAATAGATTATAAATTAATTCTTGCCGTTACAAACAACGATGAAGAG…	mNKlKQLlIVFlSAVFLNNNImSmEQAKPEQETlSSDSTDlPNEIWImILQEVIKNLlPNIECDNLESFDQNFKNIWLTNEEFKEKLYQLKLVCKDFICFIESDRFYGEIRKKIYQVIIDYKLILAVTNNDEEmVRlLIENGANVNAKNEFGNTALILASKFGYKSIVETLLQSGADVNVQNKYGSTALmDASlVRCHKNIVEILLKAGANVNARDNDGWTALIlASLQGYKEIVQmLIKAGADVNVKDNDDNPALLlAAmEEGNKYIVEmLIKAGADVNAKDNDGNTGLITAARNDHKEVVEVLIKLGADINIQNNDGNTAlTIACLNNYDDIVDILREVSKNIIK*	3	1	R	Arp	Ankyrin repeats containing protein	COG0666	2	0			E	Metazoa	144	5e-53	Amphimedon queenslandica	XP_003387964.1
225	BAB00224.1	Babela_gene_687	+	256836	257171	43	111	ATGCAAAAACGTATAGTTTTTAAAAACACAGATCATTCAGAAAATATAGAAAACTTTGCACTAAAGAAATTAGAAAAAATAGAGACAATTATAGAAAATGAAAGAACTCCTCATAATATTGATATGGTAATAGAAATACACCCTGATCATGCACATAATAGAGTAGAGTTAAATCTCGATTTTGCAAATGTAAGATTGCATGCTCATCATGAAGGACCTGATATATATAAAGAAATAGATGCAGTCATTACCAAAATGATCGAAGAAATCAGAAAAGCTCAAGATAAACAAAAGGATTTAGATAAGCACGGAAACAATAAATATAAAAGTGCCTAG	mQKRIVFKNTDHSENIENFALKKLEKIETIIENERTPHNIDmVIEIHPDHAHNRVELNLDFANVRlHAHHEGPDIYKEIDAVITKmIEEIRKAQDKQKDLDKHGNNKYKSA*			J	-	sigma-54 modulation protein/Ribosome-associated protein Y (PSrp-1)	COG1544	0	0	9990428	66.6	B	Spirochaetes	50.8	5e-09	Leptospira licerasiae serovar Varillal str. MMD0835	ZP_09257978.1
226	BAB00225.1	Babela_gene_686	-	257214	258701	92	495	ATGTTATATCTTTTTAAGTTAACTATTTCGCTTTTACTTTTATTTAGCCAAAGTACTTATGCTCAAGAGAATACGGTCAATAATCAAGTAAAGGAACAACAAGTCTCTTTAAGTAATTTAGATAAAGAACCAACTTGTGCTATTCAAGAGCCTTCTCTTAATAGTGGTTTTATTCAAAATTTAATTAACTTTACTACTTCTACCTTTCAAAATATAAAAGATCAAGTTTCTTCTTTATTTTCTAAAGCGGGTTCTATTTGGATGAGATTTTTTGCAGCATTTCTTTTAGGATTGCTTTTAAGTTTAACACCCTGTATTTATCCTATGATTCCAATTACAGTAGGGATTTTACAAATAAATCAAAGTTCTTCTGCTATTAGAAGTTTCTTAATTGCTGCT…	mLYLFKLTISLLLLFSQSTYAQENTVNNQVKEQQVSLSNLDKEPTCAIQEPSLNSGFIQNLINFTTSTFQNIKDQVSSLFSKAGSIWmRFFAAFLLGlLLSLTPCIYPmIPITVGILQINQSSSAIRSFLIAASYTlGISLTFAIFGFIASIGGCIFGELQGSPWTIIPLALlLIYFGLSmLDFYEIKIPRFLQPKSVGVKQGSFLSAFIFGSVSGTVASPCLSPGLLlILNYVSSLSSSSGILGYLEGFLLLFVFGIGSSlPLLIIGTFSSSSKLmPRAGLWmVEIKKLIGImLIGmAFYHLSHLGKILPWPILVVIISISFImLGIYYILDVKSYDSSSIKIYKRAIGTLLIlGSVIFGINSYKSIKNSKTVQDIENIWLNDFDQAVEKAKQENKLI…			OC	-	Thiol:disulfide interchange protein DsbD	COG4232	3	8	9990426	309	B	Planctomycetes	190	1e-52	planctomycete KSU-1	ZP_10098439.1
227	tRNA	Ala_tRNA_2	+	258793	258865	185		GCTATAGCTCAGTTGGTAGAGCGCATGGATGGCATTCATGAGGTCACCGGTTCGACCCCGGTTAGCTCCACCA
228	BAB00227.1	Babela_gene_685	+	259050	260090	131	346	ATGAAAAACTTATATCCAATCATCCTGTTAATTATGCTTATCAATCATAACCTAACCTCTATGCAAAATCTTCAGGCGACTTCACCTGTATTAAATTTACCTAATGAAACTATTTCTCATATTATAAGACAACTAATAGAATTGAAATTAAATGATACTATTAATGAATGGAATAACATCTTTGCTGAACCTAACTCTATAAAAATTGATGTAAAAGAACTCGAAATCTTATCTAAAAACTTTCCCCATTGGAATGATTTAATTACAGAATCTTTGAATTCAATTTCATTAAAAAATTCATTAAAAGATTTAATGAAAGTTTTAAAACAAGAACGATTTTTAAAATTATTCAATTTATTGGAAAAACAATCTAAAAAAGAGTATGAAAATTGGTTAACT…	mKNLYPIIlLImLINHNLTSmQNLQATSPVLNLPNETISHIIRQLIElKLNDTINEWNNIFAEPNSIKIDVKELEILSKNFPHWNDLITESlNSISLKNSLKDLmKVLKQERFLKLFNLlEKQSKKEYENWLTDKLNKTLTESLmPVNQmYKQDFTKVVKLVLAGANVNLIYYSLPLICHAAKHNRKEIVKILIQAGADVNYKDNNGmTTLmHIARSNNQIAQILINAHANIDAKDNRGYTALSWAAGFNAEETVKLLIQAGANVNSESESGLTTLIRASKYGYKKIVEILIKADANVNVKmECGCTALSSAFTNYHKELVEmLIDKGADISTQNNTCSGTCNNRN*	3	1	R	Arp	Ankyrin repeats containing protein	COG0666	1	0			E	Trichomonas vaginalis	138	4e-36	Trichomonas vaginalis G3	XP_001320368.1
229	BAB00228.1	Babela_gene_684	+	260221	261909	81	562	ATGAAAGTATTATCTAAAAAATTACCTATAGGAATAAGCGACTTTAAGATTATTATAGAAGATAATTATTACTATATAGATAAAACTTTACTAATAAAAGAAATTATAGAATCTACAGGACAAGTTATATTATTGCCTAGGCCTAGAAGATTTGGCAAAACTCTTAATTTATCAATGATAAAATATTTCTTTGAAAAAAAAGAGGAAAATAACAAACATTTATTTCTTAAAACCAATATTTGGCAAGAAAAAGAATATCAAGCTCTTCATGGAAAATATCCTATAATATTCTTAACATTTAAAGATATAAAAGAAACTTCTTGGGAAAATGCCTACAAAAAAATAATAGCCATAATTTCTGAAGAATTTGAACGTTATTATCTCTTGTTTAGGAAAGAT…	mKVLSKKLPIGISDFKIIIEDNYYYIDKTLLIKEIIESTGQVILlPRPRRFGKTLNLSmIKYFFEKKEENNKHLFLKTNIWQEKEYQALHGKYPIIFLTFKDIKETSWENAYKKIIAIISEEFERYYLlFRKDLLPHVLEEFESILRKTADEVTFSRSLFILSKlLYKLYNTRVIILIDEYDAPIHAGYNYGYYNEIVQFmRSLLTSILKDNLYLEKGILTGIlRTSKEGIFSGLNNLAVYTLmDTDFQDKFGFTKQEVERLLNDSNLIDKFNEIQKWYNGYQFGNTTIYNPWSLLmCTKNQGVLKPYWVNTSDNQLIKKLLTLSGKEIKSDFElLLTNKTIEKEIDEAIIFPGIENNPRAIWSLLLFAGYLTYTQFRIEQGHSYCNLTIPNKEIELLY…			-	-	AAA-ATPase fused to PD-(D/E)XK superfamily nuclease		0	0			B	Clostridia	499	2e-170	Clostridium carboxidivorans P7	ZP_05390506.1
230	BAB00229.1	Babela_gene_683	+	261990	263420	76	476	ATGAATCTAGAAAACCTAAAATTAAATATAAAAAATATAGTAGACGATATATTTAAGCATTATCCTATTATCTTTAAAGTAATTCAAGAGTTAAAAAAACATAATGCAAAAGTATATCTTGTTGGGGGAGCTGTAAGAGATCTAATTTTAAATAAAGATATATTAGCTATACCAGATATAGATATAGAAGTCCATAATCTAAAATTAGAAGATCTTTCAGTATTATTAAACAAATTTGGTGAAGTAGATTACGTTGGTAAATCTTTTGGTATACTTAAACTAAGACATCTAAATATCGATTGGAGTTTACCAAGAAGTGACAAGCAAGGGCGAAAACCAGAAGTAAAAATAGATCCATATTTAGATATAAAAGAAGCACTTAAAAGAAGAGATTTAACT…	mNLENLKLNIKNIVDDIFKHYPIIFKVIQELKKHNAKVYLVGGAVRDLILNKDILAIPDIDIEVHNLKLEDLSVLLNKFGEVDYVGKSFGILKLRHLNIDWSLPRSDKQGRKPEVKIDPYLDIKEALKRRDLTINAIAIDLIKLELVDPFNGVKDIKEKVLRSPDINFFQDDPLRFYRVmQFISRFQmHPNPELNNICQNmNIKDVSIERIDQEFKKlLLKSNIPSLGIRWLQDINRLKDIlPELYNTTKVPQDPLWHPEGYVFEHLmQSLDASALLKYKNNEEKLTImLAALSHDlGKVKTTIKTPDGHIRSPGHDEAGEPLAKSmlKNIITNKHLIKTVSILVKYHmRPmQFIKSNASLSAYKRLAYQLNSFANLDmLIKLLISDLQGRNGKSDFPL…			J	PcnB	tRNA-nucleotidyltransferase (CCA-adding enzyme)	COG0617	0	0	9990413	428	B	Epsilonproteobacteria	270	1e-83	Sulfurovum sp. NBC37-1	YP_001358276.1
231	BAB00230.1	Babela_gene_682	+	263496	264239	12	247	ATGGTAGAATTTATCTTAAAATTAGATATGGTAAGTAAAATAATAGTAGGGATATTATTTATCATGTCTATTTTATGCTGGTCTGTTGCAATTTATAGATCTTTAATTATAAAATCCAGGATAAAACAAATAAAAAAAGCTTTAAATTTACTTAATAATATCACAAATACTCAAGATTTAATAAATCAAACTTTATCAATTAAAAATTCCTTTATCGGCAAAATAATCACCAGCTATATTTTAGATTTTCAAGACTTTTCAAAATTTAATAAAGCAAATGATTTTAATATAAATACAACAAGTAAAATAAATAATTTATCTTGGCAAATGCTAGAGTCCAGTATGGCACAGAAACTAAATAGCATATTAGTACAACAAGAACTATCTTGTTCAATATTA…	mVEFILKLDmVSKIIVGILFImSILCWSVAIYRSLIIKSRIKQIKKALNLLNNITNTQDLINQTLSIKNSFIGKIITSYILDFQDFSKFNKANDFNINTTSKINNLSWQmLESSmAQKLNSILVQQELSCSILSISAQVAPLlGLLGTIWGLIYAFLSIETIKSNNIAGIAEALVTTFAGLLVAIPAlVLFNRLQKKFSLLEQGLIDLTDKYYWKLRIININKQEAEEDIIKSNFSYQPKNEIYKEF*			U	TolQ	Biopolymer transport protein	COG0811	0	3	9990410	102	B	Gammaproteobacteria	95.9	3e-23	Sodalis glossinidius str. 'morsitans'	YP_454563.1
232	BAB00231.1	Babela_gene_681	+	264251	264646	298	131	ATGAGCATTAAAACTAAAACAATATGGTCTAAAAAGACTAAAGGATCCAGTATTAATATAAACTTAACTCCAATTATAGATGTTGCTTTAACTTTAGTAATCATTTTGATAATCTCAATGCCTAAATCTAGTAATTTTTACTCAATTCATCGAAACTTAAGAACAAAAAACCTAATATGTAATATACTAATTAATAAAGATCAAGAAATCTATATCGATAATGAAAAAATCGATATAAATAAAATTAATATTAGTTTAAAAGAAAAAATTAAAAAAAATAATAATATTCCGATTAATATTCATGTAGCCAAAAATATTAATTACGATATCTTTTTTAAGATATATAACAAAATTTTAGCTGCTGGCGCAAAACGTATAGCGTTCACCAAAGTATAA	mSIKTKTIWSKKTKGSSININLTPIIDVALTLVIIlIISmPKSSNFYSIHRNLRTKNLICNILINKDQEIYIDNEKIDINKINISLKEKIKKNNNIPINIHVAKNINYDIFFKIYNKILAAGAKRIAFTKV*			U	ExbD	Biopolymer transport protein	COG0848	0	1	9990409	44.3	B	Betaproteobacteria	55.1	4e-10	Methyloversatilis universalis FAM5	ZP_08504382.1
233	BAB00232.1	Babela_gene_680	+	264944	266752	82	602	ATGAAAAGAATAAACTTAAGAAGTATTAAAAATGGTCCAAATATATTTGCAATATCTATATTTGTTTTAGCAGTTTTATTTACATTAACAAAACTAGCTGATGTAACTCGTATAGTTAAGACCCCAACTTATACAGAATTTAAAAAACAAGTAGAAAATGGCCAAGTTAAATCGGTAGAAATAACGGGCTCTGAAGTAACAGGAACATATAAAGATGACAGATCTAAATTTGAGTTAAATATTCCTAACCCTTCAGTTATTCTAGATACACTTGAAAAAAATAATGTTGATATATCCTTTCAATATCCATCAACAGATTTCAGCTTTTGGCATTTAATATTTCTCTTATCCTTTGTAATGACTCCACTTATAATATGGTACTTTTTCCGTCAAGCAAAG…	mKRINLRSIKNGPNIFAISIFVLAVLFTLTKLADVTRIVKTPTYTEFKKQVENGQVKSVEITGSEVTGTYKDDRSKFELNIPNPSVILDTLEKNNVDISFQYPSTDFSFWHLIFLLSFVmTPLIIWYFFRQAKGSGNGSNSIFSVSKSKAKmFmPSQIKFKFDSVAGVYEAKEELQDVVDFLKNPEKYSRLGAKLTKGVLLVGDPGNGKTLlAKAVAGEANCPFFSVSGSDFIEVFVGVGAARVRDLFAQARKNSPCIIFIDEIDAIGRQRGNGmSSHEEREQTLNQLLTEmDGFDTGNSSIVIIGATNRPDVLDKALLRPGRFDRQVPVPYPDLKSRLDILKVHIKDVKTDNNIDLTKIAKGTPGFSGADLANLINEAAINASKHNQNSVTVNDFEEA…			O	HflB	ATP-dependent Zn protease	COG0465	0	2	9990405	716	B	Thermodesulfobacteria	593	0	Thermodesulfatator indicus DSM 15286	YP_004624927.1
234	BAB00233.1	Babela_gene_679	+	266834	267037	17	67	ATGTCAAGAATTTGTGCTATATGTGGTAAGCATCCACAGGTAGCAAACATTGTTAGTCATGCAAATAATCGCACAAAAAAGTGGGTTTATCCTAATGTTCATAAGATGCGCTTTACTATAGCAAACTCTTGTGACAAAAAAGTATATAGCGATAAAGTATGTACTAAATGTGTAAAATCACAGAAAGTTCAAAAAGTTATTTAA	mSRICAICGKHPQVANIVSHANNRTKKWVYPNVHKmRFTIANSCDKKVYSDKVCTKCVKSQKVQKVI*			J	RpmB	Ribosomal protein L28	COG0227	0	0	9990404	94.4	B	Thermotogae	65.1	5e-15	Kosmotoga olearia TBF 19.5.1	YP_002941353.1
235	BAB00234.1	Babela_gene_678	+	267054	267341	57	95	ATGGCAAATATAAAATCTGCTAAAAAAAGAGCTAAGCAAAGCGAAAAAAATAGAATTCAAAATCTATCTCGTAAAACAGCTATTAAAACCGCTGTAAAAAAAGTATTAGTAGCAATAGATAAAAAAACATCTATAGAAGAGACTCAAGCTTTATTAAGTGATGTAGCAGCTAAATTAGCAAGAGCTAAAGGCAAAAACTTAATTCATAGAAATACAGCATCAAGAAAGTTAAGTCGTCTTGCAAAAAGAGTTAATAAGTTTGTAACTGAACAAAGCGCTCAAGCTTAA	mANIKSAKKRAKQSEKNRIQNLSRKTAIKTAVKKVLVAIDKKTSIEETQALLSDVAAKLARAKGKNLIHRNTASRKLSRLAKRVNKFVTEQSAQA*			J	RpsT	Ribosomal protein S20	COG0268	0	0	9990403	100	B	Clostridia	72	5e-17	Peptoniphilus sp. oral taxon 836 str. F0141	ZP_07095213.1
236	BAB00235.1	Babela_gene_677	-	267398	268255	10	285	ATGGAAAAAGCAGAGTTTATAAAAAATAAGATTAAATTTATTGATTACTTAAAGTTTAAAAATAAGAGTTTATATACTCAAAAAGTATATAGATTAGATCTTAATCAATTATTGAATTTTTGGAATTTTCATGAAAATCAAATTAACGAGGTATTTGATTTAGAAGAAATTCTTATTAAATATTTAGATATGCTTTATCAAATAGACTCAAGTCCTAGTTCTATTGCTCGTAAAATATCTTGTTTTAATTCCTTTAAAAGATTTCTCAAGGCTTTTGATATAAAGTTAAATGTAAAATTTAAAAGACCTATAGTAAAATTAAAAGACCCAAAGACATTGGCATATCATGATCTAATTAAAATTCTTGATTTAGCTGATATAGATTTATTTCCTACCAAA…	mEKAEFIKNKIKFIDYLKFKNKSLYTQKVYRLDLNQLlNFWNFHENQINEVFDLEEILIKYLDmLYQIDSSPSSIARKISCFNSFKRFLKAFDIKLNVKFKRPIVKLKDPKTlAYHDLIKILDLADIDLFPTKYPSRDKSIIELLYATGILCSEITQIELQHINFNNNTIIIRNKNKRDRVVIFGDKAAQYIKKYIEYERISIKSTEEKLFLNCKNRPlGVRSIQRICQmFRLYLEDNQSLTPYILRNSFALHmLNNGmQLEQVQKLLGHKTRSSTERYILKKKN*			L	XerD	Site-specific recombinase XerD	COG4974	0	0			B	Clostridia	135	1e-36	Thermosediminibacter oceani DSM 16646	YP_003825471.1
237	BAB00236.1	Babela_gene_1114	-	268265	271012	71	915	ATGTTAAAATATTTAAAAATAATTTCTAGTTATTTATCTAGTCCTGAATTGTTAATCTTGACTGGAATTTTTTCATTTTCTTTTAAGCTATATCTTTTAATTATTATAATCAATCATTCTATTATAACGAAAGAAAACAAAAAAAATACTTTTCTTTTAATTGGTATTCTATTAGCTTCTATGATATATTCTGATGCTTCTAGTGTGCCTCATTATTTTTACAAAATATATATTCCTGATTTAGATAAAAGAATAATTGCATTTATGGCTAGATTAGGATGGTTGTTTTTTATTGTTCAAAACCAAACTTTAATCTTATTTTTAGATAATATTATACAAAAGAAATTTAAATTAAGATATTATCATATTTGTTCTCTATCAATAAGTATAGTATTATTT…	mLKYLKIISSYLSSPElLIlTGIFSFSFKLYLLIIIINHSIITKENKKNTFLLIGILLASmIYSDASSVPHYFYKIYIPDLDKRIIAFmARLGWlFFIVQNQTLILFLDNIIQKKFKLRYYHICSLSISIVLFLFQLYFlIFKFNQPILQDFELLmEQRLIQLECLYLVILlVPTFYRITNKIRlQIlPKILSHQLKIFIFFLVLPHFFLDLVTNKLIFFSFLDRWNFLNKFAIQSLSSlLISYALYYCSKKmmDLRFlNLKNHVEVKDKFNFINDFKDILEELSFVTTLNElIHITQmFFQRAFKIPISmTKFYVRNVDGEYAIDLSYNLSQNTKLIEQFISKCQNSIDKEYNYIGLFLKKHKIFIKDEIEFSNFYEETEERTQILNFmNGINADIFL…			T	AtoC	Response regulator containing CheY-like receiver, AAA-type ATPase and DNA-binding domains	COG2204	0	6	9990399	360	B	Gammaproteobacteria	86.7	7e-17	Pseudomonas mendocina ymp	YP_001186845.1
238	BAB00237.1	Babela_gene_607	+	271083	271271	85	62	ATGATACATAATAAACATATATTTAAGTTTTTGGCAAATACATTTTACGTAACAGTACTAGCGTTTGCTTATAATATAAATATACAATCTAATTCCGATTTATTAAAGGAATTATCAGCAGTAGAAAATAAAAACAGTTTCGAAACTGAAACTCCTAGAATGAGCCCTCCAACTCCACCTGACTATTAA	mIHNKHIFKFlANTFYVTVLAFAYNINIQSNSDLLKELSAVENKNSFETETPRmSPPTPPDY*			-	-	hypothetical protein		0	1
239	BAB00238.1	Babela_gene_608	+	271356	272021	34	221	ATGAACCAAATTGAAATAGATAATAAAAGAAGATCAATTATAAATACTCTCAATATACTAAAAAAAATAACAAAAAACTTAACGCCCCCACTTATAGATCGAGTCATAAAAGATTATGGTAAAGATCCTTTTTTAATTCTAATTTCATGTTTATTAAGCCTAAGGTCAAGAGATTCTAAAACTTATCTAATATGCAAAAAACTTTTTGAGTACTTAAAGACTCCTCAAGATTTTATAAAAGTACATATTAATAAAATAGAAGAATTAATTCATGGAGTAAATTACTATAAGAATAAAGCCAAGATTCTAAAAGAAGTAAGCCAAACTTTAATTGAAAAATTTAACGGGCAAGTCCCTAATAATGAACAAGATCTACTGTCTCTAAAAGGTGTGGGCCCT…	mNQIEIDNKRRSIINTLNILKKITKNLTPPLIDRVIKDYGKDPFLILISCLLSLRSRDSKTYLICKKLFEYLKTPQDFIKVHINKIEELIHGVNYYKNKAKILKEVSQTLIEKFNGQVPNNEQDLlSLKGVGPKTANIVLSYAFNVPSIAVDTHVQKLANQLGWVNTTNPEATEKELKQIVPKSKWSDINYYLVIWGQNIKNPIFKELNKNLNKNKFDKIL*			L	Nth	EndoIII-related endonuclease	COG0177	0	0	9990398	192	B	Caldiserica	192	3e-60	Caldisericum exile AZM16c01	YP_005473518.1
240	tRNA	Phe_tRNA	+	272055	272126	35		GAGGTAGCTCAGTGGTAGAGCAGAAGCCTGAAGAGCTTCGTGTCGATGGTTCGATTCCGTCTCTCGGCACCA				-	-
241	tRNA	Leu_tRNA_2	+	272161	272245	96		GAGGTGGCGGAATAGGTAGACGCAAAGGACTTAAAATCCTTCGGGCAACTTGCTCGTGCCGGTTCAAGTCCGGCCCTCGGCACCA
242	BAB00241.1	Babela_gene_609	-	272341	272562	167	73	ATGAAAAAGTTGATAGCTATAGCATTATTTTCAACTGTAATGATATCTTCATCGATTCAAGGGTTCTTCTTTGGATGTGGATGGTATAGAGGATGTTGCCCTACAAGTAGACCAGCATGTGGACAAAATTATAGTTATAGATCTGGTGAATACACCGATGCTTATTCTTACTCTAATCCAGTTGGAGCAGTTTACAGTGAAGTTGATGGAGTCTTTTATTAA	mKKlIAIALFSTVmISSSIQGFFFGCGWYRGCCPTSRPACGQNYSYRSGEYTDAYSYSNPVGAVYSEVDGVFY*			-	-	hypothetical protein		3	1
243	BAB00242.1	Babela_gene_610	-	272729	273019	239	96	ATGTATAAAAATTTTGGTAAATATAATCAAGGATGGTTAAAGATTGCTGAATTTGCATTGAATGGCGAAAAAGAAAAGGCATTAGGATTGTATCGGTTATTAGAAAATTCGTTGAATGATAAAGCTTTGTCATATTTAACCGAGGGTAATATATACTTATCCTTTAATGATAAGGTAAATGCTATTACATGCTACTTACGAGCTATAAATATTTATAACAGTTTAGGAAAATATAATGAAGTTTATGCTTTATCTCAACATATAGGTTTAATAAAATTTAAATCTCAATAA	mYKNFGKYNQGWLKIAEFAlNGEKEKALGlYRLLENSlNDKAlSYLTEGNIYLSFNDKVNAITCYLRAINIYNSLGKYNEVYALSQHIGLIKFKSQ*			-	-	hypothetical protein		0	0	9990813	61.2
244	BAB00243.1	Babela_gene_611	+	273258	273875	260	205	ATGAAAAAAAAATTATTTTTACTAATAGCTTTAACAGCTATTATGTCCGAGCTTAGCTTATTTGCTAATTTCTTTACTCAAGGTAGCTGCTGCCCTCCCCCACCACCGGCTTATTACCAAGCAGGCAGTTGTCAAAAACCAAGATGCTGCAGAAATAGATTAATTGGCAAACCTAGATGGGCTTGTTGTGAAAAGAAAAAATGTTGGAGCTTAAGAAGATGGTTATTTGGTGACCCTTGTTGTAGACCAAAACGACAAAAAAGAACCTGTTGTTGGCCAAATGAACAAAAAGTTTGTCCTCCAACCCCTTGCACTACTCCGTTTGAAACATATGCAACAACTGAACCTTGTTCAGTAGTCGCTTCAGCTGGTGTATCTTATGAAGAGCCTACATGCGGT…	mKKKLFLLIALTAImSELSLFANFFTQGSCCPPPPPAYYQAGSCQKPRCCRNRLIGKPRWACCEKKKCWSLRRWLFGDPCCRPKRQKRTCCWPNEQKVCPPTPCTTPFETYATTEPCSVVASAGVSYEEPTCGSYEYANNYNTASYGQYQDTSYPSYNPYEYTAEQTYSSYDQGNQYNSFNNASlHSVEYDYNNLGSEYLDGSEF*			-	-	hypothetical protein		3	1
245	BAB00244.1	Babela_gene_612	+	274135	274965	124	276	ATGAAATTTAAAACAATCTTATGCTGTATGTTAATTAATTCTTTTGCTCTTTCCAAAGTTATAATATGGGATTTTGGAGGTATAACATTTAATCCAAACAAATGGGGCGTTGCTATGAATATAGGCATACATCACTTTATATTTTATGCCATGGTTGATTTTCAAAATCCCAATATACAAAAAATGTTATTTGAGTTTTTAGAAGAAATTAAAAGAGAATCTGGTAAAGATAAATATTTATCTGCAGGTACTGCCGAAGGTATGCCATTGCCTCCTATTATGTGCGATTGGCAATCGGGAAAAATTAGTGGGCCAGAAATAATTAAAAAAGCAAAAGAAAACATAAAAGAATTAGAAAGATTAGGTTACTTTAGAAGCAACCGTGAAAAAATATTAGTA…	mKFKTILCCmLINSFALSKVIIWDFGGITFNPNKWGVAmNIGIHHFIFYAmVDFQNPNIQKmLFEFLEEIKRESGKDKYLSAGTAEGmPlPPImCDWQSGKISGPEIIKKAKENIKELERLGYFRSNREKILVEKTISAmFDPKTLANNVYPVKQGIDlLKECAFAKNPDGSRKNLNIAFSNWDPLSFDIFYKLNKDSFKYFDEIVVSGHIGLIKPDKDSYEYVLRKYNLNPKDCILIDDQEVNAQGAKKCGIQTILLKKWNYKDLRLKLKmQGAL*		41	R	-	HAD superfamily hydrolase	COG1011	2	0			B	Fusobacteria	67	3e-13	Fusobacterium mortiferum ATCC 9817	ZP_08688743.1
246	BAB00245.1	Babela_gene_613	+	275089	276147	50	352	ATGAAAAATAAAAATACATTAAAATTAATAGCACTTATAACAAGTTTACAGTATACATTAGTTACTAAAGCGGAACTTATGTTGCTTAATACCGATAAAATTAAAGCAACTCAACAAGAATTAGTAAGAAGTCAATATGCAAGGGATAAATTTATAATAGGCGCTACATGCGCAATGACAGTGGGAATTGGGGGAGTTATTTATAAATTGTTCTTCAGTAGCTCAAGACCTGAGATAAATCCAGACTTTCAAACATTTATGGGTAACTACGATAATTTAGCAGAAGATCAAAAACAAGAAATAAGAAATATATTTCAAAGACCTGAACGCAAAAAAACCTTTTTGCAATCTTGTCTTTCTTATACAAAAACTGGAGTTCCTATTTTAGCTCTTGAAGTT…	mKNKNTLKLIALITSLQYTLVTKAELmlLNTDKIKATQQELVRSQYARDKFIIGATCAmTVGIGGVIYKlFFSSSRPEINPDFQTFmGNYDNLAEDQKQEIRNIFQRPERKKTFlQSCLSYTKTGVPILALEVGRSILWSKLTELLNYSLPNAAKFSDKIFSNRTLTWFIDHKTSLLYNmISFTKAIDSVGQSEFYKEDLEINYNmLVSQmEKIIGFmIYNTSLLNKDQIAASQKSQLIQRKTVSSLTEIYKLIKKISNEEDVIDKNNIPEEQQEFFQNNTDIIKQmTLRSTLINLISAIQDFQEIDKVLELDDSVERPVFDmINQmLNFNNLNSTKSNGFDLYNDQEELSI*			-	-	hypothetical protein		0	1	9990411	34.7
247	BAB00246.1	Babela_gene_614	-	276197	278713	166	838	ATGAGTGTAAGTAAAAAGAAATATATAAAAGTTATTGGAGCAAAAGAGCACAATTTAAAAGATATAACGGTTAATATTCCTAAGGATTCATTAACTGTTATTACTGGACCTTCAGGTTCTGGGAAAAGTTCTCTTGCGCTTGATGTCCTTTATAATGAAGGTAAGCGTAGATATATAGAGTCTTTATCATCTTATGCAAGACAATTCTTAGGATTGCCTAAAAAAGCAGAGGTAGATAGTATAGAAGGTTTATGCCCTTCAATTGCTATAGATCAAAAAACCGTTGGACATAATCCACGTTCAACTGTAGGAACTATAACGGAAATTTATGATTATATGAGAGTTTTATTTGCTCGTATAGGACGTATTTATTGTCCTGATTGTTCTATGGAAATAAAA…	mSVSKKKYIKVIGAKEHNLKDITVNIPKDSLTVITGPSGSGKSSLALDVLYNEGKRRYIESLSSYARQFLGlPKKAEVDSIEGLCPSIAIDQKTVGHNPRSTVGTITEIYDYmRVLFARIGRIYCPDCSmEIKSQSAENISKSIIELFRDKKITIAAPVARYKKGTFFNELEKLFNLGYYRFIIDDKKYSFKSLEEIKKlKLKKTERHNIDLlIDILEVKSEELSRIRESIDKAFELSNNLAKIIFQETEYLYSADRICLSCNSSFPELEPRLFSFNSPIGACKSCNGLGQYYYNDFEHEEHLENICKECNGKRlNKLALSVFVAGKNIYDLSKLSIINLFDFFNKLNLPKSELDVAKSlIKEIKSRISFLSDVGLQYLSLNRTANTLSGGEGQRIRLA…			L	UvrA	Excinuclease ABC subunit A, ATPase	COG0178	0	0	9990797	1033	B	Nitrospirae	835	0	Candidatus Nitrospira defluvii	YP_003796268.1
248	tRNA	His_tRNA	+	278879	278951	70		GATGTAGCTCAGTTGGTAGAGCATCAGATTGTGGCTCTGAGGGTCGTGGGTTCGAATCCCACCATTCACCCCA				-	-
249	tRNA	Pro_tRNA	+	279021	279093	23		GGTGTGGCGCAATTGGTAGCGCACTCGCTTTGGGAGCGAGGGGTTGTCAGTTCGAGTCTGGCCACCCCGACCA				-	-
250	BAB00249.1	Babela_gene_615	-	279116	280117	461	333	ATGTCTACTGTAAGAAGATTGATAAGAGATAAGGTAGATGGTTCTTTTTATCAACAGAATGTTTTATCAATGAGACAAAATCCGGAACTGTTTACTTTACAGCCTATAGATAGATTGGGCCTGTATGCTGTTCCTTCAAATTTTAGTCTTGAAAGTGGAGCTTATTTGTATTCTTATTTATATGATTTTATTAGTAAACGTTATTTTCCTGAACAATATAATAAATTTTATACCTTTGGTTGGTCAGGATTAGTAAGTTGTAAACAAAGATTTCAAGAAGCTAAAAACTTATATCAGGAATTAAGAAAAAGATTTAACAATAAATGTAAGATAAGAATAATAGGTTATAGTCATGGAGCCACTTTGGCTTTTAATTTAGCAGCTATTAGAGATCTTTAT…	mSTVRRlIRDKVDGSFYQQNVLSmRQNPElFTLQPIDRlGlYAVPSNFSLESGAYlYSYLYDFISKRYFPEQYNKFYTFGWSGLVSCKQRFQEAKNLYQELRKRFNNKCKIRIIGYSHGATlAFNLAAIRDLYYPKDDFAIDEIIAIGmPVLSKTEKLACHEmFKKVYHIYSKSDWVQHLDIFSPGNFTSHKTFSNVNIPKLKQVQINVFAKNQNNNRmWRSAFLDQSPSHIELWFFGWPPNSYNRNLYLCPlPVSIFIPYILYIVNKCSYSRSmELSLYPDCEFAQIKNKYGIDFlEDKVFKFVSISDLNFlKSYAYQFYPEKRLNKIKYAY*			Q	-	alpha/beta superfamily hydrolase	COG0412	0	0	9990208	142
251	BAB00250.1	Babela_gene_616	+	280578	281402	111	274	ATGATTTTAGTATCTTTGAATTATGTAAATACTATGCAACAAGAAAAAGCCAATCAAGAATCCCATCTAAAAACTTTTTTAAAAGATATAGTAGTAGGTAGCTTAACAGGAATAAGTGAGGTAACAGTAAATCAACCTCTTGTTGGTATAAAAAATGCTTTACAGCAAAGTCAATCTATAGAACCTAAAAAATTATATAAAGGATATTGTGTAAACGCAATAAGTATGGCTCCTATAACAGCAATACAGGTTTGTGCAAACAGTATTTTCCAAAGAATTTTATCAAATGGCAAAGATTTATCTATTAAAGATAAGATATTATCCGCTTTTTTAGCAGGAGCTATATCTTCTTTAGTAAGTAGTCCTAGTGAACTTATAATGATAAAGCAACAAAACTAT…	mILVSlNYVNTmQQEKANQESHLKTFLKDIVVGSLTGISEVTVNQPLVGIKNALQQSQSIEPKKLYKGYCVNAISmAPITAIQVCANSIFQRILSNGKDLSIKDKILSAFLAGAISSLVSSPSELImIKQQNYGKNFYQTLKNLLKEKKIRSLTRGIVPTAFRDGGFSTGYLALSQIISKELEKVTDHQNKLLGGVLAGILSAIVTQPFDTIKTQmQAHDQNLTTTLRTYDQEGFKTLFKGLIPRTTRVmmAIPLmSIISNKLSNSNIIKLFEK*			-	-	Transporter of mitochondrial carrier family		0	0	9990386	168	B	Gammaproteobacteria	151	5e-43	Legionella drancourtii LLAP12	ZP_09620034.1
252	BAB00251.1	Babela_gene_617	+	281513	282250	114	245	ATGATAAATAATAGATTATTAACTGGATTATTAAGCATAAGTTTAATTACACACACTGTTATCTGTTCTAATCTTAACGATACTCAGGCAAAAAATTACATACAAAACCTAATTGATACATTATTTTTACCAAACAACCATTCAGGAAAATATGAAAGAGATCTAAAAAATTTTGCAAATAACGTAACAAGAAAAATCTTGAATAGAATAGGTAAATACGAAAATTATTACAGTTTCTCTAAAGTATATAATAGCGATCGAATTTATCAGGAATTAATAAACGAATCTATAGACTTTATTGAAAAGAGCAGTATAGATTGCGCTAAAGATGAAATTGGGAAATTTTATGTATCAAATAGATTTAACGAAAGAGATATAATTAATAGTATCTCAAAGAAA…	mINNRLLTGLLSISLITHTVICSNLNDTQAKNYIQNLIDTLFLPNNHSGKYERDLKNFANNVTRKIlNRIGKYENYYSFSKVYNSDRIYQELINESIDFIEKSSIDCAKDEIGKFYVSNRFNERDIINSISKKIRREIYDLVNKSTFLDQGIFTNYYGVQLVNKVHELIAKEIRVSVKPTTTYSTPDCPICFEDFQDNSIKRVFLKCGHNLCNLCLKNWSKQKGSKTTCPICRAIVNINDFINEL*			-	-	ring finger protein	COG5574	2	0			E	Metazoa	58.9	6e-10	Caenorhabditis remanei	XP_003092616.1
253	BAB00252.1	Babela_gene_618	-	282364	283890	115	508	ATGATTGAGAAATTAAGATATGAAAAGTTATATGATTCTTTAAATCAAGATAATAAATTAATTCATGTTGGATTGTTACTTGAAAGAGCATTCAAAAATTGGCCTGAAAATATTGCTGTAATAGCTGATGATCAAAGTATAACCTATCAAGAACTGTATTATCAAGCAAATTTATTTGCAAAAAAACTTTTAGGCTTAGGAATAAAGAAAGGTGATCGTGTAATTATACTTTATCCTAATTCTATAGATTTTTATATAGCTTATTTTGGATTATGGGTTATAGGTGCTATAGCAATTCCACTTAATACCTTTTTAATAGAAAAAGAAGTTTTGAAAATTATAGAGGATGCAGAACCTCATTGTTTAATTATACCTAATGATTTTTTAGATAAATTTAAA…	mIEKLRYEKLYDSLNQDNKLIHVGlLLERAFKNWPENIAVIADDQSITYQElYYQANLFAKKLLGLGIKKGDRVIILYPNSIDFYIAYFGLWVIGAIAIPLNTFLIEKEVlKIIEDAEPHCLIIPNDFLDKFKELNNLDIAIVSRVFEKDIlSIDNVITPANRDIEDIAAILYTSGTTGFPKGVmLTSKNIIINAIQGISRFESSYKDRIFCPlPLFHALPQNTCVWATTImGATAITISRIDRHAILNGLKHNPTVImAVPAIYGLFCKmKSIDFGYIRYFFSGGDVLSDKIRGYFELIYRRKLCNGYGLTETSPFISVDIDDYTQSTNNIGYlFFGLECQIRDSNmNILDKNQVGILWLKGDNImKGYYNLPELTQEVLKDGWFNTGDLAYINQDGK…			IQ	CaiC	Acyl-CoA synthetase/AMP-acid ligase II	COG0318	0	1	9990237	389	B	Deferribacteres	289	2e-90	Denitrovibrio acetiphilus DSM 12809	YP_003503919.1
254	BAB00253.1	Babela_gene_619	+	284005	284679	-7	224	ATGAATTTAGGAAAAAATTTTAAAGGATTTTTAATTGCGATTGAAGGCATAGACGGTTGCGGCAAAAGCTCTTTGTCAGAAAATTTAATTTCAGAACTTAATAATTTAGGATTCGAGACAGTAAAAACCAAAGAACCTGGAGCAACCCCATTAGGACAATATTTAAGAGATATACTTCAAAATAGAACTTTTGATATAGATGATAAAGCGGAATTTTTATTATTTGCTGCTGATAGAGCTCAACATATGCATCAAGTAGTTATTCCTGCTCTACAATCTAATAAAATAGTTATATCAGACCGTATGGCAGATTCATCCGTTGCTTATCAAGGTTATGCTCGAGGCCTTAATATCGATATTATTAATAAAATTAATGATTGGGCCACTAATTCAATAAAG…	mNLGKNFKGFLIAIEGIDGCGKSSlSENLISELNNLGFETVKTKEPGATPLGQYLRDILQNRTFDIDDKAEFLLFAADRAQHmHQVVIPALQSNKIVISDRmADSSVAYQGYARGLNIDIINKINDWATNSIKPDLTIYLKIDYQTAISRVKHRYNKNEQELTHFEKEKEEFFKKVITGFDNIFKIKDKDKVLIIDGTQNQNTIILQTLEHILDKIKIKKKLNE*			F	Tmk	Thymidylate kinase	COG0125	0	0	9990235	159	B	Bacilli	155	6e-46	Streptococcus sp. SK140	ZP_10039195.1
255	BAB00254.1	Babela_gene_620	+	284672	285397	90	241	ATGAATAAACTATATCCTGCTTACCTATTTATAGGAGCTGAAAAAGAAATCAACGAATATATAGATACTTTTCTTAAATCTATTTTATGTAAAAATAATAAATGTAATACTTGCCTTGATTGCAAAAATATAGAAAAAAAACAACATGCTCTAATAAGATTTTTGCAGCCTGAAGGACAATATACCATATCTCAGTTAGATATAATTTTTAAAACTATTATTTTTAAATTAAATATAGATCAAGATTTTTTCTTTATTATAAACAAAGCAGATCTTCTTAATGTTTATTGTGCAAATAGTTTACTCAAATCACTTGAAGAGCCTCCGCAGGGATATCACTTTATTCTAATAAGTTCAACCAAAGATAATATACTACCTACTATAGCTTCTCGATGTATA…	mNKLYPAYLFIGAEKEINEYIDTFLKSILCKNNKCNTCLDCKNIEKKQHALIRFlQPEGQYTISQLDIIFKTIIFKLNIDQDFFFIINKADLLNVYCANSLLKSLEEPPQGYHFILISSTKDNILPTIASRCIIKEFRNYNSENNIlLESFINLNINNNDIIKKIESTKISEHEIPLLIDQLYQYWSDILKKSETENITQKLIIANKALNILDHSKEYYPmPGSAKIFIRNLmLQFLSIlN*			L	HolB	DNA polymerase III subunit delta'	COG0470	0	0	9990234	118	B	Actinobacteria	96.3	7e-23	Eggerthella lenta DSM 2243	YP_003181505.1
256	BAB00255.1	Babela_gene_621	+	285487	285942	188	151	ATGAACAAGTTAAATCTATTATTCTCTGTGTTAATTTACACCTTAGTAGGTAATTATAGAGCCATAGGGCTTTATAATCAAACGGTCAACAAAGTTGTTTTAGATGCAGATATAATAAATAATAATCTAAAAAATATAGAAAATATAATAAAACGTAAAAAGAATAAATCAAAAATTTTAAGCTTAGATAAAAATTGGATAGAGGAAGAATCAGGTTTAAACGAAGCAAAAAAAACTCTTGCTTTAGCTCAACAAAAAAATAATTCCAAACGTCAGTCAATTAACTTAAATAGCCAAGTCCTAATACTAAAGGAAGAAATAGAATACCTGAACAATAAAGTAGAAAAGCTAACCACAAGACTTTTAGATGCCCAAAGAATATATAAGTTCAAAAAAAAT…	mNKLNLLFSVLIYTLVGNYRAIGLYNQTVNKVVLDADIINNNLKNIENIIKRKKNKSKILSLDKNWIEEESGLNEAKKTLALAQQKNNSKRQSINLNSQVLILKEEIEYlNNKVEKLTTRLLDAQRIYKFKKNNKSKVKLLNFFKTSKEIK*			-	-	hypothetical protein		1	0
257	BAB00256.1	Babela_gene_622	+	286130	286558	16	142	ATGAAAAAAATAATATTAGTACTAATTGTAACAAGCATAAAAATATTCTTTTTACAATCAATGCAAGAACAAATAATTTTAGATGTAGAAAAAATAAGCCAAAACTTAAAAAAAGCTGAAGAGATAATAGTAAAAGATGGCAGAAAAATTCTAGAGTTGGACGACGATTGGGTAGATGAAATCTCTGGAGTTAATGATGCAAGAAAAGCTCTAGAAAAGGCTGAAGAACAACAATCAGAAAATAAATCTAAAAGACAATCAGCAGCTTTAAGTAAGCAAGTTGTATTACTAGAAGATGAATTAGGATATTTAGAAAAAAAATCTAAAGAACTTAAAGCCAAATTGAAAGAGGCTAAGGAAAAATATCTTAATAAAAAGAAAGATACCACTTTATCTAAA…	mKKIILVLIVTSIKIFFLQSmQEQIILDVEKISQNLKKAEEIIVKDGRKILElDDDWVDEISGVNDARKALEKAEEQQSENKSKRQSAALSKQVVLLEDELGYLEKKSKELKAKlKEAKEKYLNKKKDTTLSKILNIFKTKS*			-	-	hypothetical protein		1	0
258	BAB00257.1	Babela_gene_623	+	286574	286942	36	122	ATGAAAAAATTAAATTTATTATTAATGTTAAGTACAATGATCAGCTTTCAATTAATAAATGCTGATTTTTTAGAACAGCTTGGACAAATAATAAAAGAACTGGGAAATCAAGCTTATTCTAATGTTAACAATAAACAAGTAGGGAGCAAAACACTTACCTGTGAAGAACTAAAAAATTTAGAGCCTTATTGGAATGAAAAAGAAGCAATAGATGAATATTTAAAAAATGCTCACGAAGCAACTAAACTTAGACCTGGTATGCCTATCATTTCTACTTATAGACTAAAATTACAAGAAGCAGAAGAAAAAGCTGCACAGCTTCAAAAAGAACTAGATAACGCTAAAAAAGAATGTGGGATTACAAGATAA	mKKLNLLLmLSTmISFQLINADFLEQLGQIIKElGNQAYSNVNNKQVGSKTLTCEELKNLEPYWNEKEAIDEYLKNAHEATKLRPGmPIISTYRLKLQEAEEKAAQLQKELDNAKKECGITR*			-	-	hypothetical protein		2	0
259	BAB00258.1	Babela_gene_624	-	286978	287850	50	290	ATGAGATATAAGGTTTTATTTTTTCTTCTTATTTTTAATTTAAATATGGTTGTAAAAAGTAACCCAACTATTTCACAAGATCAAAATGCTATGACTTTAGATAATTTTTCTAACGAACTTTTGGTATCTATTTTTCAATTTTGTCTAAGCAGTGATAAGTTGGAAGATATTATTATAAATTTAGAGCGATTATTATTAGTTAATAGAAAGTTTTCAGAGCTAATTCTAGATAAAGATCTATATGTACTTAATAAAATATTAAATAATTATATCATTTCAAATAATCAAAATATGTGCAACATTAGTAATGATATTTTAGTTAATTATCAAAAATTAAAGAATAGTTCTATTTTTAAGATAATTCTTAGCAGTTTAAATATAGAAATTATTAATTATGCT…	mRYKVLFFLLIFNLNmVVKSNPTISQDQNAmTLDNFSNELlVSIFQFCLSSDKlEDIIINLERLLLVNRKFSELILDKDLYVLNKILNNYIISNNQNmCNISNDILVNYQKLKNSSIFKIILSSLNIEIINYALILAVINKDYLLVKFFLNNFKCNINFLDNNNRTCLFYAVQNLCNKIEENKNELPNIFTILKYTVYQKDIEIIELLLNRGATVNIIHHEELGYDILQSAIDNFIFWDHQYIVLYKKlLDNTKDLNLKENYARLYSTKIEEYEWEEEATQIAHmTCTLF*			R	Arp	Ankyrin repeats containing protein	COG0666	1	0			E	Metazoa	159	1e-06	Amphimedon queenslandica	XP_003392047.1
260	BAB00259.1	Babela_gene_625	-	287900	288343	34	147	ATGATTAAAGATTTTGAAATTGTACCTCATACGGCAGATATTAAAATTAGAGCATACGGCTTTACTTTTGAAGAAGTTTTTAAAAATGCCTTAAAAGGTATGTTTGCTTCAATAAAGCCTTGTAGTCAACGAATAAAATATATAGATGATAAGATTAATATTTCTAAATATGATATAGAACATAGAGTTGTGGTTAAATCTCTAAATATTAATTTGCTTCTCATTGATTTTCTGTCTAACTGCCTTTATTTATCTGATTTACATAATGAAGCTTATTTTGATGTCAGATTTAATGTGTTTAGTTCTGATGAACTGGAATGTGTTATTTTTGGAGTTAAGATAAAAGGTTTTGAAGTTGCTGAAATAAAAGCTATTACTTATCATGATTTTGAATTTGAG…	mIKDFEIVPHTADIKIRAYGFTFEEVFKNALKGmFASIKPCSQRIKYIDDKINISKYDIEHRVVVKSLNINlLLIDFlSNCLYLSDLHNEAYFDVRFNVFSSDElECVIFGVKIKGFEVAEIKAITYHDFEFEQIDDTWIVTLGFDI*			R	-	archease family protein, contains SHS2 domain	COG1371	0	0			A	Archaea	75.1	6e-17	Methanohalobium evestigatum Z-7303	YP_003727688.1
261	BAB00260.1	Babela_gene_626	-	288377	289447	-1	356	ATGTCATACCTTAATAAGAATCATAGAATTTACCCTCATTTTAACAATGGGCGTTTTTATAATCATCCTAATGAAAAGAAACCTCCTTTCTTACTATCGCCTTTGAGCATGCTTATTGAATGGTATCTATGCAGAGATTATCAAAAAGATTTTGATCTAAGCAATTGGATTGACAATACTCCTCCCATAAAATCTAGTGAAAAATTGGCAATTACTTGGATTGGACATTCTACATTTTTAATTCAAGTAGGTGGGTTTAATATATTAACCGATCCGATCTTTGGAGATTTATTTCCATTATTTAGAAGATTTATAGCGCCTGGTATAGAGATAAAAAATTTACCCAAGATAGATTTTGTAATTATCTCTCATAATCATCCTGATCATATGAATGCTTAT…	mSYLNKNHRIYPHFNNGRFYNHPNEKKPPFLLSPlSmLIEWYLCRDYQKDFDLSNWIDNTPPIKSSEKlAITWIGHSTFLIQVGGFNILTDPIFGDLFPLFRRFIAPGIEIKNLPKIDFVIISHNHPDHmNAYALKYlKNYNNPNVKYLVPLKDKKWFDRRSFNSlNVYECTWWQTLKFDNLSVNNDmLNEILSEIEFTFLPAFHWSQRGLFDYNKSlWGSWmIHFKDTNIYFAGDTAYSKHFECISKEFDQIDIAlmPIGPCEPHDWmKESHVDAEEAGQAFIDLKAKNFIPmHWGTYFFGIDNFHLPHDRlINWWRRQDFTQNELLHILKFGQRKYIDSNSIIIDSYKEIGlTI*			R	-	Zn-dependent hydrolase of the beta-lactamase fold	COG2220	0	0	9990238	282	B	Bacilli	223	4e-69	Bacillus thuringiensis serovar pondicheriensis BGSC 4BA1	ZP_04090375.1
262	BAB01260.1	Babela_gene_627	+	289446	289550	75	34	ATGTTTGGACAAATAATTACCCCTATCCAGACTAAAAGTCAAGGACAGGGGAAATGGAGGTTATCTAAATTCAATGCATTTATATTGTATAATAAATTTAATTAA	mFGQIITPIQTKSQGQGKWRLSKFNAFIlYNKFN*			-	-	hypothetical protein		0	0
263	BAB00261.1	Babela_gene_628	-	289625	290392	116	255	ATGAATTTTTTTTCTAGTATATGTGTCTTAACTTTAGGCTTTGCATTTATTAATGGACAAGTTGCTATTGATAATGATAGAGTTACTGTAAAAAATAGTAACTATGAAAAATACTTACAATTAACTCATCCTGTAAATCCTGAAACTACCGTTTTTGCTTTTGATCTTCATGATGTTTTATTTTCTAAAAACTATCGTACTGTTTCATTAAATGTTGCTAAAACTCTTAAACGGGGAATGTTCTGGTATGTTTTAAATCCATTTTTTCTATTTCGAGCTTTTTCTATAGCATTAAAAGATTTTATTTGGGAAGATATCTTCTATAAATTGTCTGATCATTACCAAGGATTTGATAGGTTTAAGGAAGATTTTTTTGATATATCAAATTCTTGTTGTGAG…	mNFFSSICVLTLGFAFINGQVAIDNDRVTVKNSNYEKYLQLTHPVNPETTVFAFDLHDVLFSKNYRTVSLNVAKTLKRGmFWYVLNPFFLFRAFSIALKDFIWEDIFYKlSDHYQGFDRFKEDFFDISNSCCEPIVPmIEVLKYLKASGYKLFLLSNIGNESYDNFRPRFTEImSLFDGQYlPSKENDYHHKPNlKYYQSFIKYLNNQGlSDKQIIFIDDLSKNLEGAFKVGISGIHCVNSDFVIETlKYLSVLE*			R	-	HAD superfamily hydrolase	COG1011	1	0			B	Fusobacteria	67.4	2e-13	Fusobacterium sp. 12_1B	ZP_09587912.1
264	BAB00262.1	Babela_gene_629	-	290508	291179	82	223	ATGAAAATTAAAGCTATTATTTTTGATATGGATGGTACTATCATCGATACAACTGATATTTGGAGTAAAGCAACTGATGAGTTAATTAGATTGCAAAAACCAGATATAACTCCAGAATTATTACAAGCAATTAGCAAAGATATTCACGGTCTTGCCTTAAAAGCAACTTGTAATTTGATTAAAGATTGCTTAAATAGCACTGATTCGGTTGAAGAATTAGTTAATAAAAAGATCAATATTGTTTCTCAATTGTATAGCAAAGGAATAAATTTTATTCCAGGATTCCAGGAATTTTATAATTATTTAAAAGTTAGAAAATTAGATACGGCTGTAGCTACTAATGCTGATGCTTATTCTTTAAAGTTGGCAAAAACCATGCTAAAATTAGATAATTTTTTT…	mKIKAIIFDmDGTIIDTTDIWSKATDELIRlQKPDITPELLQAISKDIHGLALKATCNlIKDCLNSTDSVEELVNKKINIVSQlYSKGINFIPGFQEFYNYLKVRKLDTAVATNADAYSLKlAKTmLKLDNFFGNHIYDISYVNNIHKPNPDVYLYALNKINRQSNQCIAIEDSANGIKAAKSAGIFCIGINTSGDLETLSEADYIVDKYQDIDlDEISFKYF*			R	-	Phosphatase/phosphohexomutase HAD superfamily	COG0637	0	0	9990213	203	B	Betaproteobacteria	134	8e-38	Nitrosomonas sp. Is79A3	YP_004696525.1
265	BAB00263.1	Babela_gene_630	+	291261	291935	34	224	ATGATTAAAAATTTAAAAGAAAATCTCATTAAACTTGCATATTCTTTAACTACATTTAAAATATTTAAATCGATAAAACTTAGTTATATTATTGGCTCTAAAGCAGCATTTTTCTCACTATCTCAAGCAGTAGCTCCCACTACAGGACTTTTATTCAATAGAGATCAAAATATAATGCTTTTTTTATCAAGAGTAGTATTATTTCTTTTTAATGGTTTTAATCCACTATTTACTTTATTATATCATATTCCTACTTTTTTTGGAGCACTATATCTAAATACACACTCTAAACTAGCAAAATCTTTATTACCTATTTTATCAATAATATTATTTTTATTTCATCCATTTATAATATCACAAGATATTTACACCAAATTATATTGCATCTACTTTGCAATA…	mIKNLKENLIKLAYSLTTFKIFKSIKLSYIIGSKAAFFSLSQAVAPTTGLLFNRDQNImLFLSRVVLFLFNGFNPLFTLLYHIPTFFGALYLNTHSKLAKSLLPILSIILFLFHPFIISQDIYTKLYCIYFAIPILIAIFNTKSIFLKCLGSTFTTHAVGSIIWLYTHNLDQNIYHNLINIVWVERLLFALImTGTYYIYKYTETLLNTYLEVEKNLKTSAIES*			-	-	hypothetical protein		0	5	9990214	95.5
266	BAB00264.1	Babela_gene_631	+	291969	292940	-7	323	ATGAATATAAGCATATTAGGCGATGGAGCATGGGGCACAGCAATAGCAACTTTACTTGCTAATAATAATTTTCAACCATTATTATGGTGCTATGATCAAGAAGTATATCAAGCAATAAAAGAGACCAGATTCAACAATAAGTATCTAAAAGATATAAAATTAGATCAAAATATAAAAGTAACTGATAATTTAGAATATGCCATTACCAATAGTGATATTATATTTGAAGCAATTCCTACCAAATATCTCAGATCAATAGTTCAAGAAAGCAATAAATATACTTCAAATCAACCATGGATAGTCTTAAGTAAAGGAATAGAAAACAATAGTTTATTATTTGCAAGTGAAATTGTAAAAGATATTATAAAAGATGTAAATCAAGCTATAATTTCAGGACCT…	mNISILGDGAWGTAIATLLANNNFQPLLWCYDQEVYQAIKETRFNNKYLKDIKLDQNIKVTDNLEYAITNSDIIFEAIPTKYLRSIVQESNKYTSNQPWIVLSKGIENNSLLFASEIVKDIIKDVNQAIISGPSFAYELASKQFTSVNLATQDKNlALTLKKILDNKYFKVNLTDDmIGTQVCGAFKNIIAIILGILDGAKYSNNTKAFFITKGLEEmAILTNSlGGKVESVYGlSGIGDLVLTATSTESKNFSLGQQIGVSHILNQDINNLINKHSTVEGlNTIISIHNlAKIKKIDLNlVDNLYQIITNKVNIKELFKNII*			C	GpsA	NAD(P)H-dependent glycerol-3-phosphate dehydrogenase	COG0240	0	0	9990216	185	B	Bacilli	224	5e-70	Staphylococcus aureus subsp. aureus MRSA252	YP_040885.1
267	BAB00265.1	Babela_gene_632	-	292933	293535	15	200	ATGTTGAATAAAAGAGCTTTTATACTATTACTATTATTATTTAAAGATAATTATAGTAATAGTATAGCTAAAAAAAATCTTAAAAATTGCCCTACTATTGAAGAAATTATTGCTACTAAAGCTGCTTCATGGACCTGTTGGGGAATTGTATTGATATCACTCATAGGTGGTTGTGGTGGAATTATTAAAGATAATCTTGTAGATGAAGAATCTAGGTTTGAAGGATTAGATGATATGAGATCTGCAAGAAGTTATTCTAGATTTTTACTCGATATGTTTATTGCTTTAGGTGTAGCGCGTACTATGCTCTATACCTCAAATAAGTTAAAATATTATAAGAATAAGCCTAAAATAATTGATAAAAATAAAACTAAATCATGCAGAAATAGCTTGAATCAA…	mlNKRAFILLLLLFKDNYSNSIAKKNLKNCPTIEEIIATKAASWTCWGIVlISLIGGCGGIIKDNLVDEESRFEGLDDmRSARSYSRFLLDmFIALGVARTmLYTSNKLKYYKNKPKIIDKNKTKSCRNSlNQILETADKYFmlSSSlLLSGRNLYNVmYKDTKLSRQASLlFGAFLVQPTlLYLVHKVSNKRYGYSYFK*			-	-	hypothetical protein		1	0
268	BAB00266.1	Babela_gene_633	-	293550	293879	97	109	ATGAAAAAAATACTTCTGTTTTCTATTTTACTCATAAATTTAAATCTTAGTTCCAAAAATTTAAATCGAAAATTTAGTGATATTAATTCTACTCAAGCCACAGCTCTTGCTAAAGCAATAGGGTCAGGGTTATTATCTAAATATTCTATTGAACATCTTTGGGCCTATTCTTCTTTAATTTTTAATGATCTAAGAAATAAGAATTATGATCGTTATTTAGTAAATAATTTATTAAGTAATGGAGTAGGGGCTATAGCTATGTTTTATGCTTCTTATTTTCTTATTGATAATACTTTATTTTATACTAAACAAGTTCTTTCTAAAAAATAG	mKKILlFSILLINLNLSSKNLNRKFSDINSTQATALAKAIGSGLLSKYSIEHLWAYSSLIFNDLRNKNYDRYLVNNLLSNGVGAIAmFYASYFLIDNTLFYTKQVLSKK*			-	-	hypothetical protein		1	1
269	misc_RNA	RNAse P RNA component	-	293976	294312	46		TGAGGTAGTTTAGGTAATCGCTTGAGTTTAAAAAGCTTGAGAGGAAAGTCCGGACTTCAAACGAAATAGG TGCCTTAGAATATAAGGGGGATGTAAGTCCACGGAAAGTGCCACAGAAAATAACCGCCAATATTTTTATA TTGGTAAGGGTGAAAATGTGTGGTAAGAGCACACGCAAGTTTAGTAGTAATACTTTACTTGGGGTAAACC CTGCCTGAAGCAAGACAAAATAAGCATGTACGGTTTTTCGTTCCGATTTAAACATGCGGGTGTGTCGCAT AGATAGATGATTACCACTGTTTTTAACAGTACAGAATCCGGCTTATTAACTGCCTCA					RnpB
270	BAB00269.1	Babela_gene_634	-	294358	294789	132	143	ATGTTTCATTCTATCAAGCAAATTTTACCAACTATATTTGATATTCAAAAAGATTGGCGATTATGTTTGCTGAAAAATTGGAAAAGTTTAGTAGGAGAACTGGATTGTCATATGCGTCTTGAAAAGATCGAAGGTGATACTCTTATAATAGGTGTATATGAACCTCAATGGATGCAAGAGCTGTTTTTGCTTTCAAGGGTATTATTAAATTCAGTAAATAGTAATTTAGGGCATAATTATATTAGATATTTAAGATTTAAGTTAGTTGAGAAGAGAAAATTCAAAATGGAGATTAAGAATAATTACAGTCAAATTTCCAATTTTAAATATGAACTTAATTGTAATCAAAAATTAGCTCTAACTAAAATTCATGATGAACAGTTAAGAGATATTTTGCAA…	mFHSIKQILPTIFDIQKDWRLCllKNWKSLVGElDCHmRLEKIEGDTLIIGVYEPQWmQElFlLSRVLLNSVNSNLGHNYIRYLRFKLVEKRKFKmEIKNNYSQISNFKYELNCNQKLALTKIHDEQLRDIlQGFLVKCmASS*			R	-	Uncharacterized protein DUF721	COG5512	0	0	9990228	79	B	Clostridia	46.2	2e-06	Thermaerobacter marianensis DSM 12885	YP_004100856.1
271	BAB00270.1	Babela_gene_1085	-	294921	296810	106	629	ATGCAGTATAATGCAAAAAATAAATTTTTATTAACTGTTCTAATGCTATCGACATTAGGACTATCTGCCAATAATGATCAATTGGCTCAAACAAAATATCAAAAGGAAGTTGAAACTTTAAGAAGTGCTTCATCAAAGATTTTATCTTATCAGGAAGAAAAAAATTCTATATTGAGTTCTGAAGCTATTGCTGATTTGAACTTAATAGTTGGCAAGAAAAAAGGTGATACTAGTCTTCTTGATAAAATTAGTAGAACAAAAACCTATTTTGGTTATGAATCTTTAAGGTATTTATTATCAAATCCTTTGAAAGATAAAAAAGCTTTACTAAAAAGACAAGCTTTTATCAAAAAGTTTAGATCTTTATCAAATAAAGATGAAATTGAAAAAAATTTAGAT…	mQYNAKNKFLLTVLmLSTLGLSANNDQlAQTKYQKEVETLRSASSKILSYQEEKNSIlSSEAIADlNLIVGKKKGDTSLLDKISRTKTYFGYESLRYLLSNPlKDKKALLKRQAFIKKFRSLSNKDEIEKNLDIIAQNEKIIlKLYADPINLSSDFLSLSTQLVGLDKYSVPTElARIGAASLTSTLAVATGAYSFFKTCKLGGFIYRGlTNLNRYNPKSYGDFAlEPQDVIGLGISLGLVKFVKDKmIPSFKAQENNSRHmLEDLISVNRTLEACANLSEELEELKESSALIYSNNFKVYTQSFEGLSNEVKSlIKTIKTNTFKKVSNFKFmGRVRVAYKKFHELKSNFVNLFKAIGELDAYISFARLIDEHREEAVHYCFTQYlDNDLPIVRFKNAW…			L	MutS	Mismatch repair ATPase, MutS family	COG0249	3	0	9990501	131	B	Bacteroidetes/Chlorobi group	94.4	2e-19	Candidatus Amoebophilus asiaticus 5a2	YP_001958011.1
272	BAB00271.1	Babela_gene_637	-	296916	297878	34	320	ATGTCTATAATATTAAGCTCTAATTTAATTCACTACTTTTCTATTGGGTTATCAACTGTAATTACAGCGATGTCTGTTGCTTTAAGTCAGGCTAAATTATCAAAGGCTAGCTTAGATGCTATTAATCGTCAGCCTGCTGCAAAAAGTGATCTTTCACGTGCTGCAGTGCTTGGTCTTGCTATTGTAGAAACGTCGGCACTTCTTGGTTTTATAGGTTCTATTCTTTTATATTTTTATGAACCTCAAAATATTTATCAAGCAATAGCAGGATTTGGTTATTCTCTTGCTATATCTGTTCCTGGTTTTATAATAGCTATAGCTTCTTCAATGCCTGCTCAAGCTGCTTTATTATCTATGTCTAAGCAACTATTTATATCTAAAAAGATAATGAATTTAATG…	mSIILSSNLIHYFSIGLSTVITAmSVALSQAKLSKASLDAINRQPAAKSDLSRAAVLGLAIVETSALLGFIGSILLYFYEPQNIYQAIAGFGYSLAISVPGFIIAIASSmPAQAALLSmSKQLFISKKImNLmLlTQSLIQTPAAFGFIIALIImNQLSSINTLPQAFAILASALSIGIGSIGPGLGVGYFTQVACKGVGLNRFAYSKLISFTVISQAIIETPVIFAVIIAFWLLSLSSSTIQNPIFAIVYLAVPFVIGlGTLGAGLGSARAAAAACQQIVANPQIYSSISRTSLIAQGIIDTAAIYAFIIALAIILKIT*			C	AtpE	F0F1-type ATP synthase, subunit c	COG0636	0	8	9990242	209	B	Deltaproteobacteria	109	4e-27	Desulfococcus oleovorans Hxd3	YP_001528687.1
273	BAB00272.1	Babela_gene_638	-	297912	298697	36	261	ATGGCAAATAATAATTTATTAGGTGATGAAAAAGTTATCTATCCTCTTAAGTTTTTAGGAATAGATTATTCATTTACAGGTATCGATATAGAAACTGTTTTTAATACTTGGTGCGTATTGGCTGTAATATTACTTGTAATTATAGTATGTCGATATTTCCTTTCAAGAAAAAATAGTATAGGTGCTTTTTTAATTAAAGAGTTTGTAAAGAATATATATAATTTAATAGAACAAACTTTTGGTTATTTTGAAAGTAGATATTATTTTTTTATATCATCTTTGTTTTTATTTATATTATTTTGTAATTGGATAAGTTTATTTCCTAATTTAGAAGAACCTACCAAAAATATTAATACTACCTTAGCTTTAGGTATTACTTCGTTCTTATATATGCATAAA…	mANNNLLGDEKVIYPLKFLGIDYSFTGIDIETVFNTWCVlAVILLVIIVCRYFLSRKNSIGAFLIKEFVKNIYNLIEQTFGYFESRYYFFISSlFLFILFCNWISLFPNLEEPTKNINTTLALGITSFLYmHKQmINVHGLKEYLKEFFmPFNImFPFNlIAGIImLPLKLLGEVASIISVSFRLFGNIFGGYVITSIYHSAISGSLILNALGmLIGFNLLlAGFFVIFEGFlQAFVFSILTLTNIAmAVHSQEGQNTQKI*			C	AtpB	F0F1-type ATP synthase, subunit a	COG0356	0	7	9990243	205	B	Deltaproteobacteria	114	1e-29	Desulfatibacillum alkenivorans AK-01	YP_002433457.1
274	BAB00273.1	Babela_gene_639	-	298733	298987	22	84	ATGATATTATCTGAATTAATTAAAAGTTTTATTTTGGTTACTTTAGGTATTATTTTAGGTATTATATATGGGTTTTTTCTTGTTAATCAGGAAAAGACCCATAGTTTTAAATTTGCTATATTTTATTATTTAAGAACTATTATTGTACTTATAATATTTTTTTATCTATTGCACTTATTTAAAATACAATCTATACTTTTCTTAATAAGCTTTATTATAAGCTTTTGGACATTTATTATTAAATATAAATATTAA	mILSELIKSFIlVTLGIILGIIYGFFLVNQEKTHSFKFAIFYYLRTIIVLIIFFYLlHLFKIQSILFLISFIISFWTFIIKYKY*			-	-	hypothetical protein		0	3
275	BAB00274.1	Babela_gene_640	-	299009	300427	280	472	ATGGATATTAGAAAACAGGTTAATAATAAAAGTGCTCCTCAAGAGAAGCAAAGAAATTACAATGAAGTAATAGAATATCTTGATAAGCATTGGTCATTTAATGCAGATATTAAAACACTTGATAGAATGAAGCAATTAGATCAAGCATTTGGTTTTGAATCTCAAAAGCTTAATACTATATTTGTAAATGGTACAAATGGTAAAAGTTTGACTGTACATTTAACAGTTAAATTATTAAACGAAGAGAAATTAAAAGTAGGAGCTTTTTATTCTCCTCACATATTAACATATAATGAAAGATTTTCTATAAATGGTGAAACTATATCAAATAAAGTTTTTACTGAAATAGCAAATACCGTTATAGATAAAGCTGAAGAATTAAATTTAAAAGTAAATACT…	mDIRKQVNNKSAPQEKQRNYNEVIEYLDKHWSFNADIKTLDRmKQLDQAFGFESQKLNTIFVNGTNGKSlTVHLTVKLLNEEKLKVGAFYSPHILTYNERFSINGETISNKVFTEIANTVIDKAEELNLKVNTYELLTmmAIRYFVEQNVDVAILEVNEGGKFNPVNICNAKVATITRAIPVDSTmDDEAmKVVIADmmGIVKPGTWIVSGDQSKANLQYmNEIADSVGAYWAmPIRKLAPLAYPFEQlHGRCAALAERLAQmYIENFHNKNAEITFDSLLSKQKGQRGRPTLEAKRQLELAPKKTIEQFWHEETVDLPGRFQFLDKEKPSVLLDTASNVDAFKNVLLGIRLLHYQRPLKGLTIIVGAAKNTLHQDEFLKLIRYFFKKTSGQLIICPIE…			H	FolC	Folylpolyglutamate synthase	COG0285	0	0	9990244	548	B	Bacilli	121	6e-30	Bacillus megaterium QM B1551	YP_003565113.1
276	BAB00275.1	Babela_gene_641	+	300707	301162	-5	151	ATGTATATAAAAAATAAGAACGCTTTTACACTACTTGAATTAATGATCGTTGTAGCTATTATTGCCTTTTTATCGATTTTGACAATTCCTAATTTAATGAAATTTCTAGCAAAATCAAAAAGAGCAGAAGCCTATATAAATTTGAGTTCTCTTGCAATGGCTCAAAAAGCTTATTTTGCTGAAAATGGTAAATATACAAATATTCTTTCAAAAGAAGGGCTAAACTGGAAACCAGAGGGTAATTTTAATTATAGTTATGGATTTAATGGTAGTGCTAACTCTAATTACTTTATAGGACAACTTAAAACTCCTGTTTCTAACCTTTCAAATTCTAAAATCACGCCAGAAGGATTTACTATATGTGCTGCCGGAGATATAGATGGAGATGGAGTAGCTGAT…	mYIKNKNAFTLLELmIVVAIIAFLSIlTIPNLmKFLAKSKRAEAYINlSSLAmAQKAYFAENGKYTNILSKEGLNWKPEGNFNYSYGFNGSANSNYFIGQLKTPVSNLSNSKITPEGFTICAAGDIDGDGVADVLCINQNNEIKILQDDLL*			NU	PilE	Tfp pilus assembly protein PilE	COG4968	0	1	9990247	138	B	Deltaproteobacteria	78.2	7e-18	Bdellovibrio bacteriovorus HD100	NP_968193.1
277	BAB00276.1	Babela_gene_642	-	301157	301954	-6	265	ATGGTAGTTTTATTCTCATTATCAAATTTTTTTGTTTTATTCTTAATTTTTGCTTGTTATGGCTCTTTTTTAAATTCCTTGGCTTATCGCATTATTAATGAAAAATATTTGTTTACCCCAAGATCTTATTGTCCTAAATGTTATAAAGTCATAAAATTTTATGATCTTATACCAATAATATCTTGGTTTATTTTAAAGGCCCGATGCCGTAATTGTAAAAATCCAATTTCTGTATTATATCCTCTTATAGAAGTTTTATCGGGAGTAGTTTTTACTTTGCTTTTAATGTTGGTAGATTCACGTTATTGGATTTCTTATTTTTTACTTTTTTCTGCTTTGATTATAATAATTAGAACAGATTTAGAAACTATGTTAATATCTAGTTATACTACTTTGTTT…	mVVLFSLSNFFVLFLIFACYGSFLNSlAYRIINEKYlFTPRSYCPKCYKVIKFYDLIPIISWFILKARCRNCKNPISVLYPLIEVLSGVVFTlLLmlVDSRYWISYFLLFSAlIIIIRTDLETmLISSYTTlFFIPIGFILSYFNLLNISLYQSIlGAICGYLFLFFIDKIFYYFKKQHGmGEGDFEILSLIGAFSGlSGAWFSLlFGSlTGSLIFlIIFLKEYFSSNFNISKFKSYKIPFGPFLAlGSIIYILIQNYLDRLFFL*			NOU	PulO	Type II secretory pathway, prepilin signal peptidase PulO	COG1989	0	7	9990249	110	B	Deltaproteobacteria	165	2e-48	Desulfatibacillum alkenivorans AK-01	YP_002430416.1
278	BAB00277.1	Babela_gene_643	-	301948	302319	21	123	ATGACATTAAATACTAATATAAAAAGAGCTCAAAAGGAATCATTGTTTTTTAAAGAGATATCTACTCTCTTTATGAAAGTTTCGCTTGATGATCAAAGACTTAAAGATATTTTTGTAAACAGGGTTGAACTGTCTCCTGATAAGGGGTTGTGTACTGTTTATTTTTATACTGATCAAGGGGAGGATTATTTTAAATCTGTTCTTGAAACGTTAAAATTATATAAACCGTCTTTAAGAAAAGCTTTAGCATCTAAGATAAATTCAAGAAGAATTCCTGAGCTAGTTTTTAAATTTGATAATAAGTTTGAAAAGCAATTTAAATTAGAGCAATTGCTTGAAAAAATAAAAGAAGAAAATAAGGATAAATGGTAG	mTLNTNIKRAQKESlFFKEISTLFmKVSLDDQRLKDIFVNRVElSPDKGlCTVYFYTDQGEDYFKSVLETLKLYKPSLRKALASKINSRRIPELVFKFDNKFEKQFKLEQlLEKIKEENKDKW*			J	RbfA	Ribosome-binding factor A	COG0858	0	0	9990250	110	B	Cyanobacteria	68.2	6e-15	Prochlorococcus marinus str. MIT 9301	YP_001090353.1
279	BAB00278.1	Babela_gene_644	-	302340	302549	116	69	ATGCCAAAAAAAGCTAACATAATAATTAATGTTAATGAAAATTTAGAAAAAGCATTAAGACAACTCAAGAAAAAGATAGAAAGAGAAGGCGTAGTAAGAGACATGAAGCGCATAGTTTATCATGAACCTCCTACTCAAAAGCGTCGTAAAAGATTAATGCGTGCGATTAAGCAAAACTTAGTTCGCATGGCTGCTCAAAAAATAGTTTAA	mPKKANIIINVNENLEKALRQLKKKIEREGVVRDmKRIVYHEPPTQKRRKRLmRAIKQNLVRmAAQKIV*			J	RpsU	Ribosomal protein S21	COG0828	0	0	9990251	99.4	B	Deferribacteres	57	6e-12	Deferribacter desulfuricans SSM1	YP_003495463.1
280	BAB00279.1	Babela_gene_645	-	302665	304338	41	557	ATGACATTAAGATTTATATCAAAAAATTATATAATTATATTTTTGCACTTAGCTGTTATATTGATAAATATAGATATCCATGCCAATCTGGCTAATATGACACGAAATGATCCTTTTCCATTATATAGCTCTGTTTATCCTTACTCTTATTTGACAACAAAACAGAAAGTAAATTTGATGCTATTTGATTATACTTATCCAGCTACTAAGATGCGTTTAAGTGTCAGTGGATATCGTCAATTTGCTAATTATGCCAGAGACAAAAATGGAAATGCTGTCAATATTGGTGATGTTCCTAATGGTCCGTGGAATATGCTGGGATTATTTTATGATCCAGTTTTAAGAGATAAACTTTTTACAGTACTTGATATACAATCAACTTTACTTCCTAGTTATGTT…	mTLRFISKNYIIIFlHLAVIlINIDIHANlANmTRNDPFPLYSSVYPYSYlTTKQKVNlmLFDYTYPATKmRLSVSGYRQFANYARDKNGNAVNIGDVPNGPWNmlGLFYDPVLRDKLFTVLDIQSTLLPSYVCNADVASNTQCYCLVTDPRFSDPNKEFGFFTIPAIYRKYGLRFENEILLIDSCFYAIGVKFQFGVADVKQmPYYFSDLTCQALGIACPATCITGTSGSCTAIDTSTCTVPAPQEPPIVNPVFIPDTETIPPCPTAQGPVTPNDCVPVTQRFEPCCNNTlClSFTPECKKlVIEYImRQKEQITRFLGIDSLRYNHIGVEDFRVSLFWRHVFVVNEESEKYPRLlFTPFIEAGAAlPLDKQVKSNHFFGLPVGNNSHLSTGVTFGGT…		24	-	-	hypothetical protein		0	1	9990252	275
281	BAB00280.1	Babela_gene_646	-	304379	306028	263	549	ATGGCATTAAATTATCTATTGAAGAACTATAAGTATATAGTGGGTACTTTTATTTTTATATTTTTAAATACTGATCTTTTGGCTAATTTAGCTAATATGACCCGAAATGATCCGTTCCCCTTATTTAGTAGCATTTATCCATACACTTATCTAAGTCGTCATCAGCGAGAGGGATTAGCTTTATTTGATTATAGTTATCCAGCGACTAAGCTAAGAATGAGTGTCTCTGGCTATAGGCAATATGCAAGCTTTGCACGCGATAAAAATGGAAATGTAATGAATTTAGGCGATAATCCTCGTGGTCGATGGAATATGTTAGGGTTATTTTATGATCCGGTTTTAAGAGATAAACTTTTTACTTTATTGGATATAAATGACACTTTGCTTCCGTCTTATGAC…	mALNYLlKNYKYIVGTFIFIFLNTDLlANLANmTRNDPFPLFSSIYPYTYLSRHQREGLALFDYSYPATKLRmSVSGYRQYASFARDKNGNVmNLGDNPRGRWNmLGLFYDPVLRDKLFTLlDINDTlLPSYDCHSNLDANVQCYCFITDPNFSDPNKEFGFFTIPAIYRKYGIRFENELVLVDRCFYSIGLKIQFGVADIKQmPFRFSDLTCQAlGIACPANTTVINTAGCATPGPAEPAAVNPTFIAGTTAIPPCPTTNGPVTSSPCVPLPQRFTPCCDSRVCLSFTPECKKIVIEDImRQKNIITRFLGIDSLVYDHVGVEDFRISLFWRHIFVINQEDERYPRllFTPFIEAGAAlPLDIQVKTDRFFGLPVGNNSHLSTGVTFGGTLDFLDSmE…		24	-	-	hypothetical protein		0	1
282	BAB00281.1	Babela_gene_647	-	306291	307523	15	410	ATGGAAAAAAGAGACGTAAAAAATATAAACGAGTCAAGTAATGCAGGTAAAATTGGACTTATTAGTGCTACTATTATTTGTATGAATGCAATGATAGGAGTTGGTATATTTACAACCCCTGCAAAACTGGCTGTTACAGTTGGACCTGCTGGGATTTTAACTTATTTATTTTCTATAGTTGCTGTTTTATTTATGGCTCTTTCTCTTGCACGTCTTGCAAAGGTATTTCCTCAAGAAGGTTCGTTTTACAACTATGCAAAGCAGTGGGGAGGCCATTATATGGGACTTTTGGCTGCAGCTTCTTATGTTTTAGGTATTATTATTGCCTTAGGTTTATTAACAAGAATCGCTTCACAATATTTTCATCAGTTTATACCAGCTATTAGTGTGGAGACATTT…	mEKRDVKNINESSNAGKIGLISATIICmNAmIGVGIFTTPAKlAVTVGPAGILTYLFSIVAVLFmALSLARLAKVFPQEGSFYNYAKQWGGHYmGLlAAASYVLGIIIALGLLTRIASQYFHQFIPAISVETFGLIIVGVIALLNIAGmRImQTGQIILLSCTlFALFSIIALCFSNADYNNLIPFmPHGWTSILESVSAAVFSFLGFESATSLYSIVKNPEKNVSKAIVFSLlIVGLIYLAFIGSIILAIPQNTFTSSDmTISQAmIKAFGKSNLILNLTKLISVAILTAICGVLQSVmYSSASLTFSLFKNLDNKFANFIVKSRYGFGIIILTISLLTIFNFFNLKSmGLFFNlTSIFImFAFImAILALYFKDNSKKLKDKIIVYLGLITSTLIFV…			E	AnsP	Gamma-aminobutyrate permease or related permease	COG1113	0	11	9990253	318	B	Clostridia	120	1e-29	Clostridium butyricum 5521	ZP_02948525.1
283	BAB00282.1	Babela_gene_648	+	307538	307876	-22	112	ATGATTTTGTTATTAAATTTATATAAATTTTATGTTAAAATAAAAAATAATATTTTAAAACTTTTTAATTTTATTTTTTATACTATGCAATACTCTCAATACTATCAAGCACATATCAAGACAAAAGAATGCTGTTTTTTTGTTGCTATTTTAAGAAGCTGTGAACATCTTACATTTGATAGAACTTTTGATACTAAAGCCAGTATCTTTGAATTTTTAGTACCTGAAAAAAATGAAGAAGCTTTTTTGAATCTAATGAACTACTTTATTAAAAACAATATAGTTACCGATTTAAAAAAACTTCCTAATCGTTTAATTAATCCTGATGCTGAAGTATAG	mIlLLNLYKFYVKIKNNILKLFNFIFYTmQYSQYYQAHIKTKECCFFVAILRSCEHLTFDRTFDTKASIFEFLVPEKNEEAFlNLmNYFIKNNIVTDLKKLPNRLINPDAEV*			-	-	hypothetical protein		0	0	9990254	67.8
284	BAB00283.1	Babela_gene_649	-	307854	309305	263	483	ATGGATAAAGTAAGAGTTAGATTTGCGCCATCACCAACAGGCATAATGCACTTAGGTAATGTACGTAGCGCTTTAATGAACTATCTTTTTGCAAAAAGATATAATGGAACTTTTGTTCTAAGAATTGAAGATACAGATTTTAAAAGAAATGTAGAAAATCTGTCTGATAAAATTATTGACGATCTTTTATGGTTAGGACTTGAGTATAACGAAGGTCCTGTTAAGGGTGGATCTTATGGTCCTTATTATCAATCTCAAAGGGCTAATTTTTATACTCAATATCTTAATAAATTAATTGAAAAAAATCTTGCGTATCGTTGTTTTTGTACTCCCGAAGAACTTGAACAAAAAAGGCAAAGACAAGTTGCTATGAAATTGCCACCAAGATATGATCGTACT…	mDKVRVRFAPSPTGImHLGNVRSALmNYLFAKRYNGTFVLRIEDTDFKRNVENlSDKIIDDLLWLGLEYNEGPVKGGSYGPYYQSQRANFYTQYLNKLIEKNLAYRCFCTPEELEQKRQRQVAmKlPPRYDRTCLNLSQDDIDKYVETNKPFIWRFKLDYSKTVKFYDLAHKEmSFELKHFSDIPLTRQDGSFTFLFANFVDDHLmEITHVFRGEDHLSNTASQVALYEAFNVKLPIFWHlPIIGNKEGKKLSKRDFGFSlTDlQNAGYLPEAISNYLTIIGGSFKKEILNKEElINAIDFEKIEPTGmIKYDVEKLNWVNHKWISNYDTTKLIELClPYLINKYPQVQDITREELSKLIDTVKTELVTLEQIVNLTEFYFNEPNLDLELIKDLDIDIN…		27	J	GlnS	Glutamyl- or glutaminyl-tRNA synthetase	COG0008	0	0	9990255	487	B	Aquificae	341	5e-111	Thermovibrio ammonificans HB-1	YP_004151115.1
285	BAB00284.1	Babela_gene_650	+	309568	310821	35	442	ATGACTTTTGATTTGCTCAAATTTACTATTAAAAACAAATCAAATAATTTAGATAATAAAAAAAATAAGGGAATCATGCTAAAAAAATTAAAAACTAAATACTTGCTTATATCTCTAAGTATAGCTCAATGTTTAAATTTAAGCTCAATGAATTTATTGCAAAATATACTAAATAATTTTTCAAATAGGGGTCCATCAAAATTAGACGCGGAAACTCAAGCAACTATTAATGATGCACTTAAAACTGCAAAAGAATTAGACGTTAAAAACTTAATTAAACAAATTAGAGAAGAGCGACAAGCTGATCAACTAAAAGCCACAAATGACCTTATTGCACAAATAAAAAAACAAAATACTATTTTATTACGATTGGGAGAATATACTGCATTTTATAAAAGC…	mLKKLKTKYlLISLSIAQCLNLSSmNLlQNILNNFSNRGPSKLDAETQATINDALKTAKELDVKNLIKQIREERQADQLKATNDLIAQIKKQNTILLRlGEYTAFYKSDIVRGSCFALEmLGEHLmYKKIQQTKIDHVFEKIKRDSKNLEKLLEKAEFSKKVNGITLFNIKNTPEIQELmDYVNNKHKLISYNPFKIDLLPHLILNlTKTKILKFIENSFLTKPTPSDFLNPEVIQTYTNAYEKDKEGNLQKTKTPFSIVTLLmYFlNPKYLLEDmQTSQQENLKKINKFFNLGIPDILFSKSISAIASISAGGLAIKVTDNIlTNSWRDYLKLNQTRLLKLLQmYNKElETETTTEVKRIEKKLKKFIIEGHSKNISYlWLQTKNISQSRIGLmLSLP…		32	-	-	hypothetical protein		1	0
286	BAB00285.1	Babela_gene_651	+	310856	312376	342	506	ATGCAAAAACGAATTTTACTTATATCTATACTTACACTATCGAACTTTGCTCATAAATCTTTCTCAATGGACTTTAACGAGATAAACCCAGATGTATTAAGATTCTTTGGAGATGCAGCAGAGGGTGCAGCCAGACTAGGACAAAATATTGCTGAAGAAACAAGAAGAAATAACGAATACAGTTATGAAAATAGAGAAAGAAAATTAAAAGAAGAATTACAACAAGCTAAAAGCCCTGAAGAAAGAACAGAAATATTGAGACAATTAGGAGTTATAAGAGAAGGTAGAGAAAAAAAAGAACAAACTTGGGAAAATGTAGGCGCACAATTTGTACAAGTTGTTCCTAATATGCTTAATCTAGCACAAGATGTAATTAGGGAAAAAACACAAGCAGAAACT…	mQKRILLISILTLSNFAHKSFSmDFNEINPDVLRFFGDAAEGAARLGQNIAEETRRNNEYSYENRERKLKEELQQAKSPEERTEIlRQLGVIREGREKKEQTWENVGAQFVQVVPNmLNLAQDVIREKTQAETKLAQEAISSKARKEAIIESmQKLIQAGTDPKNAKLFAFTTTVAAVGVCGAWHGSKVVANLVQQYmNKIPTIAEETSLVSVKDKVVNYLRGQKPETNINDVILESNLATRISRIATSVKNTVSNGGYFRHILFYGPPGTGKTmLAKRIARSSGLEYIYFAGGSALDQLPIEDALSRLVELFEFAKRSSKKLmIIIDEAEVLLADRSKNLSDKTRKlLNLILGYTGTETNNFIIVALTNRPEDLDDAFLSRCDEQIEIGAPAPEQRLE…	2	26	O	-	ATPase of the AAA+ class	COG0464	1	0			E	Viridiplantae	201	6e-57	Ostreococcus tauri	XP_003082479.1
287	BAB00286.1	Babela_gene_652	+	312718	313968	34	416	ATGTTAATTAAAATAAAAATAAAGTACTTATTACTTTTCTTAGTTATCTTTAATAGCCTTAACTTAAAATCAATAGAAAATTGCGATGAAATAATCAAAAGGGCAGAATTAAATATTCCAAGAATATTAAATCAAATTAAAGAAACTAAGCTAAATAACTATATAAATAAAGTAAACCAATTTCTAAAAGAACGAATAAATAAAGTAGAAAACAAAATTTATAATCAAAATACTATTTTACTGAATTTAGGATATTTGGGCTTATTTAAAGGAGATATAACAAGACTAGGAATATTTGCAATAGATTATGCAAGTGAATATGCAATGTATCAAAAAATATTAAAAGAGAAAATTGAACATGTAATTAAGTTAATAAAAGAAGATTCAAAAAGATTAGAA…	mLIKIKIKYLLLFLVIFNSLNLKSIENCDEIIKRAELNIPRILNQIKETKLNNYINKVNQFLKERINKVENKIYNQNTILlNLGYlGLFKGDITRLGIFAIDYASEYAmYQKILKEKIEHVIKLIKEDSKRLEQLLEDAEESKSSILTTNSDINIILTPQIVALRKYLNDKHKmIAKNPFKENLASHAmINFIKPYILNSIENKLLVTSDSLEIKSLGLGFlQKLmIQFSLLFCAYKEDKNGNYQGPILSPLSmATILIKYLNPRYLSEKAISTFSNQILKTLNSYFNIGIPNLVFTNSTQILSRLIAlALAIKYTDIILNNSWSIHATVNQENLLKIIKEYNQATEENNQNKINQSEEELKKFVIEGHSKTINSKSWIDIKNISKSQIGFLLSlPIVG…		32	-	-	hypothetical protein		1	0
288	BAB00287.1	Babela_gene_653	+	314002	315567	155	521	ATGAAAAAACAAAAATTACTCTTAATTTTTATAATTATAACATCCATTAGTAAAACATTTGGCATGCAAGATCCTAAAGCAGCAGGTACAGGAATATTAAACGCTGTACAACAATTTACCGAATCTCCTTTAGGCCAAGGCGTAATAAATGGAATGGAATGGATAGAGGAACGAATAAACAAAGGAGTAAATTTTATAGAAAAAAAATTACAAGAAAATTTAAAAACTTCTGAAACTCAAGCACTGGATGCGCAAAGGACTAAAATTCGTTCATATAAAAGAAAACGAGATTCTTATTATACAACACCTCAAGAAAAAGCAGAATTAAATGAAAAAATCAGAATTTGTAAAGAAGAAAAAAAGAAGATTAGAGAAAAATATGAAAATAAAAGAGAACAA…	mKKQKLLLIFIIITSISKTFGmQDPKAAGTGILNAVQQFTESPLGQGVINGmEWIEERINKGVNFIEKKLQENLKTSETQAlDAQRTKIRSYKRKRDSYYTTPQEKAELNEKIRICKEEKKKIREKYENKREQLKDKITEELQKTTDmSRRmVEENNRAENDLKSKAVEASIVAEHNVIIATKWIAAAPVITVVGCGAWHGSKIVANQIQKYLNYIPTIAEETSLISTKEKLVNYLTGKKFESNINDVILEKDLSERVSKLSQAIKCATENEAYFRHmTFYGPPGTGKTmLAKRIARSSGLEYIYFAGGSALDQLPIEDALARLVELFEFAKRSSKKLmIIIDEAEVLLADRSKNLSDKTRKLLNLILGYTGTETNNFIIVALTNRPEDLDSAFLSRCD…	2	26	O	-	ATPase of the AAA+ class	COG0464	2	0			E	Viridiplantae	202	1e-56	Medicago truncatula	XP_003607425.1
289	BAB00288.1	Babela_gene_654	+	315722	316009	240	95	GTGAATAAATGTCTAAGAATAAATATTATTTTAGAAACACTTGAGAATAAAGAAGAAAATTTAAAAAATATAATACAAAGATTTGCCAAAAAACATGAATTAGAAGGACTTGCTCAAAGTATAGATCATAATCATATAAAAGTAATAGTATGTGGCGAAAAAGAAAATGTAGATAATTTTGTCGATAAAATACATAAAGAAATATCTACCTTTGATATACAAGATATAGAAATAGAACCTTTTACAAAGGATAAAGATTATAGAGGTGTATTTAGATTAATTGAATAA	VNKCLRINIILETLENKEENLKNIIQRFAKKHELEGLAQSIDHNHIKVIVCGEKENVDNFVDKIHKEISTFDIQDIEIEPFTKDKDYRGVFRLIE*			-	-	Acylphosphatase		0	0	9990256	55.8	B	Gammaproteobacteria	41.6	6e-06	Methylomicrobium alcaliphilum	YP_004916291.1
290	BAB00289.1	Babela_gene_1066	+	316249	317001	-3	250	ATGATAGAAAATTCTAATTCTGAAAAAAAGATAAAAAAAAATAAATGCTCTTCAGATAATCACAATAATCATGATCACAATCATAACCATGAAGATGGGTCCCATGATCATGGAGTTATTCAGGAGTTCTTACATCACTTTCCTTATGCAATTTTTTCTGTTGCTTTATCGATGATAATTTTAAGTCTACTTGATTATAATGGCCAGGCTGATAATTTAGAACGGTCATGTAGTGGTTTTCATATGTTATTTCATAGTTTCCACTTTTTACATATCTTATTTGCTTCTACTGGAACAGTTTTAACATATTCACGTTTTGCAAAAAATCCAACACTTATCAAGACTTTATTAATTGGAACTATCTCTCCTATGATCTTTTGCATTCTATCGGATGTACTT…	mIENSNSEKKIKKNKCSSDNHNNHDHNHNHEDGSHDHGVIQEFLHHFPYAIFSVALSmIILSLLDYNGQADNLERSCSGFHmLFHSFHFLHILFASTGTVLTYSRFAKNPTLIKTLLIGTISPmIFCILSDVLLPYLSGYALGVEmDLHICFYRElHNVlPFLLmGVLNGLVLKSHHSAALNVFSLGSHFTHIlISSLASlFYmVSHGFHNWYPQmGYVFLFLVIAIVVPCTFSDVIIPmYFAYKEPNKK*			-	-	hypothetical protein		0	6	9990259	253	A	Archaea	62.8	1e-11	Methanococcus vannielii SB	YP_001324196.1
291	BAB00290.1	Babela_gene_656	+	316998	318092	19	364	ATGAGAAGCATAAGAATTCAAAACTTAACCAAAAAATTTAATGGTGAAGTTATAATAGATAATTTAAATTTACATATACCTTCAGGAAAAATTTTTGTTCTTTTAGGTCCTAGTGGTTGTGGAAAAACTACTCTTTTAAGATTAATAGGCGGCTTTGAAAACGTAAATTCAGGTAAAATTTACTTAGGTCAAGAAGATATAACAAATTTGCCTATTAATAAAAGAAAAATAAATACAGTTTTTCAAAATTATGCATTATTTCCTCATTTAAATGTATTTGAAAATGTTGCTTATAGTTTAAATATCAAAAAGTTACCTAAAGATATAATCAAAGATAAAGTAATTAAGATTTTAAACACTGTACATTTAGAATCCCAAATATATAAAGATATAGATCAG…	mRSIRIQNLTKKFNGEVIIDNLNLHIPSGKIFVLLGPSGCGKTTLLRLIGGFENVNSGKIYLGQEDITNlPINKRKINTVFQNYALFPHLNVFENVAYSLNIKKLPKDIIKDKVIKILNTVHLESQIYKDIDQLSGGQQQRVALARAIVNEPDVLLLDEPLAALDLKLREKmLLELIELQDKLKTTFIYVTHDQLEALTLADQmAImNIGGKIEQIGTPKEIYEFPVSTFVARFVGSTNILYGKVKKENNKDLIDIKDLGTFEVYIKEQNNNVINYSEYKAISIRPEKIFITTKETPGFSNVVTGTVDSIIYHGRSTQYNVKVKNNmILQVFQQNEEHFPKEVIDYDSKVYLYFQKENVVLLKK*			E	PotA	Spermidine/putrescine transport system ATPase component	COG3842	0	0	9990260	478	B	Chlamydiae/Verrucomicrobia group	482	1e-169	Simkania negevensis Z	YP_004671201.1
292	BAB00291.1	Babela_gene_657	+	318111	318968	-7	285	ATGAAACTTAAAGAAATAAAAAAAGAATCGCCATTTTTTGTTGTTTCATTAGGACTTGTTTGGCAAGCTCTATTTTTCTATTTACCACTTATATTTTTAATTATTATAAGTTTTGTTAAATATGATACTGAGAATGCCACAGTATTCAAATTAACTTTTGATAATTTCAAATTTTTCTTCAAGCCAATATATTTTCATATTATATTAAAGTCACTTTTAATTGCACTTCTAAATGCCACATTATGTTTTATTTTTGGATATCCTCTTGCCTATTTTTTGGCATTTAAAGCTCAAAAATTTAAGAATTTTTTACTATTTTTAGTAATACTACCATTTTGGACCAATTTTTTATTACATATCTATGCATGGTCTTATGTTCTTGATAGATCAGGTTTAATT…	mKLKEIKKESPFFVVSLGLVWQALFFYLPLIFLIIISFVKYDTENATVFKLTFDNFKFFFKPIYFHIILKSLLIALLNATLCFIFGYPLAYFlAFKAQKFKNFLLFLVILPFWTNFLLHIYAWSYVLDRSGLINSIlLSAGIIQEPLELFNSmFAIIIVmLYCYLPFmILPIYSVLERVNKNILEASADLGASIWSTWYKVILPLSISGVISGFSlVFVPTFAEFAIPSLVGGDKYVFVGTVITQYILSGDNFSLGTAFTLIASLSLILFISIIYLIKKKNNKNE*			E	PotB	Spermidine/putrescine transport system permease component I	COG1176	0	6	9990261	246	B	Chlamydiae/Verrucomicrobia group	261	3e-85	Simkania negevensis Z	YP_004671200.1
293	BAB00292.1	Babela_gene_658	+	318961	319755	10	264	ATGAATAATATTTTTAAATCGATTTCCAAAATAAGTTTACCGGTTTTTGTATCACTAGTTTTCTTATTTTTATATATCCCTATACTAATATTAGTATTCTTTTCATTTACCGACTCTTCTGTTCCAGTCTTTTTAGGAACAAAAAATTTCTCTCTAAAGTGGTACTATGCTCTTTTGGAATCCCCTGAAATTTGGCGTGCATTTTATATATCTACTATAACGGGTGTCTCTGCAACTTTTTTAAGCTTATTTATCTCTTTAAGCTTAATTTACTATAACTTAATGACAGGATCAGGTAAGAATTTACTTTATGCTTTTTATGCAAATATAGTAATCCCTGAAATAGTTGTTGCTGTAGGATTATTAACTTTTTTAAGTTATCTTAACATTGAACTTTCT…	mNNIFKSISKISLPVFVSLVFLFLYIPILILVFFSFTDSSVPVFLGTKNFSLKWYYALlESPEIWRAFYISTITGVSATFLSLFISLSLIYYNLmTGSGKNLLYAFYANIVIPEIVVAVGLLTFLSYLNIELSlTTLIISHTIlGLGYTVPIIYSRYLSmDKKIIESSmDLGATLTQTFFKIVIPSLmPAIFAAGLLAFIISFDDFILSFFLSGSQTQTLSILIYSmIRTGTSAIVNAlSTImLIISSFLVLIFCSLNTKTKIF*			E	PotC	Spermidine/putrescine transport system permease component II	COG1177	0	7	9990262	208	B	Chlamydiae/Verrucomicrobia group	225	6e-72	Simkania negevensis Z	YP_004671199.1
294	BAB00293.1	Babela_gene_659	+	319765	320874	-3	369	ATGATCTATAATTTTACATACAAAACTATATTAATTAGAATTTCTATAATTCTTTTATGGATAGCAATTATCTTTGGATTTCTATTATTTCCAGGACTAATAAGAAACTCTAAACTAGACAATAGCATCAACGTACTTGCATGGTCTGGAATGTATGATTTAAATTACATATCAAATTTTGAACAAAAAACAGGAATAAAAGTAAGAATCAGTTACTATGAAAGCAATGAAGAACTGCTTGTAAAATTAAGAACAACAAAAGGTAAAGGCTATGATCTTATTATTCCAGGAGATTATGCTGTTCATATATTAAAAAACGAAAATCTACTCAAAAAGTTAGATAAAAGTAAACTTGAGTTTTTACCATATTTAAATCCTATTCTTCTTGGACATTACTAT…	mIYNFTYKTILIRISIILLWIAIIFGFLLFPGLIRNSKLDNSINVLAWSGmYDLNYISNFEQKTGIKVRISYYESNEElLVKLRTTKGKGYDLIIPGDYAVHILKNENLLKKLDKSKLEFLPYLNPILLGHYYDKNNEYSLPAEWAVFGLGINKEYFEKHKINIFESWSLVFDNKYNYKIAmANDPLVSIPIASLYLFGDlNDLNIEKLEKIKELLIKQKKYIEAYAEFRPDYYLTSKSAQIAVSSSAYIFRALQSNNTIDFIIPQEGTLVTIENFALPKRTKKENLVYKFLNFLmDPQTVKHHFESEQALFPVTTNVFDQLDLKPNIKKLLTIGKESFNKFHFLRIDKLKAPVNEEYLRELWITIKTT*			E	PotD	Spermidine/putrescine-binding periplasmic protein	COG0687	0	1	9990263	254	B	Chlamydiae/Verrucomicrobia group	265	7e-85	Simkania negevensis Z	YP_004671198.1
295	BAB00294.1	Babela_gene_660	-	320871	322841	145	656	ATGTACAAATTTGATAATAATAAAAAAAAATTTTATGTCACAACACCTATATATTATGTGACAGCTAAGCCCCATTTAGGCTCACTATATTCAACTTTACTAGCTGATGTTGCTTGTCGTTGGTATAAACTCAAGAATTATAATACCTTTTTTTTAACAGGAACTGATGAGCATGGTCAAAAAGTAGCTGAAGCGGCATTTAAAGCTAATATGCCTCCTCAAGAGTTTGTAGATAGCTTTATATCTGATTATAAAAAAACTTGGAATGATTATAATATTGTTTATGATGATTTTATAAGAACTACTAATGAATCTCATGTAAAAGCAGTTCAATTTTGGCTTAAAAAGCTTATAGAAAGCGGTGATATATATAAATCATTTTATAGTGGATTTTATTGT…	mYKFDNNKKKFYVTTPIYYVTAKPHLGSLYSTLLADVACRWYKLKNYNTFFLTGTDEHGQKVAEAAFKANmPPQEFVDSFISDYKKTWNDYNIVYDDFIRTTNESHVKAVQFWLKKLIESGDIYKSFYSGFYCTPCETYVTEKDINSNETVLCSSCARETKYISEESYFFRLSAYQDRlLKFYEENPDFIIPQERLNEVISFVKQGLKDLSISRTTVKWGIPFPEDNKHVTYVWADALNNYITAIGYGNPTKEDQFNYLWPADLQIIGKDILRFHAVYWPAFLmASELAlPKHILAHGWIIVNKQKmSKSLGNVIDPQVLLDNYGSDIVRYYLTRYmAVTQDSEFNIDDLERHVNSDLADALGNLLNRmIALSYKHELHEVKAPENWSTKELELRDSFW…			J	MetG	Methionyl-tRNA synthetase	COG0143	0	0	9990264	699	B	Thermotogae	538	0	Fervidobacterium nodosum Rt17-B1	YP_001410306.1
296	BAB00295.1	Babela_gene_661	-	322986	324473	166	495	ATGTTGAAAAACGATAAATTTATTTTTAAAAAATTTATTTTTAAATTTTTTACTTTAATTAGTATAATTTTAACCAATCTGGATATTTATTCTCAATCGGTTAAAACTGTAGTAACGATCGATAATATTGTAAAAGAGCTTGATGATAATACTTCTTGTGATCTAACTCTATGGGCAAATAAGTTAGAAAACTCTTGTAAATGCTGTTTGGTTAAGTATGCTTATTTACTTGATCAGGGCAAAACAGCTTCAGATATATTATCACTATGTAATACTAAAAAACGTTGTGATAGTGCAGTTATTGAGCAGTTAGAATCAGAAAGAAGTTTGAAAGATGAAAAGAATACCGAAGATAAATTAAAAAAATTAATTAATATTTTATATGAAAGTTCTGTAATA…	mlKNDKFIFKKFIFKFFTLISIILTNlDIYSQSVKTVVTIDNIVKELDDNTSCDLTLWANKLENSCKCClVKYAYLLDQGKTASDILSLCNTKKRCDSAVIEQLESERSlKDEKNTEDKLKKLINILYESSVIIKEVKPHDIKFDSRGFFNESSVVNFLVESYKNKKLSNPNFKESSCLIAKDILGQKGYQTTQLFlVSSTCSDRPNDYILKEIASGTAEImGLEKSFLIKPFGTYIYPRHVSNFPSFIFPIAYISYTYNGKPHYLSlLDRSPGVILSSLAKQYKDKQISSAEVIKIYYEVGVAmSNFHREmmKYFKDKANPEILLNPTYVQGDAHQANIFYDKDTNRTIFIDNEKITWVSPADPFKDIQlFFFTTINNSmFlPPEVRSDRDFINKWLL…			R	AarF	Predicted kinase	COG0661	0	1			B	Alphaproteobacteria	53.9	2e-07	Candidatus Odyssella thessalonicensis L13	ZP_08778623.1
297	BAB00296.1	Babela_gene_662	-	324639	332690	137	2683	ATGTTTAAAATTAATGATTATTTTTATTATATTCTTTTATTATTTACTATTTTTAAAGTTGATGCTGCAATTTATACGGTAACTAGTACTAATGATACTTATACTTCTGGTACTTTAAGATACTATATTGGGACTGCTTCTTCTGGTGATACTATTGTTTTTTCAAATTCTTTGGCTGGTCAAACTATTAATTTGACTAGTCAATTGTATATTGGAGTCTCTAACTTGACGATTCAGGGTCTTGTATTAAGTGGTTCTAATCAAATAACAATTAACGGATCAGGTATTTCTTCTGGAAATACTTTTTTTATTGGTAATAGTAGCTGTACTATTACTAATCTAAATATTATAGGCAATAATTCAGGTAATGCAGTTTATATAAATAGCTCTAATAGTATC…	mFKINDYFYYILLLFTIFKVDAAIYTVTSTNDTYTSGTLRYYIGTASSGDTIVFSNSlAGQTINlTSQlYIGVSNlTIQGLVLSGSNQITINGSGISSGNTFFIGNSSCTITNLNIIGNNSGNAVYINSSNSIVSNNTISGNSNSGIFINGTNNSISSNTITNNNASNGGGGIFINLNSNTITNNIVTNNTSSNNGGGGIFVSSSNNTLTGNTVSNNTTTNTAGGGGIYITGSNNILSNNTISGNNASNSSVNGGGGVYINAFNNTLQNNIISNNISGYDGGGIYINSYNNKILNNVINGNTATQENGGGGIAVANGSGQYNSILSNNIYDNTQGGIFLIDGGNHYQAAPNlISASFSGNSITVSGIAPAAASGGGTmLIQFFLNDANNSINEGQQYIS…			-	-	Immunoglobulin-like repeats containing protein domain		0	1	9990993	46.6	B	Bacteroidetes/Chlorobi group	470	8e-133	Leadbetterella byssophila DSM 17132	YP_003996515.1
298	BAB00297.1	Babela_gene_663	-	332827	335085	104	752	ATGAAAAAGCTGTTAATAGTTGAGTCACCGGCAAAAATAAAGACTATATCTAAGTTTTTAGGTAAAGATTTTAAGATTGTTTCCACTTTGGGACATATTAAAGATTTGCCTTCTAAAAAGCTTGGAGTATCTTTTAATGGCGAAATAAAGATCGATTATGAAGTTTTAGAGGGTAAAGATAAAACTATATCTGAGATTAAGAAAGAAGCAAAAAATGCCGATGAAATTTTTTTAGCTCCTGATCCTGATCGTGAAGGGGAAATTATTGCTTGGCATGTTGAGCAGGAACTACTTAAAATAGTAAAAGATAAAAGTAGGATACATCGTATAACTTTTAACGAAATTACAAAATTAGCAATAGAGGAAGCAATTTCTAATCCATCTTCAGTTAATTTAAAT…	mKKlLIVESPAKIKTISKFLGKDFKIVSTlGHIKDlPSKKLGVSFNGEIKIDYEVLEGKDKTISEIKKEAKNADEIFLAPDPDREGEIIAWHVEQELLKIVKDKSRIHRITFNEITKLAIEEAISNPSSVNLNKVNAQQARRVLDRlVGYEVSPVlWRKIAKGLSAGRVQSVALKlIVDREEEIVNFKPEEYWSIEVTFISKVDKKSITIIAPLVQINKKKPKIENKEKADKIVEEIKNHDYKIISIKDTNRLKNPLAPFmTSTLQQVAYNRlGFNVQKTmQIAQKLYEGVPLEDASTPIALITYmRTDSLRISDVAIKQTRKFITDTYSKEYLPPKANAYTKSGSAQDAHEAIRPIDITlTPEYVKKYVSSDQAKLYDLIWKRFVSCQmKPAQYAQRQ…			L	TopA	Topoisomerase IA	COG0550	0	0	9990266	837	B	Deltaproteobacteria	661	0	Desulfococcus oleovorans Hxd3	YP_001530326.1
299	BAB00298.1	Babela_gene_664	-	335189	335818	116	209	ATGAAATTTCAGATATCCTTTGATATTACTGACCTTGATAAGGCTATTAATATTGCGCAAGAAATAGAAAGTCATTTTGATATTCTGGAGGTTGGAGCTTTGCTGATATATAAATATGGTGAGGAATCTGTTAAAAAATTTAAACAAAATTTTCCTCAAAAAACGATATTGGCAAATGCTAAAATAGTTGATCAAAGTAAAGATGCTGTTTCTCTTTTTGCTCAAGCAGGAGCTGATTGGATAACCGTTATGGCTGGTGCTCCAAGAAATGTAATTCATACAGCATGTTTAGTTGCTCATGAATTTGGTAAAAAAATTATGTTGGATCTAACTGATGCTAGTTCCGTAGGTCAGTCTGCTTTAGAAGCAAAAAGTTTAGGAGTGGATGCTCTTCTATTT…	mKFQISFDITDLDKAINIAQEIESHFDIlEVGAllIYKYGEESVKKFKQNFPQKTIlANAKIVDQSKDAVSLFAQAGADWITVmAGAPRNVIHTACLVAHEFGKKImlDLTDASSVGQSALEAKSLGVDALLFHKPSSEDVQAVFHERWEIVKGNTQLPVFIASNITRENIAEILSIGANGIVISKAITGASNPLEETlYFSGIINNLE*			G	SgbH	3-hexulose-6-phosphate synthase related enzyme	COG0269	0	0	9990686	236	A	Archaea	107	9e-27	Thermococcus barophilus MP	YP_004070958.1
300	BAB00299.1	Babela_gene_665	-	335934	336671	84	245	ATGAATAAAAGACTTTTAATTTTAACGCTTTTATTAGTATATAATGCTATATTTTGTGCAAATAAACAACTAAATCCTTACATACTAACGTTTTTTATTAAACCTTTGACTATTCAAAATGAAAAAGAACTTGAAAGTCAAAAAATAAAAAACTTAAATCAAGCAAAAGATTTACAGAAAAAATTCTTTAAAATTATAAATAGTAGTTTAATTAAACATCCTGAAGTAGGTATATATGCTTCTTATGCTGGTTATTCTACATATTCTAATCACAATGGTCAGATATCTTTTTCAAGACAAACAGCTCTGCCCAAAATTAATCTTCTTCTTACTCAAGATATTAAGCCGGTATTTCAAAATCCAAATAATCCAAATACTATTTTAGGATTTGTTGTAGAT…	mNKRLLILTLLLVYNAIFCANKQLNPYILTFFIKPlTIQNEKELESQKIKNLNQAKDLQKKFFKIINSSLIKHPEVGIYASYAGYSTYSNHNGQISFSRQTAlPKINLLLTQDIKPVFQNPNNPNTILGFVVDPKANFKYYSIERKESVQDQVYNWYISEQPLSLNKIIPYDSIILFLDPKNFFVPLGQTSAIGGENlLLPDIYLIKNPDSVLNVFRFLKVRQYFAPVNLKSEFKEDVYQQRVAN*			-	-	hypothetical protein		1	0	9990687	78.6
301	BAB00300.1	Babela_gene_666	+	336755	337399	76	214	ATGGAAAAAGAAATCAAAAATCAAATTTTATGGGATAATTTTGCAAAAAGAAATTTATTATCTTCAGAGCAAATAGATCAATTTAAAAAATATTATAACCTACTTATTGAACATAATAAATTATATAATATAACTGCTATTACAGATTTAGAATCTATAATAAATGATCATTTTGAGGATTCTTTAGCTTTATCAAAGGCCGTAGATCTTAATAATAAAGTAATAGTAGATGTAGGATCTGGCGGAGGATTTCCAGGAATTCCTTTAAAGATTAGAGATAATTCATTAAAAGTCATATTAATAGAAGTTATTTTGAAAAAGGTAAATTTCTTAGAAACAGTAATTGAAGAACTTAATCTAGATAATATAGAAACCTGCAATTTAGATTGGAGAACTTTT…	mEKEIKNQILWDNFAKRNLLSSEQIDQFKKYYNLLIEHNKLYNITAITDLESIINDHFEDSLALSKAVDLNNKVIVDVGSGGGFPGIPLKIRDNSLKVILIEVIlKKVNFLETVIEELNLDNIETCNLDWRTFLRTPQEPLENKVDYFCARASLHTDELLRVFKPSSFYKNSSIVYWASKNWIPTKEEKELIYKTYSYQNDNKQRQLIFFKSKI*			M	GidB	Methyltransferase GidB	COG0357	0	0	9990688	164	B	Clostridia	114	4e-30	Clostridium sp. D5	ZP_08132174.1
302	BAB00301.1	Babela_gene_667	+	337475	338905	24	476	ATGAAAAATATATTTATTGAAAACAAATCACTTTTAAAAAGTGATTCAAAAGATAAATGTGAAAATAGCTATAAAGAAATATTATCATACTTTTTACCAGAGTTTATTACATGCTTTATACTTTACTTTATTATTAATGTTCTTGATAGCTTCTTTATATCTAAAATCAGCTCTTTTTGCTTTGCCAATTCTGGAGTTATTGAAACTCTATTTCATTTTATTACTAAAACAGCTGAAGGTTTTTCAGTAGGATTAATTATATTATGCGGAATGTTTAATGGTAATTCAGAATATAAAAAGGCAGGCGAGATATTCTCAAACTCTTTTTGGATATTTTTTATCTTTGGTTCTATTATATCTATTGTACTTTATACTAACGCATATTCAATATATTCTTTA…	mKNIFIENKSLLKSDSKDKCENSYKEILSYFLPEFITCFILYFIINVLDSFFISKISSFCFANSGVIETLFHFITKTAEGFSVGLIILCGmFNGNSEYKKAGEIFSNSFWIFFIFGSIISIVLYTNAYSIYSLYQLPKDICNIGVPYLRLRAISVFFSFIFFSLIGFLRAIKNTKVPmIIFIIGSLIFIFFDYVLIFGKlGFTQYGFNGSAIACIIHYVSmLIITLIYILFDPNIKKYCINWRPKFNNLNINYINDFINLSLPVIIDKATFAIFYIWLSNRTSFISASYDTQTCTTLLSSFNTIKHIERLSILPAIALTQVITFLVSNSIKSNDKTNKLIIlDHIKKVLIISFFmVSSILIFFAIWPKIFISLFDQEGSFTINTANIIPIISILVLFDm…			V	NorM	Na+-driven multidrug efflux pump	COG0534	0	12	9990689	341	B	Aquificae	113	4e-27	Hydrogenivirga sp. 128-5-R1-1	ZP_02179425.1
303	BAB00302.1	Babela_gene_668	+	338929	339228	33	99	ATGAAAATAACCAAAGATGATATATTAAAATTAGCTCAAATATCTATGATAGATGTATCGCCAGATGAGATTCCAATTTTAATTGAAAGATTAGATACTTTACTAAATTACGTATCTTGCTTAAAAGAGTTAGCTCAAGAAGTAAATATACCTGAATTACCTCACAATACTAATATATTAAGAGAAGACAATTCAAGAGAACAAGATTATGTTCCTCTAATGAATTTAGCTCCTGAAAAGACAGACAATTACTTTGTTGTGCCTATGATCCTAAAAAAGCCAACAACAGAGAATAAATAA	mKITKDDILKLAQISmIDVSPDEIPILIERLDTLLNYVSCLKELAQEVNIPELPHNTNILREDNSREQDYVPLmNLAPEKTDNYFVVPmILKKPTTENK*			J	GatC	Asp-tRNAAsn/Glu-tRNAGln amidotransferase C subunit	COG0721	0	0	9990690	57	B	Deltaproteobacteria	59.7	2e-12	Desulfococcus oleovorans Hxd3	YP_001528039.1
304	BAB00303.1	Babela_gene_669	+	339261	340727	203	488	ATGAATAATTTAGCTTTTGCTTCGATAAAAGAATTAAAAACCAAAATTTTGAACAAAGAACTGCATACTGAAGAATTACTAAGTTTTTTTATCGACCGATTTAAAAAATATGATCCCATTTTAAATTCTGCTCTTGAAATATTTGATAAAGATTCGATTTTAAATACTTTTACAAATACATCTAATGGCTTATTATATGGTATACCAGGACTTATAAAAGATAATATTTGCCAAAAAGGCAGAAACCTTACCTGTGCATCTAAGATTCTTGAGAATTATCAAGCAACTTATGATGCTACTGCTATCACAAACTTAAAAAACCAAGGAGCCCTTCTAATCGGCAGAGCAAATATGGATGAATTTGCAATGGGCAGTTCTACTGAAACATCTCATTATAAA…	mNNLAFASIKELKTKIlNKElHTEELLSFFIDRFKKYDPILNSALEIFDKDSILNTFTNTSNGLLYGIPGLIKDNICQKGRNLTCASKILENYQATYDATAITNLKNQGALLIGRANmDEFAmGSSTETSHYKKTANPWNTRCVPGGSSGGSAAAVAAGLVPWALGSETGGSVRQPASLCGIVGLKPTYGLISRYGLVAYASSlDQIGIFTRNIYDNALVLSAIAGTDKNDSSTLNVQNQDYTKQLTGKLKENFTLGIIDNALEANGIEDEVYTLLNEAIKTFEKLGAKIKRIKLPmmDYSAAAYFVISRAEAASNlAKFDGVRYGYRSKNAETLNDmYINTREEGFGFEVKSRILLGNYVLSAGHADEFYRSAKVVQGLIRSEFLKAFEEVDLLFSPV…			J	GatA	Asp-tRNAAsn/Glu-tRNAGln amidotransferase A subunit	COG0154	0	0	9990691	551	B	Cyanobacteria	451	2e-153	Microcoleus chthonoplastes PCC 7420	ZP_05031354.1
305	BAB00304.1	Babela_gene_670	-	340930	341730	130	266	ATGAAAAAAGAATTTAAATATTTGATTTTGACTTTGAATGTATTTTTATTTAGTAATATATTTGCAAAAGAATCTATAGAGATAAATCAAGAAATTAGCCAACTAGAATTGTTAGATTTGCCTGACGAAATGTTACTTAATATTATCGAAAAATTATTTGAAGAATTAGTAAAAAAGTATATGAATGATTGGTGTAATATTTTGGAATTTGATCAAGAATTCAATAAAAAAGAATTATACCAAAAAGTAATGTCTCTAAGATTAATTAATTGTAGATTTGGAGTACTTTGTAATACTTACATTGATAAGTACCTAATCAATACTATAAATAGACTAAAAAAAGAAAGATCGAAATATTTGATAGATACAATGAAAAAATCAAATACTTTGGATCAGAAT…	mKKEFKYlIlTlNVFLFSNIFAKESIEINQEISQLElLDlPDEmLLNIIEKLFEELVKKYmNDWCNIlEFDQEFNKKELYQKVmSLRLINCRFGVLCNTYIDKYLINTINRLKKERSKYlIDTmKKSNTlDQNELDAALVKILNKQVSNKEIlHEAVKlILIGANPNICGIAGQTVLmKACYYSDTYIVELlIQAGADPTIRDDINETALFKAIKSGQKEIALILIDQDQDFNIKNLKSLTVLKLAFmVNDKEIVEKLIKKLETIK*			R	Arp	Ankyrin repeats containing protein	COG0666	1	0			E	Trichomonas vaginalis	67.8	1e-12	Trichomonas vaginalis G3	XP_001305819.1
306	BAB00305.1	Babela_gene_671	-	341860	343332	204	490	ATGTTAATAAAGAGATATATTATTATAATTTTAGTTATATTTTTATCAAATTATCTAATAGCTATGGATATAGAAAAAAATAATCAAAATACAAAATCAGAACTATTAGAATTGTCTGATGAAATGTTAATAGAAATCATTCAGCATATAATGATTAGTTATATTAATAATTGGAACGTTATCAGTAGATTTGATCATGAAGTCAATGTAGTGAATTTAATTAAAGATTTAAATAATTTAAAATTAGTCAACAAAGAACTAAACAACAAGTTATCTGTTACAGAAATATCAAATCTTTTTCAGAAAATTAGATATAATAGATTTTCATATTTGTTCAAGAAGTTAAAAGAAAAATCAACTTTAGAGCAACCTAATATTAACGAATTAAATTCTCGTTTA…	mLIKRYIIIILVIFLSNYLIAmDIEKNNQNTKSELLElSDEmLIEIIQHImISYINNWNVISRFDHEVNVVNLIKDLNNLKLVNKELNNKLSVTEISNLFQKIRYNRFSYlFKKLKEKSTLEQPNINELNSRLNSIINNEVEFDPEEVIQlLIAGADLNLKDQNENTILSKAIAQGSKELIEVIKELGFNVVSDFHDTFKLTPLmKASSYGHKNIVSmLlKLAADIDSKDIYKGTAlIYACKRGHTDIVKLLIDHNADVNHIGDTAIYYKIDENYSSYKRSALIYACIYDHLEIVELLVESKADINLQDECGNTALmSALKYRRKDIVDFLIEKGANLNIKNFKNETTLmLASYQGYDDIVKLCIQNGIDVNEQELFDKETALILACKAYYNNEHYVII…			R	Arp	Ankyrin repeats containing protein	COG0666	0	1			E	Trichomonas vaginalis	136	4e-40	Trichomonas vaginalis G3	XP_001306280.1
307	BAB00306.1	Babela_gene_672	-	343536	344600	180	354	ATGACTAAAAAATTAAATTTTATTTTTATAATTTTCCTAATAGGTGTATCAAATCGTTTGATATCTAATCCAACCCAAACTGTTGATGTTCAAGATAACAATCAATCTATTTTAGAATATTTTTCAGATGAGATCTTAATTAATATTTTTACCAAATTTGTTGGGATAAATATCAATTGCTGGAACGAGATTTATAAATTTGATCAAGAATCTAAGAAAGTAGAGTTAATAAGAGCAATCAAAAATTTAAAATTGGTTTGTAGAAAATTTAATTTACTTTTAGATAGTAAAGAATTCATTCAAGAAGTTAAATCTTTGAAAAATGAAAGATTTTGGTACTTAGTTTCTATTTTAAAAAATAATAATACTTTAACTGAAGATGAGCTTGATTCAAAAATA…	mTKKLNFIFIIFLIGVSNRlISNPTQTVDVQDNNQSILEYFSDEILINIFTKFVGININCWNEIYKFDQESKKVELIRAIKNLKlVCRKFNLLLDSKEFIQEVKSlKNERFWYLVSILKNNNTLTEDELDSKILElWKKCDSSPNPTWSDWWNGKSPETDNEEALKLIFIKKNKSARIFALISlTFAYLYKHKNVIKILSDVGYHLNmTFGVDNVVLlFlYFSSDRYANIWIKEGTNVNFQGVDGKTAlmRASYKNYQKTVHLLIEREAEVNAQDHHGVTALmmAVDAGHKDIVKTLIQSGADPDIKDDYGNTAlNYLTNSKlSEAEQLEIESmLINRVVEDPVVDNSGSCILS*			R	Arp	Ankyrin repeats containing protein	COG0666	1	0			B	Erysipelotrichi	85.1	5e-19	Eubacterium biforme DSM 3989	ZP_03489664.1
308	BAB00307.1	Babela_gene_673	+	344780	345682	68	300	ATGAAAAGTTTACTTAAGTTACTTAATATATTGTTAAGGTCTAATAATTCGAAAATAGTTTCTAATAATGAAAATAAGGTTCTTAATCAAGTATTACTATATAATTTACCTGACAAGACAAAAATCGATATATTTAAGCAGACTATAGATATTATCCTAGAAGATAATAAAGAAAATATTTTTCAAGCCTTTTATCAGATATCTATATTTTTCAAAAGAATATTTTTAATTAATCAAAATTTTAGACAATTGGCTCCTGAGATTATAAAGTATTCAAAGAATTTAATTGCTCCTGAAGAAAGTCAATTAGATACAATAAAATTAGATAAAGAGTTAAAAAAGATTTTAAGAACTAAATATACAAAAGAAAATGCACTAAAATTTTCAAGAATTATAATG…	mKSLLKLLNIlLRSNNSKIVSNNENKVLNQVLLYNLPDKTKIDIFKQTIDIILEDNKENIFQAFYQISIFFKRIFLINQNFRQlAPEIIKYSKNLIAPEESQLDTIKLDKELKKILRTKYTKENALKFSRIImLNPEVNQKTKNQALIWSCTSNDLNLVQFVlKlHPNIDCTNKNKQTPLIlAIESDNPSIVQEIINHKPNINLKDKNNNTALmYAVSKGNEHIVSLIINEKADTNIENKFGINAFILACIEGRENIVKLFLNNLNmEYNKARQFAQKAGNYPIVKmIDKEIQESINYLN*			R	Arp	Ankyrin repeats containing protein	COG0666	0	0			E	Metazoa	88.6	5e-19	Amphimedon queenslandica	XP_003389053.1
309	BAB00308.1	Babela_gene_674	+	345750	346529	41	259	ATGATAAAAATTATTAAGATAATAACATTTTCTATTGTAATAATACTTAGAAGTAACTTAATAGGTAATTTTTATCCACTTATAAGCAAAAACATAAATAAAATCACAAATGATATAGTTAATATAAATAAAAAATTAATAAAAAAAGATACATTAAATATATTAACATTAGCAACTCCATTTTATTTAACTTCTTTAATCTTTGATAAAAATATTAGCTCTATTTTTTATGACGAAAAAGACCATAAAAACGTTAATTATTTGCCTTACTATAGCTCTTATTCTCAAATATCAAATATACTACTTTCTGGATCTATTATTTGTTGCTTAAGTTGTTTATTATCAAATGATAAAAAATTTAGGCTAGCTAATTATGAACTACTTTTAGGATTACCTTTA…	mIKIIKIITFSIVIILRSNLIGNFYPLISKNINKITNDIVNINKKLIKKDTLNILTLATPFYLTSLIFDKNISSIFYDEKDHKNVNYlPYYSSYSQISNILLSGSIICCLSCLLSNDKKFRLANYELLLGLPLIGISKSLIKLIKWNGSLRPPNQYFmKDKKYYGGFPSGHLTTmSYISTIWIKQYGIKTTCPFLLISGYmFLDYImQNRHYTSQLIAGITLGSIFGLAVSSLIDDKILSKSNLKLKNKDLDLKLIYKF*			I	PgpB	Membrane-associated phospholipid phosphatase	COG0671	0	5	9990692	120	B	Bacteroidetes/Chlorobi group	48.9	2e-06	Prevotella oris F0302	ZP_06256069.1
310	BAB00309.1	Babela_gene_1046	-	346570	347472	214	300	ATGCCTAGATTTGTTGATTATTTAAAAAATATATTTTTTATTTTAGTTTTACTACAAGTTGCTCCATCACTTATTAAAAATTTAAAGAAACAGTATAGTAATGTGTTAGAAGCTAAAACTAAAGTAGGTGTAATTACTATTAAAGATGCTTTATATAATTCTGATGATTATGTATCTGATATAAAAGATTATTTTAAAGATAAAAGTATAAAAGCTTTAGTATTAAAGATAAATTGTCCTGGAGGAGCAGCAGGCACTTCTCAAGCTATCTTTAATGAAATTAAGCATTGGCAAGGAGTAAATAATAAGTATGTAATTGCTTTTGTTGAAAACCTGGCTGCCTCAGGTGGTTATTATGTAGCATCTGCTGCTAATTATATTATAAGTACACCAGGAGCG…	mPRFVDYLKNIFFILVLLQVAPSLIKNLKKQYSNVLEAKTKVGVITIKDALYNSDDYVSDIKDYFKDKSIKALVLKINCPGGAAGTSQAIFNEIKHWQGVNNKYVIAFVENlAASGGYYVASAANYIISTPGAFIGSIGSYIAHPmFKDFIEQFKVKYEVIKSGDYKTVGNPFLETTDAQRQmLQGLSDNVYKQFVHDVAIQRPKLSGNVKEWADGRIFTGQQALQIGLVDELGSQSTVITALKEKVGITTEIEWVKPKKRGNFIQTlLSNDDDSDSKFQTSImSKVYNLFHKYFmYLNY*			OU	SppA	Periplasmic serine protease (ClpP class)	COG0616	1	0	9990695	224	B	Deltaproteobacteria	178	9e-53	Desulfococcus oleovorans Hxd3	YP_001529861.1
311	tRNA	Val_tRNA_2	+	347686	347757	28		CGGTTAGCTCAGTGGTAGAGCTCCAGTCTTACAAACTGGAGGCCGTTGGTTCGAATCCATCACCGCCCACCA
312	tRNA	Asn_tRNA	+	347785	347857	11		TCGGTAGCTCAGTTGGTAGAGCAAACGACTGTTAATCGTTGGGTCACAGGTTCGAGTCCTGTCCGAGGAGCCA				-	-
313	tRNA	Asp_tRNA	+	347868	347942	35		GCTGTAGCTCAGTTTGGTCAGAGCGTCCGCCTGTCACGCGGAAGGTCGTGGGTTCGAGCCCCATCAGCTCCGCCA				-	-
314	BAB00313.1	Babela_gene_1045	+	347977	348513	1	178	ATGTCATTTGCTCCACTTGTGAATTATATTTTAAAATTGTTTTCTCGTTTCATTGAGAACAAAGAACAAGAGCGTAAGAATTTAGAAGAAATTTATAAAAAGCTAATTCATTTAATAGAATATTGTGGCCAATTAGTTATCTTTTTTGATATTCTTAACAGAGAAATTAATAAATCTTCAAAGCAATATACAAGTAAAAATAAATTAACAAAATTAATTCAAATAAAAGTTCTTGATATTTTATCAGAAGATCTGGGATTAAAACAAATTTCTCTAGCTAATGAATATCTTGAATCAATATACTTAAACATCGATAAAGATATATATAAAAAGGCAAAAAATATAATTAAACAATTAATGAAACTATATGACTTAACCAAAAAGCATGTTATTAATGAT…	mSFAPLVNYILKlFSRFIENKEQERKNLEEIYKKLIHLIEYCGQLVIFFDILNREINKSSKQYTSKNKLTKLIQIKVLDILSEDlGLKQISLANEYLESIYLNIDKDIYKKAKNIIKQLmKLYDLTKKHVINDNYKKYSFQEIKDFLNSANQIVNKLKINKKSLKLKIKTELNSKYLI*			-	-	hypothetical protein		0	0
315	BAB00314.1	Babela_gene_605	-	348514	348831	128	105	ATGATTAAAAATTTTGTTTGTCGTTTAGTAGGAAAGACATTGTATTTATTGGACGAACCAACAACAGTGTTGCATCCGCAGGAGGTCGAAAAACTGCTTGATATCTTGAGAACATTGGTATGCAAAGGAAATACAGTAGTAGTAATTGAGCACAATTTAGATGTTATTTGTGTCTCTGATACGATTATTGATTTTGGTCCAGGGGAAGGTCTTGCAGGTGGTGAGATAGTTGCGACGGGCTCGCCTCAAGAAATTATTGGAAATCCAAATTCATTAACAGGGCAATGCTTGAGGGCTTATATAGCAGTCAATCAGTAA	mIKNFVCRLVGKTlYLlDEPTTVlHPQEVEKlLDIlRTlVCKGNTVVVIEHNLDVICVSDTIIDFGPGEGLAGGEIVATGSPQEIIGNPNSLTGQClRAYIAVNQ*			L	UvrA	Excinuclease ABC subunit A, ATPase	COG0178	0	0			A	Archaea	115	2e-30	Methanospirillum hungatei JF-1	YP_502627.1
316	BAB01314.1	Babela_gene_604	-	348959	349243	723	94	TTGATTGTAAAAATAGATACTCCTACAAGAAATGACCGTAAGCGTAACGTTTATACTTTAACTCCTGCAGGTCAGAATATTTTTGAAAATTGGTTGATACAACCATCTGAAAGTGTACAATTAAGAAATGAGCTATTGCTAAAGCTATTTTTCGGCAATCTAGTTCCTATCGAAGTCAATATTGAACACCTAGAAAAATATAAAAAAGAACTTGAAAGCAAATTATCTTCATTTCGAGCGATTGAAAATGAATTATCCAGCATAAATTCCAGAATCTTTATATAG	lIVKIDTPTRNDRKRNVYTLTPAGQNIFENWlIQPSESVQLRNELlLKLFFGNLVPIEVNIEHLEKYKKELESKLSSFRAIENELSSINSRIFI*			-	-	PadR-like transcriptional regulator C-terminal part	COG1695	0	0			B	Alphaproteobacteria	63.5	2e-13	Silicibacter sp. TrichCH4B	ZP_05742526.1
317	BAB00315.1	Babela_gene_603	-	349966	350850	33	294	ATGATAGATATTATGCTTGTTAAGCAATTAGTTTCTTCTCAATTTCCAAGATGGAAAGATTTGCCTATTAGTCCGGTTAAGGTTAGTGGATGGGATAATCGAACATTTCATTTAGGTAAACACATGTTAGTTCGTATGCCTAGCGCTGAGAAATATGCTATACAAGTAGATAAAGAGCATCTATGGTTGCCCGAGTTAGCGCCATTTTTACCTATTTCAATCCCTGTGTCTTTAGGGCTTGGAAAGCCTGAGTTTGGTTATCCATGGAACTGGTCTATTTATGGTTGGCTTGAAGGAGAGACTGCAGTATCTGGATATATAGATAATTTATGTGATTTTGCCAGTCAACTTGCACAATTTTTGATTGCTCTTCAGAGTATAGATTCTTATGGAGGACCT…	mIDImLVKQLVSSQFPRWKDlPISPVKVSGWDNRTFHLGKHmLVRmPSAEKYAIQVDKEHLWlPELAPFLPISIPVSLGLGKPEFGYPWNWSIYGWLEGETAVSGYIDNLCDFASQLAQFlIALQSIDSYGGPlPGPHNFYRGGSlEVYDTQTRQAISILKDKIDVNLAINVWGTALSISWNKlPVWIHGDVSPGNLLVLNGKlSAVIDFGmmGVGDPACDlVIAWTFFKGESREIFRKVLQmDSGTWARGRAWALWKALIVASGLTSTNAVEAAQAWRVINEVFEEYKREIYG*			R	-	Aminoglycoside 3'-phosphotransferase	COG3173	0	0	9990845	91.3	B	Chlamydiae/Verrucomicrobia group	402	3e-140	Parachlamydia acanthamoebae str. Hall's coccus	ZP_06299948.1
318	BAB00316.1	Babela_gene_602	-	350883	351416	4	177	ATGAAAAATCTAAAAAGAATAGCTATAATTGGAAATGCTGGCTCAGGTAAATCTACTTTAGCAGAAACTTTGCATCAAATTTTAAAACTTCCTGTTTATCATTTGGACAAATATTTTTGGAAACCAAATTGGATCCATCCAGATCTTAACGAATATAGATTAATTCATGACAAAATATGTGATCAAGATAAATGGATTATAGATGGCAATAATCTTTCTGTTTCTGAGTATCGATTTAAGAATGCTGATACTATAATATTTTTAAATATTTCTAGATATAAGTGTATTTGGCGAATAATAAAAAGAGCTTTTAAGTATTATGGAAAAGCAACTCCCACTAGTGCTGATCAATGTATTGAAAATTTTTTTGATTTAAGATTTTTAAACTTTTTGAAATGG…	mKNLKRIAIIGNAGSGKSTLAETlHQILKLPVYHlDKYFWKPNWIHPDLNEYRLIHDKICDQDKWIIDGNNLSVSEYRFKNADTIIFLNISRYKCIWRIIKRAFKYYGKATPTSADQCIENFFDLRFLNFlKWVWNFKKRNlNKIIELLAFYAKNKEIYILRSQYEIDEFIKKLSDY*			F	Adk	DNA topology modulation protein	COG0563	0	0			B	Bacilli	142	3e-42	Bacillus sp. SG-1	ZP_01858576.1
319	BAB00317.1	Babela_gene_601	-	351420	352166	403	248	ATGGAGATTGGTCGTAATTTAATTATTGCATTATTATATGAACAGTTAAAAAATAATACTAATGTATATGCTTTTTGGCTTGAAGGAGCTGATGCTTCCGGCTTGACTGATGAATATTCAGATTTGGATATTTGGTTTGATGTAGAAGATGGAAAAGAAAATTTAATTTTTAGTGAAATCGAAAGAATTCTAGAAAAATTGGGACCATTAGATTTTATTTATGAGCAAGAACTGCCCCATGATTTAATTCGCCATAAGGTTTATCATGTTAAAAATACTGCTACTACTTTATTGTTGGACATTTGTATTCAAAGTCATAGCAGAAAGTTTTTCTTTACCATCGATTTGCCTGGGGAAGAAGTGAAAATTATTTTTGATAAAGATAACGTAATAAAGTTT…	mEIGRNLIIALLYEQLKNNTNVYAFWLEGADASGlTDEYSDlDIWFDVEDGKENLIFSEIERILEKlGPLDFIYEQElPHDLIRHKVYHVKNTATTLllDICIQSHSRKFFFTIDlPGEEVKIIFDKDNVIKFKEFDERQWNEFLEKRIYHLKNIFHQDSRVIKmIKRREFIDAFNFYYKFTLQPLTELLRIKYAPKKQmFLKYISQDlPEDLSKQLEDLYKINSLEEmFIKlTLAKKLFNNVLKDLI*			-	-	Aminoglycoside 6- adenylyltransferase		0	0			E	Viridiplantae	109	8e-28	Physcomitrella patens subsp. patens	XP_001786895.1
320	BAB00318.1	Babela_gene_600	+	352569	353462	354	297	ATGAAAAACACCGATAAATTAATAGATATATATCGAGATAAATTAGATTTACAAATCGCCCATTTTGAACTTATTGAACATGAAGATGCTATGGTTGCACCTGTATATAAGATTCTAAAAGAAAGCGGCGAACAGTTTATTTTAAAAATATGTACGAATAGAAAGCATTATTTACGCGAACAAATATTCCTCAATTATTTTTTTGGACAAATTCTGGTACCTAAAATTATAGATTTTATTGATCCAGAAAATAATATTCCTGGAGCTATTCTTATGGAATATATAAATGGCTCAGTAATGAAAATAACCGATTTTAATGCGACAATTGCTCATCAATCAGGTGTAATACTTGCAAAAATTCATAATAATAGAACAAACGGTTATGGCGAATTGATTGAA…	mKNTDKLIDIYRDKLDLQIAHFELIEHEDAmVAPVYKILKESGEQFILKICTNRKHYLREQIFLNYFFGQIlVPKIIDFIDPENNIPGAILmEYINGSVmKITDFNATIAHQSGVILAKIHNNRTNGYGElIESSKLDSNPVQSFTLKFEEGLGECIGHlPNQLIEQVKSYFYQNINlLSlVDGPCIVHYDFRPGNIIVQNNKVLAIIDWSSSRSSFAEEDFCSFEHVEWlIDSNTKKEFLEGYASVRPIPNYSKVmPLLRISKAITSIGFIIKQGIFNNNRNRWYQLNLKFlKAFF*			R	-	Homoserine kinase type II	COG2334	0	0	9990698	290	B	Chlamydiae/Verrucomicrobia group	304	1e-101	Parachlamydia acanthamoebae UV-7	YP_004652574.1
321	BAB00319.1	Babela_gene_599	-	353816	354235	52	139	GTGGGCCAGAAAGAGATAGTAGAAATATTAATAAGAGCAAATGCTAATATTGATATTAGGGACGTGACTGGCAAAACAGCGTTGATAATAGCCGCCATGAAAAAAAATAATGCACATATAATAGATGCTTTGATAAAAGCAGGAGCTAATACTAATTGTAGAGATAATTCTGGAAGAGATTATTTATATTATAAAGGGCTTTATCAACAAAATTATCAACAAGAGAAAATGTTGCGCCTTATAACAATTGAGGTCCCTGCTATATTGACACGATTATTCATTTTATGGGTTTTGAATAAAGATCCAAAAAAAGAAGAGAAAAATACAGATAAAAGTGATAAGCAAGAAAATGAAGATATAGAAATTAAGGATATAGTTTCTTCTAATGAACAAACTAAT…	VGQKEIVEILIRANANIDIRDVTGKTAlIIAAmKKNNAHIIDAlIKAGANTNCRDNSGRDYLYYKGLYQQNYQQEKmlRLITIEVPAIlTRLFILWVlNKDPKKEEKNTDKSDKQENEDIEIKDIVSSNEQTNESVLFP*			R	Arp	Ankyrin repeats containing protein	COG0666	0	0
322	BAB00320.1	Babela_gene_598	-	354287	354973	125	228	ATGAATAGAATAAAATATTTATACATAATATTATCGATTGTATTTTGGTTTAATAATATAACACCTATGGAACAGATAAATTGTATAGAGTCGGGATACAGTCAAGAGGGTTCTTTATTCTTAAATCTTCCTATAGAAGCGATTATGCATATAATAAGCCAGGCAATTATACAACAAGTAAAAGAAGATCTTAGTAAATGGAATACTATATTTGAAAAACCTAAAATTAATCTGGAAAGTTTTAAGGGTTTTTATGCAACGTCTCAAAAAAGCCATAATGTTTTTAACGATGCTTTATCATCAACAGCTTTAAACAATCATATTGAAGAATTAAAAAAAGAAAAATTTAAAGAATTACTTATATCTTTAGAAGATATAGCTAAAGAAGAGTATAAAGGT…	mNRIKYLYIILSIVFWFNNITPmEQINCIESGYSQEGSLFLNLPIEAImHIISQAIIQQVKEDLSKWNTIFEKPKINlESFKGFYATSQKSHNVFNDALSSTALNNHIEELKKEKFKELLISLEDIAKEEYKGLTIDELNRTLSNILKKYDLSKIDYEKICKLVLLGADINISANCmTPLICSLRQGDRDmVELLIKLGADVDATNEYGETALmLASKDGSNVNRSRS*			R	Arp	Ankyrin repeats containing protein	COG0666	1	0			E	Viridiplantae	56.6	4e-09	Populus trichocarpa	XP_002314546.1
323	BAB00321.1	Babela_gene_597	-	355098	355838	391	246	ATGAGTAATCAAATTTATGCCTATGGCAAATTATGTACTTTATTTTATAATGCAACAAAGACTTATGCTCCAGAAAAAGAAGTAAATTTTTATGCTTCTTTTATGAATAAAAATAGTAGAGTGTTAGAAGCAATGTCAGGATCCGGTCGTTTGCAAATACCGCTTATTCAACTAGGTTTTACAGTTGATGGAGTTGATAACTCGTCTGTTATGCTTAATTCCTGTCGTGCCCGTTGTGCTGATTTAAAATTATCACCAGAAATTTATGAACAATCTTTAGAGAATTTAGATTTACCTCATAAGTATCAAACAGTTACAATAGCAGTAGGCTCTTTTCAACTTATTGTAGATCGTAAAAATGCTTTAAAAAGTCTCCAAAATATAAGATTTCACATGAAG…	mSNQIYAYGKLCTLFYNATKTYAPEKEVNFYASFmNKNSRVLEAmSGSGRlQIPLIQLGFTVDGVDNSSVmLNSCRARCADLKLSPEIYEQSLENLDLPHKYQTVTIAVGSFQLIVDRKNALKSLQNIRFHmKDNGDLLIDIFVPDQNIDNRSIRIARVDDNTIIRLITRYVFNNQEKIADAFCLYElIKNGVIEEQENElmQVTWYSDNELKQLLNQAGFEVVKIYEETFRSSGPSRIVHAKPNL*			H	UbiE	Ubiquinone/menaquinone biosynthesis methyltransferase	COG2226	0	0			B	Bacilli	139	5e-39	Bacillus cereus AH1271	ZP_04186576.1
324	BAB00322.1	Babela_gene_596	+	356229	356366	96	45	ATGAGCCAATTTATGCATAATGCTATAGCCTTTATTCTTTGGCAACTAACTTGGCATTGCATACTAAAAAGACATCCTATTATGAAAGAAAATTTAAAAGAATGGGAGAAATGGTTTCAAGATAAAATATTCAAATAA	mSQFmHNAIAFILWQLTWHCILKRHPImKENLKEWEKWFQDKIFK*			-	-	hypothetical protein		1	0	9990369	41.6
325	BAB00323.1	Babela_gene_595	-	356462	357373	139	303	ATGAGTTTGAAAGATAATAAATTTGTTTGGTTAAACGGCAATATGGTTGATTGGGATAAAGCAACTGTTCATTGTTTATCGCATACGTTGCATTATGCAAGTGGAGCATTTGAAGGAATTAGGTTGTATAAAACAAGATATAGATCTGCTATATTTAGACTGGATGAACATATTACTAGATTAATCTTCTCTTTATCTGCTTTTCATGTTGAATCTCCTTGGTCTAACGCAGAAATTAAACAAGCTATTATAGATACTATAAAAGTAAATAATCTTTTAGAGGGTTATATAAGACCGATTTTCTTTTTTGGTCCTGAGACTGTTCAAGTTGATCCAAGAAATTGTTCTTTAAATTTAGCAATTATTCCTGTTTCTTTAGATTTAGTTCCTCATAATAAT…	mSlKDNKFVWLNGNmVDWDKATVHCLSHTlHYASGAFEGIRlYKTRYRSAIFRlDEHITRLIFSLSAFHVESPWSNAEIKQAIIDTIKVNNLLEGYIRPIFFFGPETVQVDPRNCSLNLAIIPVSLDLVPHNNCLRLTVSSFKRISNKATFVDRKLTGNYINSVLAGQEAKLKGFDDAlmLDENNNIAECPIANFFIVSQGILKTPKLGSIFGGITRDSIIELAKNlNIKVLEIDLTlSDLEVTTEAFVSGTAmGVTQVSQIDDHKFLSCNEASITNNIRDSFFNlIFDEQEKYKNWFTFLPS*			EH	IlvE	Branched-chain amino acid aminotransferase/4-amino-4-deoxychorismate lyase	COG0115	0	0			B	Betaproteobacteria	235	8e-75	Polynucleobacter necessarius subsp. necessarius STIR1	YP_001798232.1
326	BAB00324.1	Babela_gene_594	+	357512	358531	81	339	ATGATTAAAAATAAATATATATATTCAATATTTTTATTACTTATTTATTTAAATAGTCCTGTAATAGCAAATAAAGAGACAGAGCAAATAAAAATTAATAAAAATCGGTCTATCTTAAAAAAAGTTCCTAATGAATTAGTTGTATATTTTTTTAAATCATTAATACAAAATTACGTTAATCAATGGAATAATATATTTAATTTTGAACAAGAGTTCGATAAAGAAGCATTGAGAAAAGATATAAAAAGCATAAGATTAACTTGCATTAGATTCAAAACCTTATTAGACGAATTTTTAATAAAAATCACTCTAAATTCAATTCACGTCCACTTATATAAATTATTAGATAATGAATATAAACATTTATCAATAAAACAAATTAAGTTAAATTTAATAAAA…	mIKNKYIYSIFLLLIYLNSPVIANKETEQIKINKNRSILKKVPNELVVYFFKSLIQNYVNQWNNIFNFEQEFDKEAlRKDIKSIRLTCIRFKTLLDEFLIKITLNSIHVHLYKLLDNEYKHLSIKQIKLNLIKLLSKVDINKEDLNEITKINIYGHFNIKIENLLYLAVKKNNINVINLLIIAGNNINKYLDNCLRNAAIHGHKEIIEKLLKLGANVNNKDINGHTALTWAIFHGQIKTVKVLIKNGANLNIRDKRKGYTPLIWAIRLSIGNKNQTmILIVKLLIEEGADFNLPDKKGYNALHYALDTRNYDIVKIIGRAKSDKLSKKIELLLNNIKIP*			R	Arp	Ankyrin repeats containing protein	COG0666	1	1			B	Gammaproteobacteria	97.1	9e-23	endosymbiont of Tevnia jerichonana (vent Tica)	ZP_08817574.1
327	BAB00325.1	Babela_gene_593	+	358612	359079	20	155	ATGGATGAATATACATTTGAAAATAGCGCAAATACTGAAACTGAAAAAATAGAAAGTCAGGAATATTATGCATTAAAAAGATATTATTATCCTCAATGGCTTTATATTTCTCTTTTTCTATCAATTATTTATTCAACCTATTCAATATATACTTTCATTACAGAAGATCTAAAACATCATATTCGTTTAAAAAATCAATTAGAAATTGCAAATAAATGTTTTTTAAATAAAGAATATAAAGAGTATATATTTATGTATAAGACCTGCTTAAAAGAACTATCAGAAGATGCATCAACACAAATAAAACTTGCTAAAGCAAATTTTGTTTTGAGCGAAACCGATTCTAGCTATTTTATAAATGGAGTTAATCTTCTAAATCAAAAGCAATTAAAATTATCT…	mDEYTFENSANTETEKIESQEYYALKRYYYPQWLYISLFLSIIYSTYSIYTFITEDLKHHIRLKNQLEIANKCFLNKEYKEYIFmYKTCLKELSEDASTQIKLAKANFVlSETDSSYFINGVNLLNQKQLKLSEFNEILSFVPEKYKEAFKSCFK*			-	-	hypothetical protein		0	1
328	BAB00326.1	Babela_gene_592	+	359099	359638	129	179	ATGATAATTCCAGGACCTATAATAGCATTACTAACTTTTCCAGGAGTAATTGTACATGAATTTGCCCATAAATTATTTTGTGATATATTTAATGTCCCAGTTTATTATGTAAATTATTTTATACCATTGTCAGATCAGGCAGGAAGAGTGATACATAAAAATACAGATAATTTTTGGACTTTATTCTTTATATCAGTAGCTCCATTAATAGTAAACTCACTCTTATGCATGCTATTCACTTTTCCTTTTGCTTCTACATATTTTTTAGGCACTGACACTGTATGGTATAGTAATTCTACAATACTAAATATTCTAATAACTTGGCTAGGCTATTCGATTGGATTTCACGCTATTCCTAGTAATCAAGATGTCAAAAATTTAGATAAATACGCTAAAAAT…	mIIPGPIIALLTFPGVIVHEFAHKLFCDIFNVPVYYVNYFIPlSDQAGRVIHKNTDNFWTLFFISVAPLIVNSLLCmLFTFPFASTYFLGTDTVWYSNSTILNILITWLGYSIGFHAIPSNQDVKNLDKYAKNEFRQILIGLVQGLAYFSNLFGFIPAGLYALYISTLLPDILLTNFTF*			-	-	Membrane associated metal-dependent protease		0	3			B	Clostridia	110	1e-29	Clostridium hathewayi WAL-18680	ZP_09151626.1
329	BAB00327.1	Babela_gene_591	+	359767	360801	85	344	ATGATTAAAATAGTAAAGTATATAACACTCTTATTATCCTTTATATCTATTTCAAATAATAACCTAATAAGTATGGAAATGGTTGAACAAGAATCAATTATATTAAACTGTTCTAACGAAATAATTTTTCATATCTTTTCCATAATAGCACAAGATGCAATGTCTCAATCTACTGATATAATCAGTTTTTATAAGAATAAAGACAGTCTAATAAAAAAAATCAATCAATTGAGTTCAATTTGTAGTACATTTAATAATATCTTAAAAGACGATTCTTTTAAAAATATCATAAAAAATATAGTCGATAATAAGTTAAAAATTTTACTAGCATCTTATAAAGATTCAACAAAAGAAGAGCTTAATCAAAAACTACTAAATATTTTGGAAAAAAGTTCTGAT…	mIKIVKYITLLLSFISISNNNLISmEmVEQESIILNCSNEIIFHIFSIIAQDAmSQSTDIISFYKNKDSLIKKINQlSSICSTFNNILKDDSFKNIIKNIVDNKLKILLASYKDSTKEELNQKLLNIlEKSSDNNPNLFHEAIELIISGADVNTENYIGETTLTKLIISSIYGQNKINNKETIAKILIKNKANINTEKPDWGPILIIALNNNEIElAKILIESGADFNTKDYIEDSAIIIACKKGmEEIFNLLLSKNVNIETKDRHGHTGLVWAVRHGHKNIVKTLLDKKAKTKFNIDGISLIDLCKRYGPEYKIIEEmLLDYNNImFNKNIIYYLGKINRANK*			R	Arp	Ankyrin repeats containing protein	COG0666	1	0			E	Trichomonas vaginalis	92	6e-21	Trichomonas vaginalis G3	XP_001300667.1
330	BAB00328.1	Babela_gene_590	-	360886	361353	330	155	GTGAAAAATAAAACAAATTATATTATTTATGTTTTATCTTTAGGGATATTATTAAATTTAAAAATTTTTGCGACGCAAGTAGATCGATCAGAAATAGAAAATATAGTAGATTTACAGTTGAATTTATTGAATTTACCTGAGGAAATGATATTAAAAATTATAAAGAAAACTCTAATAGCTGTTACAGAAAATTGCAATAATATAAGTAGCTTTAATCCAGATTTTAATAAAAGTGTTGAAAATATAAGATTAATTTCTAGGGATATAAATAGATTTTTTAATGACGAATCTTTAAAAAAGTTTATTAAAGATTTAAGAAAAAAAAGATATCAAGATTTAGAATCTAAAAATATTAAAATAAATAAGTATACAGAAGTCTTGCATCATATGGATTTCTTA…	VKNKTNYIIYVLSLGILLNLKIFATQVDRSEIENIVDLQlNLlNLPEEmILKIIKKTLIAVTENCNNISSFNPDFNKSVENIRLISRDINRFFNDESLKKFIKDLRKKRYQDLESKNIKINKYTEVlHHmDFLNAYCQSYDNSINNNDYYIEVYP*			-	-	hypothetical protein		0	1
331	BAB00329.1	Babela_gene_589	+	361683	363563	810	626	ATGAAGCAAAAACTCAAAATTTTGATATATATGCTATTATTTATAAGTAACATGTTAGCACAGGAAAATAGTAGTTTCGATTTTTCTGAATCTCACTCAAGCAAAGATATTTGTTGTGAGTGCCCTTATGACAACAGAGAACTACGTCCATCAGATCAGTGTAATAAATGCTGTTCTTATACTGGATATTGTTGCGGTTCTACTATATTTATACCAAGATCTCAGGGTGCAAATACTGCACGTGAACTTGTTGGATGGCAAAAATATTTATATAAGCCATTTCTATTTCAAAATTATTTAGCCTTTATGTCTACGTTTGAATATTCCCAATCTTTTAAGCCAGAAAAACTTGCTCAAAGACTTTTTTGCACCGACTGCTTAACTTTTGCAGGAAGTCAA…	mKQKLKIlIYmLLFISNmLAQENSSFDFSESHSSKDICCECPYDNRELRPSDQCNKCCSYTGYCCGSTIFIPRSQGANTARELVGWQKYLYKPFLFQNYLAFmSTFEYSQSFKPEKLAQRLFCTDCLTFAGSQACRDQTKDVVADYFGLPVDYYATVSIKPKIQNYILDFNFYLGTGDmIYSGLYFRmHIPITYTRWSLGLDECLPCCKFRGHDEFPGCYmYSTTPIETYAEYPTLCHlNVTTDIIAENDNCATHSIDEALSGHFLFGDmNERWKYGKFSFCPLSKAGVADLDLILGYNFWQSDFGHFALFIQTVVPTGNRPHAKHIFEPIIGNGKHWELGGGAAGHISmCTDYYNYLFNLSFYFEGNVTHVFKNEQIRSFDFCQNGLLSRYIlLKEFD…	6	4	-	-	Beta-propeller domain fused to N-terminal C-rich domain		3	0
332	BAB00330.1	Babela_gene_588	+	364373	366463	330	696	ATGAAACAATTTTTAAAATCGGTTTTTTGTATAAGTCTACTATTAAGTAGCCCAGGAATTATAAGTAGTACTGATTGCGATAGCTGCTATAGTAGTAGGTCAAGTTGCGAAGATTATTCGTGCGATGATAACTTCGGTTGTAATACCGGATGTAACACTTATCAACCTGGATGTGGCTATAATCAAGACTGCGATAACTCTTGCGACAATTGCAGCCTTTCGTGTGATAATAGCTGCTCAGAGGATGATTGCTTTAGTTGTGATAATGCACCGGTAAGAACTTATTTACATATAAGATCTCAAGGTGCTAATACAGCACGTGAACTTGTAGGCTGGCAATGGGATATAAATTTACCATTTATGTGTAACAACTATGGAGTTGCTTACTTAGCTTATGAA…	mKQFLKSVFCISLLLSSPGIISSTDCDSCYSSRSSCEDYSCDDNFGCNTGCNTYQPGCGYNQDCDNSCDNCSLSCDNSCSEDDCFSCDNAPVRTYLHIRSQGANTARELVGWQWDINLPFmCNNYGVAYLAYEYQRSFNSCRIANSLFGGRTLRFSGSLVPGRDSRNELLADNFGLSRTFQGSLTFSPRIQNHIIDLGYFmGLDCWLQGSYIRFHAPITYSHWSLQARECVTCPGSCTESACYYGSDDVASSTTPVYEPSVPVTTVATSLRQALGGNYLFGDmQTPWCAGRFDFCGRGKWGLADIDVILGYNFLNNDCYHFGAYLQmVLNTGPKPKDFYVFSPVVGNGGHFELGAGISAHWSFWSNETQNLALFLEGNITHmFQNEQCRLFDLCNGGAF…	6	4	-	-	Beta-propeller domain fused to N-terminal C-rich domain		3	0	9990356	273
333	BAB00331.1	Babela_gene_587	+	366793	368865	54	690	ATGAAAAAATTTATAACAACAGCATTTTGTGTAACATTACTTTTAAGCAGTTTTGAAAAAATATACGCAAAAAACTATGATTCCTCATCTAATTCTGTAGATAATTTTTCAGATAAGAGAGATTATAAATCTTGTAATTCATGCTCAAATGACTGCGATTTAGCCGTATGCGAAAGCAGCTCATCGTGTGAATCTTATAGCTCTTGCGATAATTTGACCAATAATTATGATTGCACTAATTATTGTCAATATACATGTAACAATAATTGTGATAATAGCTGCGATAGTTGCGATGAGGGATGTAATGGCGGAAATTGCTCATTATGTTGTGCAACTCCAGTAAGAACAGCTATGCATTTTAGATCTCAAGGGGCAAATACTGCAAGAGAGCTTGTAGGT…	mKKFITTAFCVTLLLSSFEKIYAKNYDSSSNSVDNFSDKRDYKSCNSCSNDCDLAVCESSSSCESYSSCDNlTNNYDCTNYCQYTCNNNCDNSCDSCDEGCNGGNCSLCCATPVRTAmHFRSQGANTARELVGWQWEINLPFmCNNYGAAYFAYEYQRSFNDKIIANALFGNCRLNFSGSAVANRSSNDLLADNFGLSSNFQGSIRFNPRIQNHIFDFGYYQGLDCWIQGSYLRLHAPVVLTYWELRPCETSCNTTTTDFDTCYVDSTSNQPTAPAQSILQALTGNFLFGDmQTPWCAGKFDPCSRKRVGLADIDVILGYNFLNTDCYHLGLYAQLVmPTGKKYKDRFIFDPVVGNYGHFEVGGGVSAHAVLWSSNDHNLAAFLEGNLTHmCKTHQCRL…	6	4	-	-	Beta-propeller domain fused to N-terminal C-rich domain		2	0
334	BAB00332.1	Babela_gene_586	-	368919	369182	26	87	ATGTCAGTAGATCAAAATGAAAAAAATGAAATACGTAATAAAATAGTATCTCTTGTTTCTAAACAGCTAAATGTCCCTGAAAGTTCTATAACTGCTGATGCTACTATTGATAGTTTAGGAGCTGATTCTCTTGATAGAGTTGAAATTGTGATGCGACTTGAGGAAGAGTTTAAGCTAGAAATCAATGACGAAGATGCTGAGAAATTAAATACTATAGATGATGCGGTGAATTATATTTATAATTTAAAACACAAATCAAGTTAA	mSVDQNEKNEIRNKIVSLVSKQLNVPESSITADATIDSLGADSLDRVEIVmRLEEEFKLEINDEDAEKLNTIDDAVNYIYNLKHKSS*			IQ	AcpP	Acyl carrier protein	COG0236	0	0	9990359	81.3	B	Deltaproteobacteria	82.8	2e-21	Pelobacter carbinolicus DSM 2380	YP_356855.1
335	BAB00333.1	Babela_gene_585	-	369208	370218	30	336	ATGAAAGTAGGAATGCTTTTTCCTGGTTATGGGAATCAATTTGTAGGTATGGCAAAAGAATTATATGATAATTTTCGAATAATGCAGGAGTATTTTGAAGAAGCTTCACATTGTTTAGATAGTAATTTTGTAAAACTTTGCTATGCCTCATCAGATATAGAATTAGGTAAGATTTCAAATGCTTATCCTTCTATATTTCTTTTAAGTACTTCTATTGCTATTATGCTCAAAGATCACTTTGGTATAAAAGTTGATAAGGTAGCAGGTCATGGATTGGGGGAATATAGTGCGCTATGTTTTTCAGGAGGAATAAGCTTTCCTGATGGTCTTTATCTTTTGAAAAAGCTTTCTGACTTTTATACAAAAATTAAGCAGCAGATAGATGTTAAAACTGTAGTA…	mKVGmLFPGYGNQFVGmAKELYDNFRImQEYFEEASHCLDSNFVKLCYASSDIELGKISNAYPSIFLLSTSIAImLKDHFGIKVDKVAGHGlGEYSALCFSGGISFPDGLYLlKKLSDFYTKIKQQIDVKTVVIDGLSSRDVKKICKENSSQDNSAQISVYSKDSEHmVTGNTSAVEAVAKSASSKGADKVTKFNlEEALHNPLlREIFDQLKLYLTKVDFKDLlIPmISCINGKEVISAQSAQNLImDLIIKPICWNNVLKQFSDmDIIIIPSPSKNFVSEIRNFYPNKAIIGIESLLDIDNLKAILEETINIDINDINNDNDSIINNLLGINNI*			I	FabD	(acyl-carrier-protein) S-malonyltransferase	COG0331	0	0	9990360	198	B	Bacilli	149	1e-40	Bacillus amyloliquefaciens subsp. plantarum CAU B946	YP_005130505.1
336	BAB00334.1	Babela_gene_584	-	370248	371666	15	472	ATGACAGATAATTTGATTCGTGTAAGATTTGCGCCATCGCCTACGGGCTATTTGCATTTAGGTTCATTAAGAGTAGCGTTGTTTAATTGGCTATATGCACGTCACAACAAAGGTCAATTTATAATTAGAATTGAGGATACTGATTTAAATCGTTCAGAATCTAAATATGTTGATTCGATTTTAATTCCATTAAAGTGGGTTGGTATAGAATCAGATGAACCAATAACCTTTCAATCACAACGTCTTGAGTTATATAATAAAGTACTTAATTATATGCTTGAAAAAAATTTGGCATATCGTTGTTTTTGTTCTGAAAAAGAATCAAATCAAAATGTAGAATATAAAAAGTATGAAGGTACCTGTAGAAATCGTTTGATTAATCAAATAGATCTTCAAAGT…	mTDNlIRVRFAPSPTGYlHLGSLRVAlFNWLYARHNKGQFIIRIEDTDLNRSESKYVDSILIPLKWVGIESDEPITFQSQRLELYNKVLNYmLEKNlAYRCFCSEKESNQNVEYKKYEGTCRNRlINQIDLQSPHVIRFKLPENIDKIEFNDLIRGDITFDIDQFDDFVIFRSDGmPTYNFAVVVDDNSmNITHILRGEEHISNTPKQILLYQACGFRVPLFGHLPlIlSPDGGKlSKRHAATSVDFYQKEGFLPDALCNYLVRLGWAHGDQEIFSKEEmIKYFTLENVSKHGAIFDIKKLEWVNGVYIRNSSSQYLFDYITENIDADVFKNLNHWSQDKILKSIDLYKDRVRTLKELLlFIVELYNEPHNlELHNLDQWANENSISILKKLISSLDmQ…		27	J	GlnS	Glutamyl- or glutaminyl-tRNA synthetase	COG0008	0	0	9990361	473	B	Deltaproteobacteria	413	2e-139	Geobacter sp. FRC-32	YP_002538365.1
337	BAB00335.1	Babela_gene_583	-	371681	372328	108	215	ATGGTTTACTCTAATCTTGTTGGAAATTCTAAATATAGAAATTATATAGTATTATTAGTAATGGCATTTGTATTAACTTCTTTATTAGGTTTATCGTGGTTTGGTTATTCTTATTATAAAAATAAGAGTGAGCAAGCAGCTAGTCAAGAATTTGCAAAAATTGCTCAAGAATATAGCAAAAAGATACATTTAAATAATAAAGATGATTTAAATGATATTGAGCATATATTGAAAGCAGCAGCTCAAAAACATAAAAATTCTAAATTATATCCTTTATTTTTAAGCTATCAAGCAGAGACGCTTTTAAAACAAAATAAGTATAAAGAAGCGGCTGAAATATTTGATACAATTGTTAATTCTGTTAAGCAAAATGATCCATTATATTATGCTTATTCTATA…	mVYSNLVGNSKYRNYIVLLVmAFVLTSLLGLSWFGYSYYKNKSEQAASQEFAKIAQEYSKKIHLNNKDDLNDIEHIlKAAAQKHKNSKLYPLFLSYQAETLLKQNKYKEAAEIFDTIVNSVKQNDPLYYAYSIKRALLKLDSKDTQLESQGYDELKGLANNVNNPLQDmAIYNLGLNEFFKSNKDKAKELWQTIINKDKQDSSWYNLAKSRLESL*				-	hypothetical protein		0	1	9990362	96.3
338	BAB00336.1	Babela_gene_582	-	372436	372711	156	91	ATGCCAGTACCTAAACGTAAGACGAGTAAGCGAAGAAGAGATCAGAGATCTTCTACTAGGTTTATTCGCGTAAAAGCTATTGCTAAATGTTCAAATTGTGAGCATCCATTGCCTCCTCATAGTGCTTGTACTCAGTGTGGTTTTTATAAAGGTAAAAAAGTTATAGCTACTAAATTAGATAGAGTTCTAAAAAGGGGCGAGCTTAAGAAAGCACATCAGGCAAATCAACATATGCAAGAATATGCTCAAGAAAATAACGAACAAGATAATAAATAA	mPVPKRKTSKRRRDQRSSTRFIRVKAIAKCSNCEHPlPPHSACTQCGFYKGKKVIATKLDRVLKRGELKKAHQANQHmQEYAQENNEQDNK*			J	RpmF	Ribosomal protein L32	COG0333	0	0	9990363	90.1	B	Deinococcus-Thermus	60.8	5e-13	Meiothermus ruber DSM 1279	YP_003506454.1
339	BAB00337.1	Babela_gene_581	-	372867	374042	20	391	ATGAATATATCAAATATTCTTTTACATCTTTCATTAATAGAAAAAATTGGACCAGCTACTATAGATAAGCTGGTCCAGGGTTTTTATTCTTTTGGTGAAAAATTGAATAATAAATTAGATTTATTTTCAAACGTTTACAGTTTAAGTATAAACGATTTAGTTCATTATTCAGGTATTAATATTAATCTTGCAACACGTATATATAATGGCTTAAAAGATAGTAAATTACTTGAAAATGAACTTAATTTACTTGAAAAAAATCAAATAAGATTTGTTACTGTTCTTGATGGTAATTATCCTTCGCTGTTAAAGGAGATATATTTACCTCCTACTTTACTTTATATTAAATCTAAAGATCAAAATTTTAATTTTATTAATAATTCAATAGCTGTAGTTGGA…	mNISNILLHLSLIEKIGPATIDKlVQGFYSFGEKlNNKLDLFSNVYSLSINDLVHYSGININLATRIYNGLKDSKLLENELNLLEKNQIRFVTVLDGNYPSlLKEIYLPPTLLYIKSKDQNFNFINNSIAVVGARKCDNYGIRVVNNIVPDLVKmGYDIVSGGAYGIDAVAHKSCLIDEYNVGKTIAVLGSGLLNLYPRENIKLFEQILLSGGALISPFSLNTPPTAGNFPARNRIIAGLSLICLVIQATEKSGALITANYALNQGREVCAVPGQIDNELSKGCHSLISQGANLITSAQDIFNLLGQDFNLNNNIKNISKSlSFDIDSEIKIKQNlSENYVKILSFCTEPVSFDELIISTNLSFDELQDALFDLQVKGYIAQNFmGLWHKL*			LU	Smf	Rossmann fold nucleotide-binding protein involved in DNA uptake	COG0758	0	0			B	Gammaproteobacteria	228	1e-69	gamma proteobacterium IMCC1989	ZP_08330770.1
340	BAB00338.1	Babela_gene_580	-	374062	376530	141	822	ATGGAATTTACACAAGAAAAAGGGCTCTATTTGCGTATTGCTCCTGTCTTAATAGAAGAAGAATTAAAAGATTCTTTTCTTGATTATGCGATGTCGGTTGTAGTTAGTAGAGCTATACCGGATGTCAGAGATGGCTTAAAGCCAGTACATAGAAGAATTTTATATACGATGAATCAGTTAGGTTTTCATTATAATAAACCTTATCATAAATCTGTTCGTATAGTTGGGGAAGTTTTAGGGAAATATCATCCTCATGGTGATCAAGCTGTTTATAATACTATGGTTGGTATGGTTCAGCTTTTTTCCAAGCGGTATCCCCTACTTGATGGGCAAGGAAACTGGGGATCTGTTGATGGCGATAATGCTGCGGCTATGCGTTATACTGAAGTACGTATGGAA…	mEFTQEKGLYlRIAPVLIEEELKDSFLDYAmSVVVSRAIPDVRDGLKPVHRRILYTmNQLGFHYNKPYHKSVRIVGEVLGKYHPHGDQAVYNTmVGmVQLFSKRYPLLDGQGNWGSVDGDNAAAmRYTEVRmEKITQELLHDIDKNTVDFVPNFDESTVEPVILPSRlPNFIVNGTSGIAVGmATSVPPHNLTEVINGCLALlKNENLSDEELFQLIPAPDFPTGGIICGKAGILKAYTTGRGNLILRGVVDIEETKKGTALIIKELPYQVNKSELIIKIADLVKNKVIEGITNIRDESDKSGIRVVIELKRNETPQVVLNLLYKHTSLQSSVGILmLALLDNRPIVFTLRQVlTEFLlHRQNVITKRSQFALEKALSKEHILIGFGIALNNIDEVISL…			L	GyrA	Type IIA topoisomerase	COG0188	0	0	9990365	1121	B	Clostridia	838	0	Carboxydothermus hydrogenoformans Z-2901	YP_361486.1
341	BAB00339.1	Babela_gene_579	-	376671	377231	228	186	ATGGTATTTAAATATTTAAAAGATTTAAGAATATTATTTAGTGTTATATTTTTTTACTCTTATTTGTTCTCTATGACCATTTTGGGAGTTAATATAGATATTCATAACAAAACCGGTCATAACGTAGATATTTCCTATACTCAAACACCTTCTTTGGGGTTTAAAGATCAAAATAATAGTAATAGCAATAACGGAGATAAACAAGATAATAGAAAATTGATCACTAGATTAGAACCCGATAAACATTATTTAATCGATGTGTATCAATTAAGTAATCCAGAAAATTTAATAATTAAATATTCTTATGGAACTCGTCAATATTGGTCTGGTAAGATTATAATACCAGTTCCTAAGATAGAATCTTTAGGAAAGAAGTTTTTTAATTCTACTATTAATCTG…	mVFKYLKDLRILFSVIFFYSYlFSmTIlGVNIDIHNKTGHNVDISYTQTPSlGFKDQNNSNSNNGDKQDNRKlITRLEPDKHYLIDVYQLSNPENLIIKYSYGTRQYWSGKIIIPVPKIESLGKKFFNSTINlTLNPKKFKNHNYVTGFElPEVTVISNLGKSKmSImYNITVSDISSGKDmVLNF*			-	-	hypothetical protein		0	1
342	BAB00340.1	Babela_gene_578	+	377459	379282	16	607	ATGGACTTAAAAAAAATAAATTTATCTAGCATTTCTCCTGATAAAATTCGTAACTTTTCAATCATTGCACATATTGATCATGGAAAGTCTACTTTATCAGATAGATTATTAGAATTTACTGGCACTATTGATTCAAGGCATAAACATGAGCAATTTCTTGATAAACTGCAAGTAGAAAAAGAACGTGGAATTACAGTAAAAGCTCAAACAGCATCTATGTTTTATAACTATAAAGGCGAAACTTATCTTTTGAACTTGATCGACACCCCAGGACATGTGGATTTTAGTTACGAAGTATCAAGATCTTTATATGCTTGTCAAGGTGCTATTTTACTAGTAGATGCCGCTCAAGGAGTTCAGGCGCAAACTATGGCAAACTTCTATTTAGCATTTGATCAA…	mDLKKINLSSISPDKIRNFSIIAHIDHGKSTLSDRLLEFTGTIDSRHKHEQFLDKlQVEKERGITVKAQTASmFYNYKGETYLlNlIDTPGHVDFSYEVSRSLYACQGAILLVDAAQGVQAQTmANFYLAFDQNLTIIPVINKIDmANADPERISKEmTHLFDFKKDEIIKASAKSGIGITDILDAVIERIPAPESSTNKDLKAlLFDSWFNDYKGVICLIAVKDGVIKKGDKITLAQSSQSYEVLEIGLmYPNETSmDALYAGQVGYVVCGmKNVLEARVGDTIYHTKRPVEPFAGFKPAKPmVFAGIFPVENEEFDLLKDSIEKLTLTDASVKVEKKNSTALGLGFRCGFLGLLHmDVFKQRLEQEYNLSVIITAPSVLYKVKLTNGETIDIENPSD…			M	LepA	Membrane GTPase LepA	COG0481	0	0	9990370	922	E	Viridiplantae	791	0	Physcomitrella patens subsp. patens	XP_001760841.1
343	BAB00341.1	Babela_gene_577	+	379298	380377	76	359	ATGCAAACAAAAAGTGCATCTCCGCAAATTTTTTCAGGCAATATATTTATTTTTTATTGTTTTGATGTAGCAGATGATATCGATCTTGAAAGTGTAAAAGATAAGCAGCTACTTTTAAGACAACCTTTATTGCTTTCAAAATATTTTAAAAATTATCATACTCCATTAGCCGTAGAGCTACCTCATCCTCACTCAAGTTCTAAATGTATAAGCGCCAAATTGCATGAATTTGGCGTTATTTCCCTTGCTTATAAGATACCATTTAAAGAAAACCTGGTAGATTTAAGACAACAAATCAACGATATAGAAGATGAGTATAGAGAACAAAGTGTAATAGACGCAGGCGCTATATTTAAAAAAATAAAATCTGAAACTAAACAACCAAGATTCTTTCATTTA…	mQTKSASPQIFSGNIFIFYCFDVADDIDLESVKDKQLLLRQPLlLSKYFKNYHTPLAVELPHPHSSSKCISAKlHEFGVISLAYKIPFKENlVDLRQQINDIEDEYREQSVIDAGAIFKKIKSETKQPRFFHLRTSYVVIQINPEPDIDINQLKEESGSIIASmLRFEIEVLSEYQKNEILASAIGYYRGDLIIIDAYAAFVYDDEYEEYLDIFEFANVQQLELQYFDRLLDQQLNTVYERQmKKSNFRSYLPLFDVLKSNPVEELGNLKVDISVITERLESSIKLSGEAYFSELYSLIVEKLDINTWKESINRKLDIIKDVSTVYQNKVESAREDLTSGLIIILIFIELVIGILSYLK*			S	-	Uncharacterized conserved protein	COG1723	0	1	9990371	404	B	Cyanobacteria	126	2e-32	Gloeobacter violaceus PCC 7421	NP_927294.1
344	BAB00342.1	Babela_gene_576	+	380453	381157	17	234	ATGATTATACCTAATTTTTTTGTTGACGGTGCTACCGGTGTTGGAAAAACTACATTTATTAACTTACTCAAACAACATCTTTCCTATATTTCGGTAATTACTGAAGAAGTCGAAAATTTTACTAATGTACAAAATACTGGAAATATTTTAGAGCGTTATTTCAGCAACCCTCCACGCTGGGCTTTAAGTACAAATATTTACATTACTTTAACACATGTAAAATCTCTAGAGATAACTAATAAATCTAATAATAAAAATCTAACAGCAATAATTATGGATCGTTCGATTTATTCCGATTACTATATACATGCAAAAATGGAATACCGTCAGAATCAAATGGATTTATTAGAATACACTATATATAAAGAGTTTTTCGACTATATTGAAAAAAATACAATC…	mIIPNFFVDGATGVGKTTFINLLKQHLSYISVITEEVENFTNVQNTGNILERYFSNPPRWALSTNIYITLTHVKSLEITNKSNNKNLTAIImDRSIYSDYYIHAKmEYRQNQmDLLEYTIYKEFFDYIEKNTIRPTGFIYlKASPELVlQRVHERNRTEERNLQlQYQKIQAFLYDQlFIEKKDIPENIARIPVLILDATKNFKDDIEIQKNYINQVKNFIELCIKNQKLYSST*		17	F	-	Deoxynucleoside kinase	COG1428	0	0			E	Metazoa	122	6e-33	Cavia porcellus	XP_003467597.1
345	BAB00343.1	Babela_gene_575	-	381174	381695	258	173	ATGTCACATAACTTTGATGATAATATAAAAGATAATAAAGAAAGCCAAAATATAGAAGATAATGTAGATAATTCAAAAGATTCAAGATGTTCTCAAGAGTTATCTGAAGCTAAAAGACGTTATATGTATTTGGTTGCTGAATTTGAAAATTTTAAAAAGAGAACTGAAAAAGAAAGAGGACAAGCTTTATTATATGGTGAATCTATAGTCTTAAAAGATCTTTTGGGTATATTGGATGATTTTGAACGTGCATTTGCCCAAATCGAAAGTGAAAAGTTACCTGAAACTTTTGAAAAACATTTAGAAGGATTTAAATTAATCCTTAGATCTTTTGAAAAATTGTTAGAAAAATATAATATAACTCAAGTTTCTTATCAAGAGTTTAACCCGGAATTTCAT…	mSHNFDDNIKDNKESQNIEDNVDNSKDSRCSQELSEAKRRYmYlVAEFENFKKRTEKERGQALLYGESIVLKDLlGIlDDFERAFAQIESEKLPETFEKHLEGFKLILRSFEKlLEKYNITQVSYQEFNPEFHEAImQTQSDNHKSGDIVQVLQKGYlHKEQLLRPAKVSVAQ*			O	GrpE	Molecular chaperone GrpE (heat shock protein)	COG0576	0	0	9990373	118	B	Epsilonproteobacteria	124	7e-35	Sulfurovum sp. NBC37-1	YP_001359177.1
346	BAB00344.1	Babela_gene_574	+	381953	382486	37	177	ATGAAAAAAGCAATATTAATTTTAATGTTAATCTCAGGAACAACTAACATGTTCGGAGCAATAAACGTAGAAAAGATGATTAGTAATATAGCAGAGCTTTTAAGAACCTTAACTGATGAAAAAACCGGTCTTGCCCATAATGTAGATAATCTTAAGAAAAGCGCTGATACTATTAAGATATTTGCTTATTGCTCTAGATTTAAAGGCCCAGAAAGAAAAAACAAAGTAGTAAAGATGACCTCTAAGGGCGTAACCACTTCAGTCAAATGTAACGATATTTCTCAATTAATTGAAGCTATGATTCCTATATTACACTTATGGCAACATAATATTATAGGTTCAGAAGAAAGTCCTGGAATTCTTTATACCATTTTAAATCTATTTGAAAATGCCGGAATA…	mKKAILILmLISGTTNmFGAINVEKmISNIAELLRTLTDEKTGLAHNVDNLKKSADTIKIFAYCSRFKGPERKNKVVKmTSKGVTTSVKCNDISQLIEAmIPILHLWQHNIIGSEESPGILYTILNLFENAGITSLRDIKTIISSLSKIIGmTTKLmGAmEDKVIVKDLVPVKTVYH*			-	-	hypothetical protein		1	0
347	BAB00345.1	Babela_gene_573	+	382523	383506	53	327	ATGAAAAAGAAAATATTAATTATACTATCTTCTATATTTATGTTTTTAAATTTAGAATTACAAGCAGCACCATTTAGTTATTATCAAGTATTAGGCGTATCTCAAACAGCTACTGATAGAGAAATTATAAATGCCTTTAGAAAATTATCATTAAAATATCACCCTGATAAGAATGCTGGCAATAAAGAAGTTGAAGAAAAGTATAAAGAGATAACTGTCGCTTATACTGTTTTATCCAACCCAGAGACTCGCAAAGAGTATGATGAATTTTTAAATAAACCAAAAGAGCTTCCTAATGAGCCTACTGTTCCTACAAAAGAAGATGAAGAATTAACAAGTGCACACATCAAAGAAGCCCTTAAAGAACTTTTAAGTATGGGCCAAATAGCACTTACTATA…	mKKKILIILSSIFmFLNLELQAAPFSYYQVLGVSQTATDREIINAFRKLSLKYHPDKNAGNKEVEEKYKEITVAYTVLSNPETRKEYDEFLNKPKELPNEPTVPTKEDEELTSAHIKEALKELLSmGQIALTIPSKLNIIKESTSKLGELSTCLQNPQSSACYENLCKKNRTICAGVAIGEFAKILEPSVHVILGQVKNKEVEKNGKmTKVLEYNRGLISSVLYIlPNFIQKFLKALPSNIKNESNmKQAITYIDTLmGTVNTTVVPKmANITEYLQmTNEmLNALSFALAPEEVLKTTPSVEIPPLEIEAPEGEQDEFSFEDIDEE*			O	DnaJ	DnaJ-class molecular chaperone with C-terminal Zn finger domain	COG0484	2	0			B	Thermodesulfobacteria	95.9	2e-22	Thermodesulfatator indicus DSM 15286	YP_004625000.1
348	BAB00346.1	Babela_gene_572	-	383559	384119	631	186	ATGTTAAGAAATTTTTATATTAAGTATATGGTAGTTATGTTTCTTGTAAGTAATTACGCAGTAGGGATGGTTGTGCCTAAGTATAATTATGAATTAGTAGCTTATGCTCAATTGAAACAAGCTAAAGAAGTTTTAGAATTGATCGATTTAGGAGCAGATGTTAATTCTTATGATGCTCTTGGCCACACTGTTTTAATGTTTGCTTGTCAAAATGATGATATAAATCTAATCAAAACTTTAATTAAAAAAGGTGCTGATGTTACTAAACAGGATGTTTATGGTAAGACTGCTATTAGTTATACAAAATCTAAAGCTGCAAAAGATTTGATTTTGGCTACAATATTTAGTAAAGATATTAAAGTTCAGGATGCTTTAAAAGAATTGGCATTGAAAAGTAAA…	mLRNFYIKYmVVmFLVSNYAVGmVVPKYNYELVAYAQlKQAKEVLElIDLGADVNSYDALGHTVLmFACQNDDINLIKTLIKKGADVTKQDVYGKTAISYTKSKAAKDlIlATIFSKDIKVQDALKElAlKSKKNKIGIQRSKKASSLKKCGSKKKRVRFAFQCGIAGCDEIFSNPKELINHEDSH*			R	Arp	Ankyrin repeats containing protein	COG0666	0	0			E	Metazoa	62.4	3e-11	Gallus gallus	XP_425003.2
349	BAB00347.1	Babela_gene_571	-	384750	388556	264	1268	GTGAAGAATAGATATAGTAGTTTTAAAATAATATATTTTTTTTTAAATATATTATTTTTATTTAATTTTACATTTATATGTTCTCAATTAACAAAAGACCTATCTCAACCTGAGCCTGAAGTAGAAGAGGTTATAGAATTTGATCCAGATGAAGAACGTGAGATTGAAGTTCTGCCAATACAACCTCCTGTTATAGATGGTAAAGAGGTAAAAATTGGTTTAACCATGAACTTTCCGGTTTTTGGAGATATTACCTTATATCCTGAAAAAGATAAGAATGGAAAAGAGATATTGAAAGCTAACTTAACAACCAAAAGTATCGATTTTGGCGCTTTTGGTATTAAGATTGATAACTTTTCTGTAATAATTGATGATAATAAGATTCCAGGTGTTAGTGCT…	VKNRYSSFKIIYFFLNILFLFNFTFICSQLTKDLSQPEPEVEEVIEFDPDEEREIEVlPIQPPVIDGKEVKIGLTmNFPVFGDITLYPEKDKNGKEIlKANLTTKSIDFGAFGIKIDNFSVIIDDNKIPGVSADVTLFGKKATLELVELKKESKIVKKPIPGTKYDELElPIDSATFRIKFINKPIIPLlPFKSIELNHLDLIVKKQKKPALVSNVNIFGYETQmSYASEQKDTVVSFHIKKIAlSDFISEAKGSDFGNASLNDLTLKSRFSSKEVEVATANKELNSFALDFSGFADFSNLKVAGLSDISLNKLNIKGTYSKDKGLDIESNVNKFNISALGSINQAKLIFYSTDAIKNKIAEVKKKLADKPTTVLEELERHElKILTLVGREHKPLImL…			S	-	hypothetical protein		0	1
350	BAB00348.1	Babela_gene_570	-	388820	393652	192	1610	GTGTTTAATAAATTTAAAAAATTATCTTTAGTATTTCTTTTAGTGCCTAATCAGGCATCTGGTATGTTACTAAATTTTACTACCCAAGCTACTCAAGTATTTAAAAGTGCAGTACAAAAAGCAGCAGATTGTTTTTTTGATTATTCTATGGCAAGTTGTGCTTTTACTAATAATAAGATGTTTCCTGAAATTAAAAATGATACGGTTACTGAAACTCAAAGTATAACTCAAGCTCTAACTCAAAAAATAGTTGATAATATAAAAGAACAAATAACTCATAGTACGCCAGAATTGCAAGCTGAATGCTATGAGAGATTAGCAGATTTACTTCAAAGTAATTTAGATTTTTTCGATACGAAAGATAAAGTTTTTCAAGGAACTGCAGTTTGCCTTTTGTAT…	VFNKFKKLSLVFLLVPNQASGmLLNFTTQATQVFKSAVQKAADCFFDYSmASCAFTNNKmFPEIKNDTVTETQSITQALTQKIVDNIKEQITHSTPElQAECYERLADLLQSNLDFFDTKDKVFQGTAVCLlYQCVNLIEANDIPAAEKELNLLEEVLSNAPEKKVlLKDFTHEDNKAKESANFLlKGFINDKDlDWSEFDLDSYNDVAETLIPVIQNmmIGGKNKVQNmLTNNLHQTIlNLVGIIYlSPKANLGLLGAQGmYLLCSSNLGAAVLKDITHRVEVVRPLESVNSAINFIEKELKNNSKlSSEQRVDFEKNYQNLLTKKIELEGKVRESYTAEWFRNFKEETEKTCNETTPEIIQKELGAFVAEAAVYYSIPKLANIIKSSSFFKKVYPYY…			S	-	hypothetical protein		3	0	9990004	39.3
351	BAB00349.1	Babela_gene_569	+	393844	396459	29	871	ATGGCAAATAAATTAGTAAAAAGTGAATTAATGTATGCAGTTCTTGAAAATAATATTAAAGAAGTAGAAACTCTCTTAAATCAAGGTGTTGATGTAAATTTTCAAGATGCATTAGGTTATACTGCTCTTATGCACACTGTTGAATTGAATTACAAGCCTATTGCTCAATTACTTATTGATCATGGTGCTGATGTTAATATTAAAAATAATGTTGGATTTTCACCACTGATGCACGCTGTTTATTTTTCCCAAGATAAAAATCTAGCAAAATTTCTTCTTGATAATAAAGCAAATCCTAATGATGCGTTTACGCTTGCTGTTATCAAACAAAATGAAGACCTAATCAAACTTTTAATTGAATATAATACCGATATTAATTCAAAAGATCCTTTTACTGGT…	mANKLVKSELmYAVLENNIKEVETLLNQGVDVNFQDALGYTALmHTVElNYKPIAQLLIDHGADVNIKNNVGFSPlmHAVYFSQDKNLAKFLLDNKANPNDAFTLAVIKQNEDLIKLLIEYNTDINSKDPFTGKTALmWSLYFYYTTYLGYIPLDFAFHQCFSYIILETYFPSLWHDREKQLKFmSFLFQQNSINVNTIDNYGYNALIIATKLDNKYFSRYNVKTHILKDKLEKLDNNSKEYKTIKYELDELTYSPDLVKFFLDQKNYTFDLNYKNSLNSNPLIYTIKYYNPYLIKLFlNYKQDTYTIDINNLKDSNGINILRRSILDEDIETVKQIlQYKYHTYNIDLYSEDKRGRNIIIEAIESDSLEILNLILNYKKETITIDLNKKYNIFLSNND…		8	R	Arp	Ankyrin repeats containing protein	COG0666	0	0			E	Trichomonas vaginalis	182	2e-56	Trichomonas vaginalis G3	XP_001329422.1
352	BAB00350.1	Babela_gene_568	+	396488	397207	-6	239	ATGTTTCCATATAGAATTGTATCTGATTATATACTTTATATACAATTTAGAAAGAATCTAAAAATTTTAGCTCCTCCTCTTTGGATCTTAGAGATCTTAAAAAAAGATCTTATTTATCTTATTGAAGAAAATAAGGTAGAAGTTAATTCAGATTTAACAAGATTCATTCAAAGACTAAATAAAAAAGTTGATAAAAGCTATCTAAAGCGCATAGAACGTCAAGATAGGAACCCTTTAAATTACTCATCTTATTCTTTTACTTTAAAATTTCCTTATACAGGAGATAACCTAACTACCTTTGTTAATTTAGTTGAATTAGCTGTTAAAAAAGGTATACATCAAGGTTCATACGAAATAGATCTTGAAACACTAAAGAAGTTTGAAAAGGATATTGAAAGT…	mFPYRIVSDYILYIQFRKNLKILAPPLWILEILKKDLIYLIEENKVEVNSDLTRFIQRLNKKVDKSYLKRIERQDRNPLNYSSYSFTLKFPYTGDNLTTFVNLVELAVKKGIHQGSYEIDLETLKKFEKDIESFIRVQTHRQNNTLLRKLDKEDLLLSEFAEVIEFINEKEYKIVTTANFPLYGIFLDERFTLmHHmLYLLNSRTNmVIKFRDTVKDIlDDHNKKSQSWLYRmFGWLEW*		9	-	-	hypothetical protein		0	0
353	BAB00351.1	Babela_gene_564a	+	397201	399780	29	859	ATGGTAACAAATAAATTAGTAAAAAGTGAATTAATGTATGCAGTTCTTGAAAATAATATTAAAGAAGTAGAAACTCTCTTAAATCAAGGTGTTGATGTAAATTTTCAAGATGCATTAGGTTACGCTGCTCTTATGCATGCTGTTGAATTGAATTATAAGTCTATTTCCAAATTGCTTATCGATCATGGTGCTGATGTTAATATTAAAAACAATATTGGATTTTCACCATTGATGCATGTTGTTTATTTTTCTCAAGATAAATATATGGCAAAATTTCTTCTTGATAATAAAGCAAATGCTGATGATGCATTTACACTTGCTGTTATCAAACAAAATGAAGAACTAATTAAACTTTTAATTGAATATAATACCGATATTAATTCAAAAGATCCTTTTACT…	mVTNKLVKSELmYAVLENNIKEVETLLNQGVDVNFQDALGYAALmHAVElNYKSISKlLIDHGADVNIKNNIGFSPlmHVVYFSQDKYmAKFLLDNKANADDAFTLAVIKQNEELIKLLIEYNTDINSKDPFTGKTALmWSLYFYYTTYLGYIPLDFAFHQCFSYIILETYFPSLWHDREKQLKFmSFLFQQSSIDVNTIDNYGYNALmIATKLDNKYFSRYNVKTHILKDKLEKLDNNSNEYKTIKSELDKLAYSPDLVQFFLDGNNKFDINYKNKLQSNSLIYSLKYYNPYLIDLFLNYNKNTFTLDLNNLKDNYGNNTLNKAILNKDKETIRQVLNYNIDLSIENKRGEDAILNSIRANDKEIVNLIlNYKKNIYELNLNKKYKSGTTVLISAIFH…		8	R	Arp	Ankyrin repeats containing protein	COG0666	0	0			E	Trichomonas vaginalis	182	4e-59	Trichomonas vaginalis G3	XP_001329422.1
354	BAB00352.1	Babela_gene_567	+	399809	400498	-6	229	ATGTTTCCATATAGAATTGTATCTGATTATATACTTTATATACAATTTAGAAAAAATTTAAAAATTTTAGCACCTCCTCTTTGGATCTTAGAAATCTTAAAAAAAGATATTCTTTATCTTATTGAAGAAAATAAGATAAAAGTTAGTCCAAATTTAACAAGATTTATTCAAAGACTAAATAAAAATGTTGATAAAAGCTATCTAAAGTCCATAGAACATCAAGATCGGAATCCCTTAAATTACTCATCTTATTCTTTTACTTTAAAATTTCCCTATACAGGAGATAACCTAACTACTTTTGTTAATTTAGTTGAATTGGCTGTTAAAAAAGGCATACATCAAGGTTCATATGAGATTGATCTTGAAACACTAAAGAAGTTTGAAAAGGATATTGAAAAA…	mFPYRIVSDYILYIQFRKNLKILAPPLWILEILKKDILYLIEENKIKVSPNLTRFIQRLNKNVDKSYLKSIEHQDRNPLNYSSYSFTLKFPYTGDNLTTFVNLVElAVKKGIHQGSYEIDLETLKKFEKDIEKFRNLQSTRQEDLLLSESAEVIEFINEKEYKIVSTANFLLYGIFLDERFTLmHHmLYLLNSRTNmVIKFRDTVKDIlDDHNKKSQSWLYRmFGWLEW*		9	-	-	hypothetical protein		0	0
355	BAB00353.1	Babela_gene_566	+	400492	403110	28	872	ATGGTAACAAATAAATTAGTAAAAACTAAGTTAATGTATGCAGTTCTTGAAGATAATATTAAAGAAGTAGAATCTCTCTTAAATCAAGGTGTTGATGTAAATTTTCAAGATGCATTAGGTTATACTGCTCTTATGCACACTGTTGAATTGAATTACAAGCCTATTGCTCAATTACTTATTGATCATGGTGCCGATGTTAATATTAAAAACAATATTGGATTTTCACCATTGATGCATGCTGTTTATTTTGCACAAGATAAATATATGACAAAATTTCTTCTTGATAATAAAGCAAATGCTGATGATGCATTTACACTTGCTGTTATCAAACAAAATGAAGAACTAATTAAACTTTTAATTGAATATAATACCGATATTAATTCCAAAGACCCTTTTACT…	mVTNKLVKTKLmYAVLEDNIKEVESLLNQGVDVNFQDALGYTALmHTVElNYKPIAQLLIDHGADVNIKNNIGFSPlmHAVYFAQDKYmTKFLLDNKANADDAFTLAVIKQNEELIKLLIEYNTDINSKDPFTGKTALmWSLYFYYTTYLGYIPLDITFHQCFSYIILETYFPSLLEDKKKQLKFmSFLFQQNSIDVNSTDNYGYNALmVATKLDNKRFFRFEVDSGImKDKLKNLDINSKEYKTIKSELDELTYSPDLVKFFLDQKNYTFDLNYKNYLNSNPLIYTIQSYNYYlIKLFLSYKQDIYTIDINNLKDSNGNNVLQKAIINKDIETVKQIlQYKHDTYNIDLYSQDKKGSDILRSAIQRDNLDILNLILNYKKQTTTLDLNKKYNIFLSNN…		8	R	Arp	Ankyrin repeats containing protein	COG0666	0	0			A	Archaea	103	1e-25	Sulfolobus islandicus Y.N.15.51	YP_002840971.1
356	BAB00354.1	Babela_gene_565	+	403138	403845	38	235	ATGTTTCCATATAGAATTGTATCTGATTATATACTTTATATACAGTTTAGAAAGAATCTAAAAATTTTAGCTCCTCCTCTTTGGATCTTAGAGATCTTAAAAAAAGATATTCTTTATCTTATTGAAGAAAATAAGATAGAAGTTAATTCAGATTTAATAAGATTTATTCAAAGACTAAATAAAAAAGTTGATAAAAGCTATCTAAAGCACATAGAACATGAAGATCGAAATCCCTTAAATTACTCATCTTATTCTTTTACTTTAAAATTTCCTTATACAGATGATAACCTCACTACTTTTGTTAATTTAGTTGAATTAGCTGTTAAAAAAGGTATACATCAAGGTTCATACGAAATCGATCTTGAAACACTAAAGAAATTTGAAAAGGATATTGAAGGT…	mFPYRIVSDYILYIQFRKNLKILAPPLWILEILKKDILYLIEENKIEVNSDLIRFIQRLNKKVDKSYLKHIEHEDRNPLNYSSYSFTLKFPYTDDNLTTFVNLVELAVKKGIHQGSYEIDLETLKKFEKDIEGFIRVQTHRQNNTILRKLDKEDLLLSEFAEVIEFINEKEYKIVTTANFPLYGVFlDERFTLmHHmLYLLNSRTNmVIKFRDTLKEILDDHNKKSQSWLYRmFG*		9	-	-	hypothetical protein		0	0
357	BAB00355.1	Babela_gene_564	+	403883	406429	29	848	ATGTATGCAGTTCTTGAAGATAATATTAAAGAAGTAGAATCTCTCTTAAATCAAGGTGTTGATGTAAATTTTCAAGATGTATTAGGTTACACTGCTTTTATGCACGCTATTGAATTGAATTATAAGCCTATTGCCCAATTACTTATCGATCATGGTGCTGATGTTAATATTAAAAACAATATTGAATTTTCACCATTGATGCATGCTGTTTATGTTTCCCAAGATAAAGATATGACAAAATTTCTTCTTGATAATAAAGCAAATCCTAATGATGCATTTACACTTGCTGTTATCAAACAAAATGAAGACCTAATCAAACTTTTAATTGAATATAATACCGATATTAATTCAAAAGATCCTTTTACTGGTAAGACCGCCTTAATGTGGTCTCTTTATTTT…	mYAVLEDNIKEVESLLNQGVDVNFQDVLGYTAFmHAIElNYKPIAQLLIDHGADVNIKNNIEFSPlmHAVYVSQDKDmTKFLLDNKANPNDAFTLAVIKQNEDLIKLLIEYNTDINSKDPFTGKTALmWSLYFYYTTYLGYIPLDFSFHQCFSYIILETYFPSLWNDREKQLKFmSFLFQQNSINVNTIDNYGYNALIIATKLDNKYFSRYNVKTHILKDKLEKLDNNSNEYKTIKSELDKLAYSPDLVQFFLDSNNEFDINYKNKLQSNSLIYSLKYYNPYLIDLFLNYNKNTFTLDLNNLKDNYGNNTLNKAILNKDKETIRQILNYNIDLYIENKRGEDAILNSIRANDKEIVNLIlNYKKNIYELNLNKKYKSGTTVLISAIFHRINSDIIRSIL…		8	R	Arp	Ankyrin repeats containing protein	COG0666	0	0			E	Trichomonas vaginalis	182	2e-57	Trichomonas vaginalis G3	XP_001329422.1
358	BAB00356.1	Babela_gene_563	+	406458	407147	105	229	ATGTTTCCATATAGAATTTTATCTGATTATATACTTTATATACAATTTAGAAAGAATCTAAAAATTTTAGCTCCTCCTCTTTGGATCTTAGAGATATTAAAAAAAGATCTTATTTATCTTATTGAAGAAAATAAGATAAAAGTTAGTCCAAATTTAACAAGATTCATTCAAAGACTAAATAAAAAAGTTGATAAAAGCTATCTAAAGCACATAGAGCGTCAAGATAGGAACCCTTTAAATTACTCATCTTATTCTTTTACTTTAAAATTTCCTTATACAGGAGATAACCTAACTACTTTTGTTAATTTAGTTGAATTGGCTGTTAAAAAAGGTATACATCAAGGTTCATATGAGATTGATCTTGAAACACTAAAGAAGTTTGAAAAGGATATTGAAAAA…	mFPYRILSDYILYIQFRKNLKILAPPLWILEILKKDLIYLIEENKIKVSPNLTRFIQRLNKKVDKSYLKHIERQDRNPLNYSSYSFTLKFPYTGDNLTTFVNLVElAVKKGIHQGSYEIDLETLKKFEKDIEKFRNLQSNRQEDLLLSESAEVIEFINEKEYKIVSTANFPLYGVFlDERFTLmHHmLYLLNSRTNmVIKFRDTLKEIlDDHNKKSQSWLYRmFGWLEW*		9	-	-	hypothetical protein		0	0
359	BAB00357.1	Babela_gene_562	-	407252	412999	470	1915	ATGGTTTTATGCAAACCAGAGTTAGATAAATTAACCAAAATTTTATTTGGAGTCTTTATTTCTTTCAATTTTTATTTAAGTTCTATGGAAACTGATAATAAAATTCCGAATAAGAAATTTCAAAATTTAGATAATATATTTCAATACGAAGTTGCTCAACAGACTGGAGGAACTTGTGGATATCATGCTCTTTATAATGGTCTTACATTATTAAAAGCCCTAGAAGATCCATCAAAATATAAGTTACTTACTAGTAATGAAGATAGAGGTAATTATTTTGGTTCTATAGATTCTACTTGGACTAAAGAAATTATAAAAAAAAGAATTAGAACTCTTGCAAAATATTATATTGCTGATCATTTATTTAAAAGTTTCAAAAATATAGAAATAATTTCGAAG…	mVLCKPELDKLTKILFGVFISFNFYLSSmETDNKIPNKKFQNLDNIFQYEVAQQTGGTCGYHALYNGLTLLKALEDPSKYKLLTSNEDRGNYFGSIDSTWTKEIIKKRIRTLAKYYIADHLFKSFKNIEIISKPEENAYKLNlSNNWVKLKQFYSDLKNIEEYRKKFINLIVDVSSDIANRLIIFEKDQATCRVDKQDFINIFKLFYKSQNFDKIYEVIDFSSINFEIISDNKIKNLNKPNEVYVINWQDISNQDRVKFYVNDRQEVSNEANAGEWLTSEEIEFlIETDKKlKHTNIFCIDTLKENEIKELFLLNASLKQLVIDFKSKDYSGTAIFlLYFPKHWITCVLTKDKDSlPNFIlmDSYYNKNRTCSKKIFNlIKQIYNPEVIYSKVNQTKSN…	1		O	-	Ulp1-like desumoylating protease fused to AAA ATPase	COG0464	0	0	9990838	75.1	B	Spirochaetes	94	5e-19	Borrelia burgdorferi Bol26	ZP_03796782.1
360	BAB00358.1	Babela_gene_561	+	413469	414599	166	376	ATGAAATTAAAATATTGTTTACTTATTTTAATTACCCAAATATTTTCACTTTATTCAATGGAAAAACCTGAAGCTTTGTCTTCAGAGGAATCTATTAAAGTTCAACCTATATCAGAAACACCTATAACAAAAATACCAAAATACGTTTATGAAAATTGCAATCAAGCTACAAGGTATAATTGGAACGAAGAATTTTTAGAAAAGTTAAAAAAACAAGTAAAAAATTTTTCTAAGGAAAAAGTATCAGCAAAATATCCAAATAAAAATGATTTTATTAGACACGCTGAAGGTTTTGATTGGGTTTATGGACTTAATTATCTTGAAGAAAATTACTTAAAACCCAATATAGATTTTGTCAGTGCTTTATCTATTGACGAAGTTAAAAAAGTAAACGGATTT…	mKLKYCLLILITQIFSLYSmEKPEAlSSEESIKVQPISETPITKIPKYVYENCNQATRYNWNEEFLEKLKKQVKNFSKEKVSAKYPNKNDFIRHAEGFDWVYGLNYLEENYLKPNIDFVSALSIDEVKKVNGFLSRLVSDIPGQFRKHSIIWRKRNFTNAETIFFEFIEHNTPEDLFIGNNDFNLRVDDNKNISILAIKRVLEYYKANPRCIHGLTNQALGINVDEIKTWAQESlGlHNNVKKNIKPNFINlTTWINKRIHmFPAFDVIEEQVLNAlDKIKDPSmHPVRKAAFIWYEIVRIHISHEANKRSGKALASIILLQNGYLPPLIDKEDEKLYLSTLLTSlHEDNFEIFLNFVIKmIEKTQEKYKSGLLKI*			S	-	Fic family protein	COG3177	1	0			B	Erysipelotrichi	58.5	1e-09	Turicibacter sanguinis PC909	ZP_06621103.1
361	BAB00359.1	Babela_gene_560	+	414765	415310	206	181	ATGAAAAAATTAAATTTAATATTAATACTATTCACAATAACTTTGATAAATGGTAATACTTACATCAAGGCCATTAATAATACCATAAGAGAGAAGATAGAACATGCTATAAAAAAAAGTAGACCTAATCTTTTAAATCAATATCTATCAAAACTAAATTTAACAAAAACCGAAAAAGATAACCTTATTGAACTTGCTAATAGTATTTTAGAAATGAGAAAAACTAAAATGCAGTTTAACTTCATTTCACCTAAAAAAAATCCTGCTGACTTAGGATTGTGGAGTGTTATTTCAGGAATCATAATGGGAGGAATAGCAACCTCTAATTTAGGATGTTATTTCTTCTCAAATCTTTCATCTGATGAAAGGCAAAAAGCAATCTTATGCGGTACAGGAGGC…	mKKLNLILILFTITlINGNTYIKAINNTIREKIEHAIKKSRPNLLNQYLSKLNLTKTEKDNLIELANSILEmRKTKmQFNFISPKKNPADLGlWSVISGIImGGIATSNLGCYFFSNLSSDERQKAILCGTGGLlLATLLIASGINDIKKDETFRTRKQKYLDAIKIKQLLNIITLDKIKN*	5	7	-	-	hypothetical protein		1	3
362	BAB00360.1	Babela_gene_559	+	415516	415707	37	63	ATGGTGAAAAAATTAAATTTGATACTATTATTCACAATAACTTTGATTAATAGTAATACTTACATCAAGGCCATTAATAATACTATAAAAGAGAAAATAAACCATGCTATTAAAAAAAGTAGACCCTATCTTTTAAATCAATATCTACCAAGACTAAATTTAACACAAACCGAAAAAGATAACTTTATCTAG	mVKKLNlILLFTITlINSNTYIKAINNTIKEKINHAIKKSRPYLLNQYLPRLNLTQTEKDNFI*	5	7	-	-	hypothetical protein		2	0
363	BAB00361.1	Babela_gene_558	+	415744	416025	59	93	ATGACACTTAATAATATTATTAAAACTAAGAATCCGCCGGAAACTAATGCTGTTATTAGCTTTATTATTGCAGCTATACTAGGCAAAACAGGAATCTCATATCTATATCAATTTCTTAAAACTAAAGATTGTGAATGCTTGCTTTTAGGAATAGGATCTATATCGGTTACCGGTTTACTAGCACTTATGGTAATGTGTGATGTAGAAAGAGCAAAAAATTTTAGAACTAAAAAACAAAAATATTTAGATGCTTTAGAAGTAAAACAAATATTAAAAAAATAA	mTLNNIIKTKNPPETNAVISFIIAAILGKTGISYLYQFLKTKDCEClLLGIGSISVTGLLALmVmCDVERAKNFRTKKQKYLDALEVKQILKK*			-	-	hypothetical protein		0	2
364	BAB00362.1	Babela_gene_557	-	416084	416392	253	102	ATGTTAGGGAGTCGCTTTTCTCCTGATAGCTTTGCTATCAAAGCTAGAGATACCCTTTTAACAGCGGCTATTGGTGGAGTCGCTTATGGAGTTCAAGAAAATATGGGTACTTGGTCTAAAGATAATATTACTAGGGAAAATATCAGATATTTATGGCAAAGAGCTTGGACTTGGTATAATAAAAATAAAGGAATTTCTAAAACAACAAGGCCTACTCCATTTGTATTTATTCCAGCAGGTATTGATCCTATTTCAGGTTCTATATTAAGTTCAATGTTTAATGTTATAAATTCTGTTAATAGACATTAA	mLGSRFSPDSFAIKARDTLLTAAIGGVAYGVQENmGTWSKDNITRENIRYLWQRAWTWYNKNKGISKTTRPTPFVFIPAGIDPISGSILSSmFNVINSVNRH*			-	-	hypothetical protein		0	0
365	BAB00363.1	Babela_gene_556	+	416645	417772	68	375	ATGAGTAAAGCAGACTATTACAAAGTACTTGGTGTACCTAAAACGGCTACCCAAGATGAAATTAAATCAGCATATAGAAAATTGGCTCTAAAATATCATCCTGATAGAAATCCGGACAACAAAGAGGCTGAAGAAAAATTCAAAGAAGCTGCTGAAGCTTATGAAGTTCTTTCAAATACTGAAAAGCGTAAGCAGTATGATCAATTTGGTCATGAAGGTCCTTCAATGGGTGGCTTTGGCGCAAATATGAATATGGATGATATCTTTAGCAACTTTGAAGATATATTTGGCAATATCTTTGGAGCAGGACAGAAAAAGAAAAGTAAAAAATCAGGTCCTACACCAAAAAGAGGACAAGATCTGGCTAAAGAATTAAATATAAGCCTTGAAGAATCATTC…	mSKADYYKVLGVPKTATQDEIKSAYRKlALKYHPDRNPDNKEAEEKFKEAAEAYEVLSNTEKRKQYDQFGHEGPSmGGFGANmNmDDIFSNFEDIFGNIFGAGQKKKSKKSGPTPKRGQDlAKELNISLEESFLGTTKDIKVYRYVSCDVCHGKGSQEPSSIEVCKECTGTGQVGYRHGIFmYTQACPVCNGEGFIIKNPCTKCKGQTRIQQYDSLKISIPKGIFDKAELRIPEKGDAGTFNGPAGDLYLRVHVmPHPTFKRVEDDIHCSILLTYPQFVFGSQVEIENIDGTKESLKVPKGWQIGDPIRIKGQGFQKIRGKTKGDLVVTPKCDIPKKLSASAEKALKEYSDAIGTQINENESDGSIKSFFKKFLG*			O	DnaJ	DnaJ-class molecular chaperone with C-terminal Zn finger domain	COG0484	0	0	9990293	450	B	Gammaproteobacteria	312	1e-102	Tolumonas auensis DSM 9187	YP_002893440.1
366	BAB00364.1	Babela_gene_555	+	417840	418535	-3	231	ATGTGTTTTTCTGCAAAAGCAAGTTTTATTGCCTCTATATCGCTTGGATTTATCGGTTTAGCTACTTTAAAACAAGTAAAAAAAAAGACGCAATTGCTTTTTGCACTTATACCACTAATGTTTTCTATTCAACAGTTTAGTGAAGGACTTATTTGGTTATTAAAAGACAATTTTAGTACCAATCATATTTTAATAAAAGCTTTATCTTATATATTTTTAAATTTTGCACTTATAATTTGGCCTATAGTTATTCCTTTATCTCTTTATAATTTAGAAGAAGATAAAAATAGAAGATGGTATTTAAAAATACTTTTATCACTGGGACTTGCATGGGCTATTTTATTTTTTGTAGTACTATTAAAAGAGCAGGTTTTTGTGGCTATCGAATGCTCACATATT…	mCFSAKASFIASISLGFIGLATLKQVKKKTQlLFALIPLmFSIQQFSEGLIWLLKDNFSTNHILIKALSYIFLNFALIIWPIVIPLSLYNLEEDKNRRWYLKILLSlGLAWAILFFVVLLKEQVFVAIECSHIYYNVHVPFYKNYNLALTVYGmTTIlPFFISTRKSmKIFGTLLLFSCLISYVCWYNYLTSVWCFFAALlSLSVYVIIKWQNIKENYlTVLNRYKNLNKI*			-	-	hypothetical protein		0	6			B	Bacteroidetes/Chlorobi group	146	3e-42	Mucilaginibacter paludis DSM 18603	ZP_09491789.1
367	BAB00365.1	Babela_gene_554	-	418532	419692	7	386	ATGCTTGATAAAAATAAGTTGATATTAAAGCTAAATGAATTTGTTCCTAAGTATTTTTTTAATATTAATCAGGAAGTAGAACTAGCTCGTCAATATTTTGATTGGTTAAGAGAACACCAAGATCAAATAAGGTTAATTTTAAGTCAAGAAGCTAAATATACTATGCCTGATTATATAAATAATATAGATCAGGTCAAAGATCTTAATTTAGATAATAAATTTTTATTGTATACAGTTATCTCAGTTGATGGCTCTCAGATATATCCCGATAGGCATTACGGAATATCTTGTTTTTTGCTTAATTTGGGGTTAGTTCAAATAAATTATTTAGATCCTGTATCACAAGTTAACTTCAGTTCTGTTCCATATCTTTATAAGGAAATACAAAATACTGAACAT…	mLDKNKlILKLNEFVPKYFFNINQEVELARQYFDWLREHQDQIRLILSQEAKYTmPDYINNIDQVKDLNLDNKFLlYTVISVDGSQIYPDRHYGISCFlLNlGLVQINYLDPVSQVNFSSVPYLYKEIQNTEHLSQEIINCKRNELEIQKCLELSINAKNYSKNIIALLDGTLIFSHLDSKDIKIRDYFLSRYIKVLDEFYQKRIPVFGFISFTKSKDIVNIIKNGILLSIIPDLSYDYLHSSLDNNlTEKNLLDNVVDSDLmDHILKPFCRSNIFlSNTKILNYYPDHLKINFCYINIESEIIRVEFPSWLSQDLEYLDSLLKlIIDQCKKGQGYPVALSEAHEQAVVKSIDREFFFQmIQKISLTNKNSLKmSKKSLKKKFVSI*			-	L	NurA nuclease domain protein	COG1630	0	0	9990290	164	B	Cyanobacteria	177	1e-50	Gloeobacter violaceus PCC 7421	NP_926985.1
368	BAB00366.1	Babela_gene_553	-	419699	420064	138	121	ATGAGTTTGTATAAAAAAAAATTGTTTGAGCATTATCAAAACCCGAGAAATTATGGTGTTATTGAAGGTTATAATTTTAAAGCAGAATTAACTAATTTTTCTTGTGGAGATAGTGTATTATTTCAAGCATTAGTAAATAATAACTGTTTTGAAAAGATTGCTTTTCAAGGTCAAGGATGTATAATTAGTCAAGCGACTGCTTCTATGTTGACTGAATATATAATTAATAAAGATTTTGATTTTGTTAAAAATTTATCTAAAGAAGATATATTAAACATGATAGAATTAGATTTAGGACCTATGCGTTTAAAATGTGCTCTATTGCCATTAGAAGCTTTAAATATCGGTATAAATAATTTAAAGTAA	mSlYKKKlFEHYQNPRNYGVIEGYNFKAELTNFSCGDSVLFQALVNNNCFEKIAFQGQGCIISQATASmlTEYIINKDFDFVKNLSKEDILNmIELDLGPmRLKCALlPLEALNIGINNLK*			C	IscU	NifU homolog involved in Fe-S cluster formation	COG0822	0	0	9990289	87.8	B	Clostridia	114	9e-33	Thermaerobacter marianensis DSM 12885	YP_004100965.1
369	BAB00367.1	Babela_gene_552	+	420202	421041	117	279	ATGTTAAAAATTAATCAATATATTAAAAAACATTTCTATTATGTTGCTTTAGCAACATTAATATTTGTAAATTCTGCTTATTCTAAAGTAATAATTTGGGATTTAGGAGATACTTTACTAGAGATTGATCAATTGGCAATGGCAGGTCAAATAGGAATGGGTGATCTATTTTTTCACTCACTGTTTAGCTGGAGTAGCCCAATAGAGATAAAAGATCAAGTATTTAAAATATTAAATCAAATAAAAAAGCCTACTAACAGACCACATCATCCAACATATAATGAACAGCTATTACCAGAATTAATATGTAATTGGCTTGAAGGCTCTAAAGATAGCCAACAAATCTCTAAAGAAGTTAATCAATTTATAGATGATCCTAAAAATTCTAAATTTTTCTCA…	mLKINQYIKKHFYYVALATLIFVNSAYSKVIIWDLGDTLLEIDQlAmAGQIGmGDLFFHSlFSWSSPIEIKDQVFKILNQIKKPTNRPHHPTYNEQLLPELICNWLEGSKDSQQISKEVNQFIDDPKNSKFFSSDRHKRIIKNSIEAmFNSKELAKNmKPIKSNIKLLEKCAKKNHKLFILSNFDAKTFNCLKKSRRFKKVFQYFKPENIVISSDIGLLKPDPKIYDHIIKKYNLDPKECTFIDDQKDNLKAAEKAGIKTIFYKGTKQLEKELKSQKLI*		41	R	-	HAD superfamily hydrolase	COG1011	0	1	9990232	146	B	Thermotogae	93.2	3e-22	Thermotoga naphthophila RKU-10	YP_003345949.1
370	BAB00368.1	Babela_gene_551	+	421158	422108	-34	316	ATGGACTATGCAATTGAATTAAAATCTATAGTTAAGGCATACTATTCTAATAATAATCAAATTTTCCATGCAATTGATAACCTAACTTTAAATATAGACAAAGGAGAAATTGTTGGATTTCTAGGTCCAAATGGAGCTGGGAAAACTACAACCATTAAGATTCTATGCAACTTAATAAATCCTACAAGCGGAGAAATCAAGCTTAACGGATTTGATATTAAGAAAGATCGTAATAATGCAATGAAACAAGTAGGAGTAGTACTTGAGGGAAGTAGAAATCTCTTTTGGCAAATTACTCCTCAACAAAATTTGATATATTTTGGTCGCCTTAAAGGAATAAATAAAAATATATTAAATAATCAAATAGATAAATTATTAACAGAATTAGATTTGTTAAAA…	mDYAIELKSIVKAYYSNNNQIFHAIDNLTLNIDKGEIVGFLGPNGAGKTTTIKILCNLINPTSGEIKLNGFDIKKDRNNAmKQVGVVLEGSRNLFWQITPQQNlIYFGRLKGINKNILNNQIDKLLTELDlLKVKNEIVNKLSRGDQQKLSIACALISNPEIIILDEPTLGLDlESSRNLKDWIKAlSKEENKTIILTTNQLDIAQKICNRIIFmNKGKLVADKNIlEFLELFKEEYYKIIISSNNlDNCQETLKVLLPSmDIQRNENEIILTGIISSQEELYNKISVIYSNHLQILSINKIKYNLEDIFmLLSKK*			V	CcmA	ABC-type multidrug transport system ATPase component	COG1131	0	0	9990295	255	B	Negativicutes	300	3e-99	Acetonema longum DSM 6540	ZP_08622853.1
371	BAB00369.1	Babela_gene_550	+	422074	422931	3	285	TTGAAGATATTTTTATGTTACTTTCTAAAAAATAAAGTACGGTTAATAATGAAAAATATACTTAATTCATTTTACAAAATAAGTATACTAATATTAAATGACATAAATCTAATAAGCTTAATGTATAGATATTATAAATGGAGTGCCTTAGCAGATACTATAACTTCTATCTTAGATTTTGTTTGGTGGATTTTATTACTTGATAATGGTTCTTTGACCTCAGAAAAAATAGGCCCTCTTGCTATTGGTTATTTTATATGGTTCTATGCCTATCTATTTATTTGGGACACTACATATTTTATATCTGAAAGCTCTCAAACTGGAGTTCTTGAACAATTATTTTTAAATCCTAACCCTTTTTATAGCAAATTAATAATAAGATATATAGCTAATATACCT…	lKIFLCYFLKNKVRLImKNILNSFYKISILILNDINLISLmYRYYKWSALADTITSILDFVWWILLLDNGSlTSEKIGPLAIGYFIWFYAYLFIWDTTYFISESSQTGVLEQLFLNPNPFYSKLIIRYIANIPFWTlQNLLILLTLVAITGAYIPFNLASLlVFIITIFGIVGFSLIIAGFGIIFKKTQSFAYLITNILlFLNGSILPIENmPFWLRQISRSLPSTQGIIVIRELIFNNKTLLDCLYDTSLIFlIFNSFIYFALGLIVFmLCQKWVQNKGIIGHY*			V	-	ABC-type multidrug transport system permease component	COG0842	0	6	9990294	165	B	Negativicutes	140	6e-39	Acetonema longum DSM 6540	ZP_08622854.1
372	BAB00370.1	Babela_gene_549	-	422934	424142	112	402	ATGCTAAATATAAGAAAAGATTTTCCCTACTTAAAATCAAAAGAGTTAGATTCTATTATTTACTTTGATAATGCATCTACTTCTCAAAAACCTTATCAAGTTATAGAAGCTATATCTAATTATTATGCATATCATAATGCGCCTGTTCATAGAGGAATTTATTCCAAATCTGAGCAAGCAACTACTTTATATGAAGAGTCAAGAGAGACTGTTTCTAAATTTATAGGTGCTGATAAAGATGAAATTATATTTACTAAAGGAACTACTGAGGGTATAAACTTTATAGCTCAATCTTGGGCTTCTTATAATTTAAAACCTGGTGATGAAATTATTATCAGTAAACTTGAGCATCACTCTAATATTTTACCTTGGATTAGATTAATGCAAGAGAAAGATATA…	mLNIRKDFPYLKSKELDSIIYFDNASTSQKPYQVIEAISNYYAYHNAPVHRGIYSKSEQATTLYEESRETVSKFIGADKDEIIFTKGTTEGINFIAQSWASYNLKPGDEIIISKLEHHSNILPWIRLmQEKDIVLKYIPITNNFELDYKAYTKLLSNKTKLVSITSCSNAVGSITDLDFIIKHAKVYNAKVLVDAAQTIGHRDFNLKNLNIDFLAFSGHKIlGPTAIGVLYISKDmQKEVRPYQLGGGmVLDVNDYDFISLNPPNCYQAGTPAIAQAIGLSQAIKYISDNIDYDlLKKHESALCAYlIQELSKFDHIKILGPKDQLSNSGHIVSFVSTLYHPHDIAFYLDQFNIAVRAGNHCAQPLFKNIGINGSVRASFYIYNTFEEVETLVKALNKL…			O	csdA	Selenocysteine lyase/Cysteine desulfurase	COG0520	0	0	9990283	349	B	Bacteroidetes/Chlorobi group	362	1e-121	Pedobacter heparinus DSM 2366	YP_003093297.1
373	BAB00371.1	Babela_gene_548	+	424254	424673	223	139	ATGTCAAAACTAGTAATTAATAAAGATCTAAATAATACTTATTTTATCTCTGAATCTAATGATGAGAGATTAAACATAATAGCACAAATTCTTATTGATAAAAAATTAAGAAAATATTTTTATAAAATTCTTAATGATATTTCTACTGTTGCAGAACACGAGACATATCATATAACTAGTTCAGATCAAAATTTTGACTATACCTTTCATCTAAAAGGAGATCAATTTTTGGTAATAAACTTAAGAGAGATAAATAAGCCTGAAGAAATCAAAAATATAGAAGAGCTAGAGAAAGTATATCAAACTGATATTCCTAAAGATACTTTAATAGATTTAATTATCAATATCGAAGAATTAATGGATAGCCAAAAAAATGAAATTCTCCTAACTGCATCACAA…	mSKLVINKDLNNTYFISESNDERLNIIAQILIDKKLRKYFYKILNDISTVAEHETYHITSSDQNFDYTFHLKGDQFlVINLREINKPEEIKNIEELEKVYQTDIPKDTLIDLIINIEELmDSQKNEILLTASQDNFNIE*			-	-	hypothetical protein		0	0
374	BAB00372.1	Babela_gene_547	+	424896	426014	379	372	ATGCCTGGACTAGCCTTATTAAACCCATTTAAAACCTACAATCAAACTGTAAGCCCTAATGATAGATACTATAAATGCTTAAAGAGATTGCGCCAAGATCCAGTTTTATATGAAGACTCGATTATGTTAGAGGAAGGTTTAAAAAAGATTGACTCTACTATTCTTTATCAATATTCTCAATTTAACTTAATTCCTGCTCATAGTAAAAAAGGAGCTTATCAAGCAATAGGTGCTTATGATATGCTATCTAAATATATAAATCATAATAAAAATAGCGATTATTATACTTTTGGATTCTCTGGAATATTGAGTGATAACTATAGAAAAGAAGCTGGTCATTTATTATATCATGAACTTAATAAAATCATTAAAAAATATCTTCAAGAAGGATATAAGCCC…	mPGLALLNPFKTYNQTVSPNDRYYKCLKRlRQDPVLYEDSImLEEGLKKIDSTILYQYSQFNLIPAHSKKGAYQAIGAYDmLSKYINHNKNSDYYTFGFSGIlSDNYRKEAGHLLYHELNKIIKKYLQEGYKPVITICAYSHGGNVALYLSDAENIYKESLKIDKLVLYGTPIQEETALFAHDEIFKKIYNFYSQADQVQHNDSFSTSSSQSFRTFKDLYNYNSRYKLDYYQKIIDIRlLAQDDAmIFGHFNFWYFNRYSSWPTKVKPEIEEVCSFLDPlPIAILTPIFLYLVDQTDQSNQIDISILADNQELNILATDTINNKIISQTNNLEIVLNKIQKYAKSSWQPYTNTDETTRLGVGILAALQSLIT*			-	-	alpha/beta hydrolase superfamily enzyme		0	0
375	BAB00374.1	Babela_gene_546	+	426393	427604	35	403	ATGAAAAAGTACTCGCAATCTTTAATACTTAAAACGGGATTGGCTATATTTGCAATGTTATTTGGATCTGCAAATCTAATATTTCCAATGAAAATAGGAGTTATCTCTGGAGATAAAACAGCTATAGGATTAATTGGATTTATATTAAGTGGTATTTTGATACCTATGGCAGGATTAATGAGCATGGTATTTTTTAATGGAGATTATCGAGCCTTTTTTTATAGAATAGGCAAAGTTCCAGGAAATATTTTGATAGCTTTATGTATGCTTATAATTGGACCATTAGTAGCAATGCCGAGAATTATTACATTTTCTTATGAAATAGTAAGACCTTTTGTAGGAAATCACTTATCTTTATTATTGTTTAGCACAATATTTAGTATAATTACTTTTATATTT…	mKKYSQSLILKTGlAIFAmLFGSANLIFPmKIGVISGDKTAIGLIGFILSGIlIPmAGLmSmVFFNGDYRAFFYRIGKVPGNIlIALCmLIIGPLVAmPRIITFSYEIVRPFVGNHLSLLlFSTIFSIITFIFTYKKNSLLDSIGKILSPLLLLSLSGIFSIGYWLKDGTIKTVLPDWQVFSKSFLIGYNTLDLLGTIFFASIVISILYSTLEKDQTKNPKYmAKImSISSLIAGVLLAlVYCGIAYLGAWHGKEFAALDEGKIFINTILKIVGSQGALVLAATVFLACLTTIIALTSVVSEYLKNGITKNRLSYINCLIIILVTATFmSQFELGPLLKFSAPLISIAYPVLITLTFCNLAYKLWGFKPVKIPVLITLIISSYFYGPKFINILKESKNL…			E	BrnQ	Branched-chain amino acid permease	COG1114	0	11	9990781	245	B	Chlamydiae/Verrucomicrobia group	251	2e-78	Candidatus Protochlamydia amoebophila UWE25	YP_007766.1
376	BAB00375.1	Babela_gene_545	-	427639	428748	129	369	ATGTATATGATTAAAATAATGAATATTTTTTTAATATTTTCTTGTTTTGTTTCTATTTTCAGTTCTAATGAAAGAGAAAGTTTGCCTTCAAGATTATATAATTTAGATCTTAATAGTATTGCTAAAAAAAATAATATTGTTCCTATAGTAGTTATAGGCTCGGGACCTGCAGGATTAACAGCAGCTCTTTATGGAAGAAGAGGAGGAATGCATACTGTTGTATTTACAGGTAACTTGCCAGGAGGACAATTAACTCAAACTACTTATATTGAAAATTGGCCTGGTATAAAAAAGGCTTTTGCAAATGATATCATGGATGGTCTATTTGAACAAGCTAGAGATTTTGGAGTTACTATAATTGAAGATGTTATTACCAGTGTTGATTTTGATAAATGGCCT…	mYmIKImNIFLIFSCFVSIFSSNERESlPSRLYNLDLNSIAKKNNIVPIVVIGSGPAGLTAALYGRRGGmHTVVFTGNlPGGQLTQTTYIENWPGIKKAFANDImDGLFEQARDFGVTIIEDVITSVDFDKWPFVlNTESGDKINALSIIISTGAAPRKLGVEGELDYWGRGVSSCAVCDCHFFKDRDVAIVGGGDSAVEEAmQLAPYAKNIFILVRDVNmKATKTlRDKLEDFENIKVIYNKQVLKVLGDGELVNGLEVKDSITQEVSTmKVDGLFLAIGQNPNTELFEKSLSLNKFGYITIDPVTQETSVKGVFAAGDVEDAEYRQAIVAAAAGCKSALRAVKWLREIGlTDKNIKNlSKNYFSYKD*		35	O	TrxB	Thioredoxin reductase	COG0492	1	0			B	Bacteroidetes/Chlorobi group	271	1e-87	Chitinophaga pinensis DSM 2588	YP_003126723.1
377	BAB00376.1	Babela_gene_544	-	428877	429362	123	161	ATGAGTAATATTAAGAAAAGTATATTAGTGTTCTCTTTAGTAATATTAACAAACCCTATTTTTGGTGGTTCTAATATAATTGAGGATACAAAAGCTAAACAAAGTTTACCTCAAAACTCTATTAAACATAAGCAGTTACGTAATTTGGCTTTATGTACAACAATATTAGGAGCTACAGGGTTAATTGTATTACATGGAGATAATTATAAGAATATATCAGCTAAATTTAATGAGATTATGAAATCTAAATTCGATGGTAGAAAAAGTGCTGAGCTTAAAAAGTATGCTAAATTAACCGCTGTGGGAACTTTAGGTGCAGGAACTGCTATATTGGCCTATAATAATTTAAATACTATAGGAGAATTTTCGTATAATAATAGAGAAACTTTTTATAAAATT…	mSNIKKSILVFSLVILTNPIFGGSNIIEDTKAKQSLPQNSIKHKQLRNlALCTTILGATGLIVLHGDNYKNISAKFNEImKSKFDGRKSAELKKYAKLTAVGTLGAGTAIlAYNNLNTIGEFSYNNRETFYKImKQIRSTLSTKQKPAFSINTPSFKmKIS*		49	-	-	hypothetical protein		0	2
378	BAB00377.1	Babela_gene_543	-	429485	429877	167	130	ATGAAATTTAGATCTATATTTTTAGTTGGGTTGTTTTCGTGCGGTAATATATTACCTGTAGAATCTTTTAATTCCACTTTAAGTAATGTTTGGAATAATTTTAAAAATGTTATTAACAATAAAAATTTTTATTATCCTGTTACTATTTTAACTGGAACAGGCATAGTATCTGCTATTTTATATGAAAATAGTGAAATTTTTAGAGAAAAAGTAACAAGTATAAAAAATAAAGCCGAAAATATAATAAGCGATGATATAGTTATTCCTGCTGTAATTAAATGGGAAGAGATAAAGGACGAAGGGCTTAATGATAAAGAAGCTACAGTTTTGTCTATTGCAGGTGGATTACTGTTAGGTTCTGTTGCATATTATATTACTTCAAGAAAATCTTAA	mKFRSIFLVGlFSCGNILPVESFNSTLSNVWNNFKNVINNKNFYYPVTILTGTGIVSAILYENSEIFREKVTSIKNKAENIISDDIVIPAVIKWEEIKDEGLNDKEATVlSIAGGLlLGSVAYYITSRKS*			-	-	hypothetical protein		2	3
379	BAB00378.1	Babela_gene_542	-	430044	430667	30	207	ATGTTGAATAATAAGTTATTAGTAATTTTACTTTCAGCGATTATACCCTTAAATTTTAGTACTAAATTATATTCTATGGCAGGTCTTGTAAGAAATGTTGTGAATAATCGAGTTCAAGCAAATAAAAATAGTGATAGAAATTCTTTATTTACGCTAATTGATTCTCCTGCTTCTCGGCAAGATTTTGTTGTTCATAGGCATTCAATTTTAGGAGTAATGAACAAAGCTAATAATAATTCATCTCAAGAGATAATTTCAGTAGATGACTCTCAAAATAATAGTAAGAAATACTTATTAGGAGCTTTTGCTTTAGGAGTATCAGCTTTTGGTCTTAAAAAGTTATACAGTTACTATAAAAGCAGAACTAGATTTCATAATATTATTGTTGAAGATATGAAA…	mlNNKLLVILLSAIIPLNFSTKLYSmAGLVRNVVNNRVQANKNSDRNSLFTLIDSPASRQDFVVHRHSILGVmNKANNNSSQEIISVDDSQNNSKKYLLGAFALGVSAFGLKKLYSYYKSRTRFHNIIVEDmKEDIKLTNFKNYLSNLTSSLTHDQWAQYQDVHNVINQALEGNFTLIQDPlFFSIlNNEQQGLVTEAIKSYNINII*			-	-	hypothetical protein		1	0
380	BAB00379.1	Babela_gene_541	-	430697	431368	111	223	ATGAATATGAGATATATACTCACATCTTTACTTTTCTTTAGTTTTACTAATTCTTTGTTTTCTATGGAAACTTCTTCTGAAACTCCTACAGTACGTTCTACTCCTCGTTGCCCAACAGATATTCGAACACCAGAGGAAATTGTGGAAGATCTGGGGGAAGGACCAGCTAAGAGATTATTCTTTTTGATGAATTCGAAACCTGAGGATTATGAACCTGAGATTCAAGCCACTAGATTTATACATACTCCAACAGGTAGAGGAATGATGGTTGCTGCAGCAGTAATTACCTTAGGCGGTGGATATTGGCTTTATAATAAATTTTATAAAATAAGAACTCCTTTAAAAAAAGTTGAAACAGATCAAGCAAGTCAAACTACTCAAGATGATATTTTTGACTTT…	mNmRYILTSLLFFSFTNSlFSmETSSETPTVRSTPRCPTDIRTPEEIVEDlGEGPAKRLFFlmNSKPEDYEPEIQATRFIHTPTGRGmmVAAAVITLGGGYWLYNKFYKIRTPLKKVETDQASQTTQDDIFDFIAENQEPKVPNGVQHRFDNLGFEQLFDKLIATLSNDQWHmYDDmDDKlIRIHGNPlIlKDKDFEHFLCALNEEQKAIVELmIEKFTLEKK*			-	-	hypothetical protein		3	1
381	BAB00380.1	Babela_gene_540	-	431479	432006	36	175	ATGAATAATTTAAAAAAATATATGCTAACTTTAGCTTTATTAGTTCCAGCAAATAGTGCTTTTGCAGCGTGGAATGATTATATACCTACTTGGGAAAAGATTAAAGGTAGCGCAAAAACAGCTGGTAATTATGCGTACTCAAATGCAATTAAGGGTGCAAATGCAACAGCTCAAGCAGGAAAAGCTTCTTTTGATTATGTAAAGGGCTTAAATAAGTCTACAAAAGTAGTTTTAGCTTTAGGTACTTTAGGAACAACTGGTTTTGCTGCTGCTTATAAATATAACAAGAATTTTAAAGATGCTGTAAATAATAAAGCTGCTCAAGCTAAGAATTTTACAAAAGATAAGCTTAATTCTTTAAAAGCAAAATATAATTCTTTAAAAGATAGCTATAGCAAA…	mNNLKKYmLTLALLVPANSAFAAWNDYIPTWEKIKGSAKTAGNYAYSNAIKGANATAQAGKASFDYVKGLNKSTKVVLALGTLGTTGFAAAYKYNKNFKDAVNNKAAQAKNFTKDKLNSLKAKYNSLKDSYSKmDKAKKAKYTKIAAVTGATGVGLIAGYKLLGKYVEKYHlPSV*		48	-	-	hypothetical protein		3	1
382	BAB00381.1	Babela_gene_539	-	432042	432563	128	173	ATGAATAATTTGAAAAAGACAATGTTAGCGTTGTCACTATTAATTCCAGTAAACAGTGCTTTTGCAATATCTTGGAGTATTCCTACTTTGCAAAGTGCGAAAGATATAACAAAAAATACTTGGAATGCTATATCTTCTAAAACTTCAGAATTATCTGAAAAGTTTAAGGATTTTGCATTTGTTAATTCATCTAGATTACAAGATGTAATTAAAAATAATTCTAAAAATAGTGCTGTTCTAGCTGTAATAGCTACGGGTTTAACTGCTACAGGAATTGCGTATAATAAAAATACAAAATTTAATAGAGCGGTTAATGATAAACTTTCTCCAGTTAAGAGATTTGCAAATAACAAGTTGGCAGCTATTCAAAATAAGTATGCTGATTTAAAAGAAAAATAT…	mNNlKKTmLAlSLLIPVNSAFAISWSIPTlQSAKDITKNTWNAISSKTSELSEKFKDFAFVNSSRLQDVIKNNSKNSAVLAVIATGLTATGIAYNKNTKFNRAVNDKLSPVKRFANNKlAAIQNKYADLKEKYNVTDAQEAKAKKVAKYTALAGASTAAVWGIANIYNKIKNK*		48	-	-	hypothetical protein		3	2
383	BAB00382.1	Babela_gene_538	-	432691	433218	333	175	ATGGTTAAAAAAACAGCTTTGTCTTTAGCATTATTATTACCGTTTAGTAATGCTTTTGCTTTTGTTGATTTTGGAAGTTTGGTTAAGAATAATCCAAAGGCTATACTTACTACTGCTATTGCAGGTACGGCGGCTGTTACAGGTATAGTTTCTTATAAAAAGAATAAAAAATTCAAAGAAAATGTGGATAAAAGAGCTTTAAAAGTCAAAGATTATTCTCAAGATAAATTAAAGCAAATTAAGTCTAAATTTGATTTAATTGATAAAAATAATTTGGTAATTGGAACCGCTCTAGCGGGATTATTAGGTACAGTTATATATTTACAATTAAATAATAATGCGAAGCTTAAAAATATAGACGTACGTATAAATGAGATAAATGATTCTAATAATAAAAAA…	mVKKTAlSLALLLPFSNAFAFVDFGSlVKNNPKAILTTAIAGTAAVTGIVSYKKNKKFKENVDKRALKVKDYSQDKLKQIKSKFDLIDKNNlVIGTALAGLLGTVIYLQLNNNAKLKNIDVRINEINDSNNKKFRSISENLNGlHSYVKGNmQNLQGmFKGINNKFNAIKGKKRK*			-	-	hypothetical protein		3	3
384	BAB00383.1	Babela_gene_537	-	433551	434789	37	412	TTGTCACCTATATTATTTAAGATTATACGGTCTGATTTTTCTAATTTAATACCTAAGTTAATAAAATATGGTCTTAATATTAATGCTAGAGATAGGCAAGGTGAATGTATTTTAAGTAGAGCGATTGAAAAATGCGGTGAGCATAAAGCTTATTCTCCTTATACTGGGTGGAGTAATATTAATAGTAATTTTCTAGAAGCGCGACATAACCAAGATTTAGTAGAAATGTTAATCGACAATGGTGCTTATATTAATGATCGCGGCTTATTAGGAAGAACTCTTTTGATGGAAGCTACTATGTGGAAAGACTATAGTTTGGTTCGGCTATTAATTAGTAAAGGAGCAAATATTGATTTGCAAGATGATAGAGGAATGACAGCCCTAATGATTGCTGTAACT…	lSPILFKIIRSDFSNLIPKLIKYGLNINARDRQGECILSRAIEKCGEHKAYSPYTGWSNINSNFLEARHNQDLVEmLIDNGAYINDRGLLGRTLlmEATmWKDYSlVRLLISKGANIDlQDDRGmTALmIAVTKKSLDRGKLIEFLLVHDVNINmQDNNGNTALIHLVNCDCSKDNDLIDAIQLLLGYGADINIKNNNGESALDVANINNNIGASNFlRDYNKKDFDFKNTASIKLELLKKLRELFQQNDDLFSlLDKIEKLLNSKECIVLKDDlLNYAKYYLKKRCAAEFINFSKEELNANlKVILEINYTDHVEVEVAKlIIAGANPNLmVNHAKKEWLVKKLLTFDFLDFYARNNKDQSARDlAlNCDSNILTLIDNAIENNDQKKKEEWNNSYLN…			R	Arp	Ankyrin repeats containing protein	COG0666	0	0			E	Trichomonas vaginalis	109	2e-25	Trichomonas vaginalis G3	XP_001580657.1
385	BAB01383.1	Babela_gene_536	-	434826	434993	36	55	TTGAGCTTAATTATAAACAGTGACTTAAATCAATTTTCTACTAATTTAATAAATTTCAAAGAAGAATGTAAAAGAAAAGCTCTATTAACAGCACAATTGAAAAATATATTAGAAGGACCTTATAGTAAGGAAAAAGAAGAAGAAGCTATACAATTAATAGTTAAGTGA	lSLIINSDLNQFSTNLINFKEECKRKALLTAQlKNILEGPYSKEKEEEAIQLIVK*			-	-	hypothetical protein		0	0
386	BAB01384.1	Babela_gene_535	-	435029	435178	141	49	TTGGAAGAAGTTTTATCAATAAAACCAGAACTAGTTCAATTTAAAGATTATTTTTTAGGTTTTATAGAAGAATGTAAAAGTGATACTTTAAATTTAGAAGTAAAACGTATTGAAGCTGTACTGGAAAATATATTTCAAGATAATGATTAG	lEEVLSIKPELVQFKDYFLGFIEECKSDTLNLEVKRIEAVlENIFQDND*			-	-	hypothetical protein		0	0
387	BAB00384.1	Babela_gene_534	-	435319	436335	223	338	ATGTCAAAAATTATTATTTTTATTCTTATCTCTATTTTTTCTAATATTAATTTTTATTCTTTATCTATGTCTGAATCTATGCCTGAAGATTTAATACTTCCTGTGGAAATTAAACTATATATATTAAAAATAAATATAAAGGCCATTATGGATGAAAATGATATTTTTGAAGCTTTTGAGGAGCTATCTAAATTTTTGAAGACTACTTTTATACTAGATTCTGTGTTTAGAAGTCTTAAAAATGATTTAATATTATTTACAAAGGGTTATGCAAAAAATCGTTTTGCCCATGATATAGTAAATAATGATGATAAAGATCTAAATATTTTAAATTTGAAATTTAAATCAGTTTTAGAGGATCAACCGTCAGAATCTGAAATTGATATAGCTGAGCATTAT…	mSKIIIFILISIFSNINFYSLSmSESmPEDLILPVEIKLYILKINIKAImDENDIFEAFEELSKFlKTTFILDSVFRSLKNDLILFTKGYAKNRFAHDIVNNDDKDLNILNlKFKSVLEDQPSESEIDIAEHYTQCEKEAAKLIIAGVDFKNVmIKYNCNYmFLLTFIVRSRHFINLINLmVAYGLDIDQKDITGHTALmDVFCYDTYVHKEHIIKLLLSKGADINFQDNARGWNILmWlIINTESIDKKTLKKLlSYGLNINAKDNYGSTALHWAVQYNQVATVRlLLDYNADENDIFGLSAREIALAKGYTNIVKLIDKKSSKKNKCKKIKNCLlS*			R	Arp	Ankyrin repeats containing protein	COG0666	1	0			E	Trichomonas vaginalis	85.1	6e-18	Trichomonas vaginalis G3	XP_001578979.1
388	BAB00385.1	Babela_gene_533	-	436558	436917	-3	119	ATGAAACATCAATCAGGTAGAAAAAAACTTAATTTACCATCTCCTCATAGAAAAGCCATGATTAGAAATCAGGTTATTTCTTTGATTACTTACGGTCATCTTGTAACAACTAAAGCAAGAGTTAAAGAAGTAAGAAGAGTGGCAGAAAAGCTAGTTACATTAGCTCGTAAAGGTAAGCACTTTAATAACATTCGTTGTGCTAAAGCAATTTTACCATACAAAGAAGAAGCAATAGTAAGACTTTTTGATGAAATAGCACCACGTTATGTAAATAGACCAGGTGGCTATACTAGAATTATTCCTCTTGGAAAAAGAGTTAGCGATACCGCAACTATTGCAAGATTAGAATGGGTTATGTAA	mKHQSGRKKLNLPSPHRKAmIRNQVISlITYGHLVTTKARVKEVRRVAEKLVTLARKGKHFNNIRCAKAILPYKEEAIVRLFDEIAPRYVNRPGGYTRIIPLGKRVSDTATIARLEWVm*			J	RplQ	ribosomal protein L17	COG0203	0	0	9990659	162	B	Deltaproteobacteria	103	1e-28	Desulfuromonas acetoxidans DSM 684	ZP_01313231.1
389	BAB00386.1	Babela_gene_532	-	436914	437969	49	351	ATGTCTAAAAAGAAGTATCAATCCTTAACAATTCCAAAGCTTGGTTGGATAAAAGAGACTTTAAGCAATAGTTTTGGTGAGATTATTGCTCAGCCCTTAGAGCCAGGTTTTGGTATTACTTTAGGTAATGCTTTAAGGAGGGTATTGCTAGGTGGAGTTGAAGGTTCTGCTGTGACATCTGTTATTATTAAGGGTGTTAATAATGAATTTTCATCATTACATGGTGTGGTCGAAGATACAATGCAATTATTGCTTAATATTAAAGAATTGGTGGTAAAAAATTCTACTGGTCAACCAGGCAAGATGTATTTAAATTTTAAAGGTCAAGGTATTGCAACTGCTGGAGATATTACTACAGACGAGCATTTAGAATTGGTAAATAAAGAACATGTTCTTGCT…	mSKKKYQSLTIPKLGWIKETLSNSFGEIIAQPLEPGFGITLGNALRRVlLGGVEGSAVTSVIIKGVNNEFSSLHGVVEDTmQLlLNIKElVVKNSTGQPGKmYLNFKGQGIATAGDITTDEHLElVNKEHVLAHVSHDGELEIEFFVESGRGYRPANWPSKALQEDNRIYLDAmFSPVRKVTFDVHKTRVGEEIDFDKlILSIQTDGSETPVDVLHYSVSVLRTQLEHFLLAAEIPFNEISSTPSDEKQCKEVKGEESVLKGIPIDLLLKPIDELELSVRAHNCLINADIKRILDLANLTEDDVLRIKNFGRKSLGEVKESLKSFGLSLGmNIKESDIKKYlESKEKESIL*			K	RpoA	DNA-directed RNA polymerase subunit alpha	COG0202	0	0	9990658	467	B	Thermodesulfobacteria	256	1e-81	Thermodesulfatator indicus DSM 15286	YP_004626316.1
390	BAB00387.1	Babela_gene_531	-	438018	438569	42	183	ATGGAAAAGAAAACTAACACATCTGAACGTTCTTCTTCAAAAGTTGTAACTACTGGATATAAGCTTTCTGAATATGGTCGACAATTGAAAGAAAAGCAGAAAGTAAAAGAAATATACGGTATTAGAGAAAGACAGTTTAGACGTTTTTTTGATATTGCTTCTAGAGGACAAGAGGCAACTGGTGAAGCGCTATTAAGCTTACTTGAACGTCGTCTTGATAATGTTTTATATAGAGCAAAATTAGCTAACACTAGAACACAAGCAAGACAAATTATTGTTCATGGTCATATTTTAGTAAATAATAAGAAAGTTTACTCTCCTTCTTATTTAGTAAAAGTATCTGATGAAGTTACTGTATCATCAGTATCTACATCTAAGCCTGCTTTTATTGATCAAGTA…	mEKKTNTSERSSSKVVTTGYKLSEYGRQlKEKQKVKEIYGIRERQFRRFFDIASRGQEATGEALLSLLERRLDNVLYRAKLANTRTQARQIIVHGHILVNNKKVYSPSYLVKVSDEVTVSSVSTSKPAFIDQVVDKRLNTAAKVPDWIELDKKTRKGKVLRFPVRADIQmPIEEHLIVElYSK*			J	RpsD	ribosomal protein S4	COG0522	0	0	9990657	228	B	Clostridia	175	1e-54	Thermoanaerobacterium thermosaccharolyticum DSM 571	YP_003851113.1
391	BAB00388.1	Babela_gene_530	-	438611	438994	42	127	ATGTCATATAAGAAAAAGACAAAAAAGCAGAAGAGACAGATAGACTCTGCTATAGCGCATGTTAAATCTACTTTTAATAATACTCTTGTTTCTATTACAACTGAAGATGGAGACGTTTTATTGCGTTCAAGTTCCGGGGCTTTAGGTTTTAAAGGTGCTCGAAAAGGAACTCCTTTTGTTGCATCCCAAATAGGAACAAACCTCGCTAAAGAAATGGTAGCAATGGGAATTAAGAGTCTTGAAGTTAATCTTCAAGGACCTGGTTCTGGAAGAGATTCGATCGTTAGAGCGTTTCAATCTTCCGGGTTAAATATCTCAACTTTAAGAGATGTTACTCCTTTACCACATAATGGTTGTCGTGCGCCTAAAAAGCGAAGAGTATAG	mSYKKKTKKQKRQIDSAIAHVKSTFNNTLVSITTEDGDVLlRSSSGALGFKGARKGTPFVASQIGTNLAKEmVAmGIKSLEVNLQGPGSGRDSIVRAFQSSGLNISTLRDVTPLPHNGCRAPKKRRV*			J	RpsK	ribosomal protein S11	COG0100	0	0	9990656	203	B	Planctomycetes	152	3e-47	Gemmata obscuriglobus UQM 2246	ZP_02736976.1
392	BAB00389.1	Babela_gene_529	-	439036	439425	55	129	ATGGCTAGAATTGAAGGTGTTAATCTTCCACGTCAAAAACGTATAGAATATGGATTAACATACATATATGGTATAGGTTTAAAGTCTTCTCAAGATATTTTACATAAGCTTAGCATAGCATTAGATAAGCGTGTAAAAGATTTAAGTGATGAAGAAGTTGCTACTATTCAAAAAGAAATTACTAATAATTACTTGACAGAAGGTGATTTGCGTAAAGAAATAAGGCAAAATATTCGTCGTCTTCAGGAAATTAATTCTTATAGAGGAACAAGACATAAAAAATCTTTACCAGCACGTGGTCAAAGAACAAAAACTAACGCTCGTACTCGTAAGGGTCCACGTAAAGCGGGATCTGCAGTTGCTTTAAAGCGTAAAGTTACTAAAAAATAA	mARIEGVNLPRQKRIEYGLTYIYGIGLKSSQDILHKLSIALDKRVKDLSDEEVATIQKEITNNYlTEGDlRKEIRQNIRRLQEINSYRGTRHKKSLPARGQRTKTNARTRKGPRKAGSAVALKRKVTKK*			J	RpsM	ribosomal protein S13	COG0099	0	0	9990655	212	B	Epsilonproteobacteria	159	3e-50	Helicobacter felis ATCC 49179	YP_004073983.1
393	BAB00390.1	Babela_gene_528a	-	439480	439602	14	40	ATTAGCATGAAAGTAAGAACATCTGTTAAGGCGATTTGCAGAGACTGTCGTGTGGTTAATCGCAAAGGCAGGGTACACGTTTTGTGTAAGAAAAAACCTCGACATAAGCAACGTCAAGGTTAA	ISmKVRTSVKAICRDCRVVNRKGRVHVlCKKKPRHKQRQG*			-	-	ribosomal protein L36	COG0257	0	0
394	BAB00391.1	Babela_gene_528	-	439616	439846	11	76	ATGAAATCTAATCAAAAAGATGATATAATTAAAGTTGATGGTATTGTAAAAGAAACTTTACCAAACGCTATGTTCAAAGTTGAGATTGAAGGTGGGCATATTGTACTAGCACATGTCTCTGGTAAGATGAGAATGAATTTTATTCGTATTTTGCCGGGTGATAGAGTAGCACTAGAGCTTTCTTTGTATGACTTGACTCGAGGACGTATTGTTTTAAGATATAAAAATTAA	mKSNQKDDIIKVDGIVKETLPNAmFKVEIEGGHIVLAHVSGKmRmNFIRIlPGDRVALELSlYDlTRGRIVLRYKN*			J	InfA	Translation initiation factor 1 (IF-1)	COG0361	0	0	9990654	124	B	Bacilli	119	8e-36	Bacillus coagulans 2-6	YP_004567586.1
395	BAB00392.1	Babela_gene_527	-	439857	440606	17	249	ATGATAACTATAAAAAATAAAGATGTAATAGAAAAGATGGCTGTCGCAGGAAATCTTTTAGCTCATATGTTCAAGGACATAGAAGCATTGCTTGTTGCTGACAATTCTACTTTAGAGATAGATAAGTGGATAGAAAATTATTTAAAGAGTAATAATCTAGTTTCTTGTTCTAAAGGCTATATGGGATATAAGCATTCAAGCTGCATCTCTGTTAATCAGGAAGTTGTTCATGGAATTCCTGGTAATTATAAATTAAAAAATGGTGATTTAGTTAAAGTTGATGTTTGTGCTTCATATAAATCTTATTGTGCTGATATGGCACGTTGTTTTTTTGTAAATAATGAGGCCTCTTTAGAAGCTAGAAATTTGGTCTCTGTAGCAACAGAAGCTCTTAATAAG…	mITIKNKDVIEKmAVAGNLLAHmFKDIEAlLVADNSTLEIDKWIENYLKSNNLVSCSKGYmGYKHSSCISVNQEVVHGIPGNYKLKNGDLVKVDVCASYKSYCADmARCFFVNNEASLEARNlVSVATEALNKGIDKARPlNRLTDISAAIQAEVEKHGYGIVREFAGHGIGKKmHEDPEILNYGKAGCGPVIKEGmAFAIEPmITmKDHRIVILKDGWTVKTADNSLAAHVEDTVVVTNQGPRIITRL*			J	Map	Methionine aminopeptidase	COG0024	0	0	9990653	293	B	Thermotogae	249	6e-82	Marinitoga piezophila KA3	YP_005096572.1
396	BAB00393.1	Babela_gene_526	-	440623	441312	11	229	ATGAAATTGGATACAAGTAATATTATAGTATTTTTGGGACCGCCTGGTTCTGGCAAAGGAACTTTATCAAGATTATGTGTAAATCGCTTGGCATGGACTCAGTTCTCTACAGGCGATTTATGCAGAGAACATATTACAAATAAGACAGAATTAGGCAAAAATATAGATTTTATTATAAAATCTGGTAAACTTATATCTGATAGCCTTATTATAAAAATGGTTGAGAAAGAGCTTGAAAAACAGTTTAAGAATCAATCTAAAGTAATATTGGATGGGTTTCCAAGAACAAAAGAACAAGCTGTAGCTTTGAGCAATATATTAAAAGCATCTTGCTTCAATCAGGTGAAGTTAAATATTGTAAAATTAGATATTCCTGATTCAGATATAATTCTTCGTTTA…	mKlDTSNIIVFlGPPGSGKGTLSRLCVNRlAWTQFSTGDLCREHITNKTELGKNIDFIIKSGKLISDSLIIKmVEKELEKQFKNQSKVIlDGFPRTKEQAVAlSNILKASCFNQVKLNIVKLDIPDSDIILRLSKRmICSDKKCQTIYSLSDISLRPKVENICDNCSSNLIKRIDDEIDAILDRLKIYHLHENDIIDFFHNKGHKIITLSVNRPVEDIYRDFLTKLNIN*			F	Adk	Adenylate kinase or related kinase	COG0563	0	0	9990652	191	B	Thermodesulfobacteria	149	1e-43	Thermodesulfatator indicus DSM 15286	YP_004626310.1
397	BAB00394.1	Babela_gene_525	-	441323	442612	4	429	GTGATTTTGTTAAAGAATTTCAGAAATATATTTAAAATACCAGAGCTTACCAAAAAACTTTTAGTAACTTTGGGTATTTTAATTGTGCATCGTATTGGCTCATATATTCCAGCTATTGGTGTAAATGGCGAATATCTTGCTCAATATCTGGCTAAATCTCAAACAGTAAGCGGTTTTCTTAAATATTTTGATATATTCTCAGGCGGTTCATTAGAAAGGTTTACATTATTCTCGCTTAGTATAGGGCCATATATTAATGCCTCTATTATAATGCAGATGTTAACTTTAACTATTCCATCGCTTGAGCAGTTATCAAAAGAAGGAGATTATGGGCGTAAGGTTATAAATCAATATACTAGGTATTTAGCTTTATTTATAAGTATAGCATATGCACTTGGT…	VIlLKNFRNIFKIPELTKKLLVTlGILIVHRIGSYIPAIGVNGEYLAQYlAKSQTVSGFLKYFDIFSGGSLERFTLFSLSIGPYINASIImQmLTLTIPSLEQLSKEGDYGRKVINQYTRYLALFISIAYALGAAlFLNHQNTLDPNLlIQPGWGFIFIFTLSIAVGSmFVmWLGEQISLFGIGNGSSmIIFAGIVSRLPATVLAIVQAGmSHPIKVLLVLILFILITGSIVYlEKADRKIPVQYARRIIGQRVYGGQSTYIPFKINTSGImPVIFAQALLNIPPFLIGILGIKWLSNVFSPGGALYNALEFAlIIFFTYFYTAVAFNPTELADNIKKSGGFIPGIRPGKQTADYFDFILNRIGLVGAVYLGFLAIAPGILSRILNIPFIPGTSlLImV…			U	SecY	Preprotein translocase subunit SecY	COG0201	0	10	9990651	501	B	Nitrospirae	410	3e-139	Candidatus Nitrospira defluvii	YP_003797007.1
398	BAB00395.1	Babela_gene_524	-	442616	443059	4	147	ATGACAATGCTAAGTAATTTAACTAAAATAGTTAAAAAAAGAAAGACCGTTGGTAGAGGTGGAAGCCGTGGCGGAACTTCTGGTAAAGGTCATAAAGGGCAAAAAGCACGCTCAGGTGGTAAAATAGGAGCTTATTTTGAAGGCGGTCAAATGCCTTTAACTAGAAGGTTGCCAAAAAGAGGATTCTCTAATGCGCCTTTTAAAGTAACTTATAAAATTATAAATTTAGATATATTAGAAACTAAATTTGAAGCTGGTGATACTATTAATAGAGAAAGTCTTATCGAAAAAGGTTTGATTAAATCTAGAACTACACTGGTTAAAATTTTGGCTAAAGGTGAAATTAACAAGAAATTTATCATATATGCAGATGCATTTAGTGAATCTGCAAAAGAAGCT…	mTmLSNLTKIVKKRKTVGRGGSRGGTSGKGHKGQKARSGGKIGAYFEGGQmPLTRRlPKRGFSNAPFKVTYKIINLDILETKFEAGDTINRESLIEKGlIKSRTTlVKIlAKGEINKKFIIYADAFSESAKEAIlNKGGEVNVIKES*			J	RplO	Ribosomal protein L15	COG0200	0	0	9990650	157	B	Spirochaetes	143	3e-43	Treponema denticola ATCC 35405	NP_971396.1
399	BAB00396.1	Babela_gene_523	-	443063	443557	49	164	ATGGCAGAAAAAACTAAAGAATATGTAGATAAAGTAGTTAGTGTCAATAGGGTTACCAAAGTGACTAAAGGTGGAAAAAGATTTTCTTTTTCTGCTTTTGTAGTCTCTGGAGATCAACAAGGCCGTGTAGGCATGGGTATTGGCAAGAGCAGAGAGGTATCTTCCGCTATAGCAAAAGCTACTGCTAAAGCAAGAAAAAGTATGATAGCTATCTCATTAAGAGATACTACCGTACCTTATAATGTTCTTGGTAAGCATGGAGCATCAAAAGTAATAATATGTTCTGCTTATAAAGGAACTGGGGTTATTGCTGGTGGCGTAATGCGAAAAGTTATGGAAGTTGTTGGAATTAAAGATGTTCTTGCAAAGTCATTAGGTTCTACTTGTGGTCTTAATGTA…	mAEKTKEYVDKVVSVNRVTKVTKGGKRFSFSAFVVSGDQQGRVGmGIGKSREVSSAIAKATAKARKSmIAISLRDTTVPYNVLGKHGASKVIICSAYKGTGVIAGGVmRKVmEVVGIKDVLAKSLGSTCGLNVVKATFNALSKCRSAEYlAKlRGKTVKQITKE*			J	RpsE	Ribosomal protein S5	COG0098	0	0	9990649	208	B	Alphaproteobacteria	173	3e-54	Parvibaculum lavamentivorans DS-1	YP_001414018.1
400	BAB00397.1	Babela_gene_522	-	443606	443959	27	117	GTGTCGCTAAGTAGAAAAATTGCTAATAGAACTCAATCTAGAGCATTAAGAGTTAGAAAAAAAATTAAGTTATCTGAGCATTTAAGAGTCTCAGTATTTAGAAGTTTAAATCAAATTTATGCTCAAGTTATTGATGATGCAAAAGGAACAACATTGACAAGCCATTCTTCTTTAGGGATCGAAAAATCTCAAGAAGGCAAGCAAGATGTTGCTCATAAAGTAGGTTTAGAACTTGCAAAAAAAGCATTAGGCCTAGGTATAAAAAAAGTGGTTTTTGATAGAGGTTCTTACCTATTTCACGGTAGAGTAAAATCTCTTGCTCAAGGATTAAGAGAAGGCGGCTTGGAATTATAA	VSLSRKIANRTQSRALRVRKKIKLSEHLRVSVFRSLNQIYAQVIDDAKGTTlTSHSSLGIEKSQEGKQDVAHKVGLELAKKALGLGIKKVVFDRGSYLFHGRVKSLAQGLREGGlEL*			J	RplR	Ribosomal protein L18	COG0256	0	0	9990648	101	B	Deinococcus-Thermus	121	1e-35	Thermus thermophilus HB27	YP_005281.1
401	BAB00398.1	Babela_gene_521	-	443986	444528	19	180	ATGTCAAAAATAGGAAGAAAGCCTATTGATATAGGCAATACCCAGGTTGAAGTTAAAGATAATAAAGTTTATTATAAAGGTAAGTTAGCTGAAGGCATTCATGAATTGCCGGAAATTTTAGTAGCAGACCTGAAAGATAAAAATTTATATTTGACTCCGAATCCTAAAAAAATAGTTAGAGATACTAATATGTTTTGGGGGCTTCATAGAGCTTTAGTTGCAAATAAAATCAAGGGCTCTGATTTAGGTTTTGAAAAAGTTTTAAGAATTAATGGATTAGGATATAAAGCTGTTTTAACAGGATCCAAAATTCAATTTTCTTTAGGCTATAGCCATAAAATAGATTTTGAATTGCCAAGTGAGGTAAAGTTAGAAATCGATAAGTCTGGTCAAGTTTTG…	mSKIGRKPIDIGNTQVEVKDNKVYYKGKLAEGIHElPEILVADlKDKNLYlTPNPKKIVRDTNmFWGLHRALVANKIKGSDLGFEKVLRINGLGYKAVLTGSKIQFSLGYSHKIDFElPSEVKLEIDKSGQVlTFKSPHKDLLGQVCSNVRALRPPEPYKGTGIKYETEVILRKIGKKAK*			J	RplF	Ribosomal protein L6	COG0097	0	0	9990647	202	B	Nitrospirae	139	1e-40	Leptospirillum ferrooxidans C2-3	YP_005468731.1
402	BAB00399.1	Babela_gene_520	-	444547	444948	15	133	ATGTCAATTGATACAATAGGTAATTTTTTAACAATAATTCGCAATGGTGTAATGATATCAAAAAGAGATGTTTCAATGCCTTATTCTAAAATAAAGCATGAAATTGCTCAAATTTTGAAAGACGAAGGCTTTATTAAAGATGTTATTGTCGAAGAAGATAAAAATAACAAATCTTTTAAAAGATTAAAGCTGTTTCTTAAATATGCTTCTGGTGAATCTGTTATTCATGAAATAACTAGAATTAGTACGCCAGGATGCAGAGTTTATGAAAGTGTTTCTAAAGTCAAACCTGTAATAGGTGGGCTTGGTATTACTATATTAACTACCAGTAAAGGTTTAATGACCAACAAACAAGCTAAAAAACTTGCTGTTGGCGGCGAAATTATTTGTACAGTTTGG…	mSIDTIGNFLTIIRNGVmISKRDVSmPYSKIKHEIAQIlKDEGFIKDVIVEEDKNNKSFKRLKlFLKYASGESVIHEITRISTPGCRVYESVSKVKPVIGGLGITILTTSKGLmTNKQAKKLAVGGEIICTVW*			J	RpsH	Ribosomal protein S8	COG0096	0	0	9990646	173	B	Bacilli	129	4e-38	Exiguobacterium sp. AT1b	YP_002885990.1
403	BAB00400.1	Babela_gene_519	-	444963	445148	29	61	ATGGCTCGTAAAGCGTTAATAGAAAAAGCAAATAAAGTACCTAAATTTGCTGTTAGAAAACATAATAGATGCCAATTGTGTGGTCGTCCTAGAGGTTTTATACGCATGTTTCAGTTGTGTCGTCTTTGCTTTAGGGACCTTGCATTAAAAGGGTTCTTACCTGGTGTCAAAAAAACAAGTTGGTAA	mARKALIEKANKVPKFAVRKHNRCQlCGRPRGFIRmFQlCRLCFRDLALKGFLPGVKKTSW*			J	RpsN	Ribosomal protein S14	COG0199	0	0	9990645	99.4	B	Aquificae	94.4	1e-26	Desulfurobacterium thermolithotrophum DSM 11699	YP_004280923.1
404	BAB00401.1	Babela_gene_518	-	445177	445743	17	188	ATGAGTAAAAATGCATCTGATGTTGTAAAAAAATCTCGTTTAGAAGAGTTATATGTAAATAAACTCCGACCAGAATTACAAAAAAATTTGAATCTTTCTAATATAATGGAAGTTCCAAAATTAGATAAAATTGTGATAAACGTTGGTGTTAAAGAAGCGGTTGCAGATAGCCGTATTTTAAATACAGTTATTCAGACAATTGATAGTATTGCTGGTCAAAAGTCTGTTAAAACTTTGGCAAAGAAATCTATTGCTGGATTTAAGATTCGTGAAGATATGCCTATTGGTGTTAGAGTTACATTAAGACGCAAAAAAATGTACGATTTTTTAGACAAGTTAATAAATATAGCTTTACCTAAAGTTAGAGATTTTCAAGGTGTACCAACTAAGTTTGATGGC…	mSKNASDVVKKSRLEELYVNKLRPELQKNlNLSNImEVPKLDKIVINVGVKEAVADSRILNTVIQTIDSIAGQKSVKTlAKKSIAGFKIREDmPIGVRVTLRRKKmYDFLDKLINIALPKVRDFQGVPTKFDGRGNYNLGIKEWIIFPEVDSNIEKTFGLNITICmTGGSNANSYElLKVFGmPFKRN*			J	RplE	Ribosomal protein L5	COG0094	0	0	9990644	218	B	Deltaproteobacteria	204	3e-66	Geobacter sulfurreducens PCA	NP_953888.1
405	BAB00402.1	Babela_gene_517	-	445760	446068	18	102	ATGATGCAAATAAAAAAAAATGACACTGTAATAGTCATTGCAGGTAAAGATAAATCAAAGCAAGGTACGGTTATTGCTATTTTACCTAAAAAAGGTCTTATAAAAGTTAAGGATGTAGCTTTAGCGACTAAGCATAAAAAAGCTAGACGTCAAGGTGAAGCTTCTCAAATTAAAAGAGAAGAAAGTTATATAAACATATCCAATGTTATGCTTTTATCAACAGATTCTAAGCCTTGTAGAGTAAATTTTAAGGTTAGTGAAGATGGTAAAAAAGCTCGTGTATGTAAACGTACAAATGAGATTTTGTGA	mmQIKKNDTVIVIAGKDKSKQGTVIAILPKKGLIKVKDVALATKHKKARRQGEASQIKREESYINISNVmLLSTDSKPCRVNFKVSEDGKKARVCKRTNEIl*			J	RplX	Ribosomal protein L24	COG0198	0	0	9990643	103	B	Cyanobacteria	94.4	4e-25	Cyanothece sp. PCC 7424	YP_002378963.1
406	BAB00403.1	Babela_gene_516	-	446086	446460	16	124	ATGTTACAAAAAGAATCATACTTAGAAGTTGCCGATAATTCAGGTGCTCAATTATTACAATGTATTCATTTAGTAGGTAGCACCCGAAAAAGATATGCTTATATAGCAGACATTATAAAATGTGCTGTAAAAAAAGCAATTCCTGGTGGTCAGGTTAAAAAGGGAGACGTGGTAACTGCAGTAGTTGTAAGAGCACGTAAAGAAACCCGTCGTGCTGATGGTAGTTATATTCGTTTTGGTGATAATGCTGCTGTTATAATCAAATCAGTTGATGATATTACACCAGTAGGTTCACGTATATTTGGACCTATTGCAAGGGAATTACGCGCCAAGAATTTTGCAAAAATAATATCTTTAGCACCAGAAGTATTATAA	mLQKESYLEVADNSGAQLLQCIHLVGSTRKRYAYIADIIKCAVKKAIPGGQVKKGDVVTAVVVRARKETRRADGSYIRFGDNAAVIIKSVDDITPVGSRIFGPIARELRAKNFAKIISLAPEVL*			J	RplN	Ribosomal protein L14	COG0093	0	0	9990642	156	B	Clostridia	167	2e-53	Alkaliphilus oremlandii OhILAs	YP_001512060.1
407	BAB00404.1	Babela_gene_515	-	446476	446751	10	91	ATGTCAGAAAATAAAGAAATAAAAACAAAATTTGTACTTACAGGCGAAGTTATTTCTGATAAAATGGATAAAACTGTAGTTGTACGTGTAGAACGTACATTTATGCATCCAAGATATCAGAAAATAATGCGTTCCTTTAAAAAATATAAAGTTCATGATGAGAATGAAAGTGCAAGATTAGGTGATATAGTTGAATTTTATGAAGGTCGTCCACTTTCAAAAACTAAATATATGTATCTTTCTCGTATTTTAAAATCTACTGATTTGTCTCACTAA	mSENKEIKTKFVLTGEVISDKmDKTVVVRVERTFmHPRYQKImRSFKKYKVHDENESARLGDIVEFYEGRPLSKTKYmYLSRILKSTDlSH*			J	RpsQ	Ribosomal protein S17	COG0186	0	0	9990641	119	B	Thermotogae	92.4	7e-25	Kosmotoga olearia TBF 19.5.1	YP_002941578.1
408	BAB00405.1	Babela_gene_514	-	446761	446961	20	66	ATGAATAAATTAAAAAATGAGTTAAAACAGCTTTCAATGCAAGAACTTGCTTCTAAAGTAGACGAATTAAGAAGAGAACTTTTTAGTTTACGTTTACAAGATATCAATACTTCTTTGAAAGATAAAACTCAATTTAAAAAGTTAAGAAGAGGAATTGCTTGCGCATTAACATATATGCAGCAAAAAGTTAATAAAAGTTAA	mNKLKNELKQLSmQELASKVDELRRELFSLRLQDINTSlKDKTQFKKLRRGIACALTYmQQKVNKS*			J	RpmC	Ribosomal protein L29	COG0255	0	0	9990640	52.4	B	Actinobacteria	47.8	2e-08	Rubrobacter xylanophilus DSM 9941	YP_644903.1
409	BAB00406.1	Babela_gene_513	-	446981	447409	11	142	ATGTTAATGCCGAAAAAAATAAAATATCGTAAAGTTCAAAAGGGCCGTATGGCTGGTCTTTCCAAAGGAGCTCGTTCTTTAGAGTTTGGTGAATACGGCTTACAGGCTGTAGAACCATCTTGGGTTACTGCGCAGCAAATCGAAGCTGTTAGAGTGACTTTATCAAGAAAGCTTAAAAAAATTGGAAGACTATATATAAGGTTATTTCCTGATAAACCTGTTACTAAAAAACCTGCAGAAACACGTATGGGTAAAGGTAAGGGTAACGTTGAATTATGGGTATCTGTAGTAAAACGTGATAGAATTATGTTTGAAATAGCAGGCTTAGATGAAATGTCTGCTAAAGCAGCACTCAAAGCCGCTGCTTATAAGTTACCTATGAAAACAAGAATTATTAAA…	mLmPKKIKYRKVQKGRmAGLSKGARSLEFGEYGLQAVEPSWVTAQQIEAVRVTLSRKLKKIGRLYIRLFPDKPVTKKPAETRmGKGKGNVELWVSVVKRDRImFEIAGLDEmSAKAALKAAAYKLPmKTRIIKKDLVQNSED*			J	RplP	Ribosomal protein L16	COG0197	0	0	9990639	215	B	Thermotogae	179	2e-57	Thermotoga thermarum DSM 5069	YP_004659918.1
410	BAB00407.1	Babela_gene_512	-	447420	448058	15	212	GTGGGACAAAAAGTTAATCCTATAGGATTTCGACTTGGTGTTTACCGTTCTTGGCCTTCTCGATGGTTTGCTCGTCGAGAAAATTATTCCAAGTTATTGCTCGAAGATATTAAAATTAGAAATTTCATTGAGAAAAATCTTGCTAATGCAGAAATTTCAAAAGTAGAAATTGAGCGTGCTGGAGATAATAATTTAAAAGTTATCGTTTATTCAGCAAGGCCGGGTATTGTTATTGGTAGAAAAGGTCAAGAAATAGATACTTTAAGAAGAGACCTATCTAAATTAATTAATAAAGCAAATGTTGAAGTCTCTGTTCAAGAAGTTAAACAACCTGAATTAGATGCGACAATCATTGCTAAAAGTATATCCGAGCAACTAGAAAAAAGAGGCAGTTTTAAA…	VGQKVNPIGFRLGVYRSWPSRWFARRENYSKLlLEDIKIRNFIEKNLANAEISKVEIERAGDNNLKVIVYSARPGIVIGRKGQEIDTLRRDLSKLINKANVEVSVQEVKQPELDATIIAKSISEQLEKRGSFKKAmKRAALDVmKSGAKGVKIRCAGRLGGAEIARDEWIRVGSTPLHTLRSDIDYGFVEAHTTYGVIGIKVWICRGEFKIT*			J	RpsC	Ribosomal protein S3	COG0092	0	0	9990638	276	B	Deltaproteobacteria	257	5e-86	Geobacter sulfurreducens PCA	NP_953894.1
411	BAB00408.1	Babela_gene_511	-	448073	448408	50	111	ATGCAATTTATAGCAAAAGCGCGATATGTCTGGTATTCCCCTTATAAGCTTAGGCCTATAGCAGATGTTGTACGAGGTAAAGATGTTGTTTATGCCTTAAATTGGCTTACTACATATCGTACACAAAGAGCTGTTGCAATTAAAAAAGTTATTGAATCAGCTGCTGCAAATGCTAAAAATAATGGTAGTGTGGCTCTTGATCTTTTAAAGATTAAAGAAATTAGAATAGATCAAGGCCCGGTTCATCGTTATTTCAAGCCTGGAGCTATGGGACGTGCGACAGAACAGCGCAAAAGGTTATGTCATTTAAGTGTAATTTTAGAAACTAAAGCTTAA	mQFIAKARYVWYSPYKLRPIADVVRGKDVVYALNWLTTYRTQRAVAIKKVIESAAANAKNNGSVALDLLKIKEIRIDQGPVHRYFKPGAmGRATEQRKRLCHLSVILETKA*			J	RplV	Ribosomal protein L22	COG0091	0	0	9990637	134	B	Clostridia	92.4	2e-24	Thermincola potens JR	YP_003639088.1
412	BAB00409.1	Babela_gene_510	-	448458	448742	22	94	ATGACTAGATCAGCTAAAAAAGGACCATTTGTTGATGAATCTCTTTTAAAGAAAGTGACTAGAGCTAAAGAAAGCAAGTCAAGAGAAGTAATCAAAACTTGGTCTAGAAGAAGTATGGTTATTCCAGATTTTGTTGGATTAACATTTGCTGTTCATGATGGCCGTAAGTTTGCACAAGTTTATGTAACTGAAAATATGGTTGGTCATAGATTAGGTGAATTTGCTCCAACAAGAACCTTTAGATTACATAGTGGACAGCGTAAAGCAGGCGCCGCTGGAAAATAA	mTRSAKKGPFVDESLLKKVTRAKESKSREVIKTWSRRSmVIPDFVGLTFAVHDGRKFAQVYVTENmVGHRLGEFAPTRTFRLHSGQRKAGAAGK*			J	RpsS	Ribosomal protein S19	COG0185	0	0	9990636	136	B	Deltaproteobacteria	133	9e-41	Desulfohalobium retbaense DSM 5692	YP_003198923.1
413	BAB00410.1	Babela_gene_509	-	448764	449582	11	272	ATGGCAATTATAACAAGAAAGCCCCGTAATGCTTCATTAAGATTTCAGACATATGTTGATACATCTGATATAACTACTACTACACCAGAACCTAGTTTGGTGTTTGGTCTTAAGAAAAAGGCTGGTAGAAATGCTTATGGTCGTATTACAGTTAGACATCAAGGTGGCGGAGCAAAAAGAAAATATCGTATAATAGATTTTAATCGATCCCAGAAAAATGTTCAGGGTAAGGTAGCTACTATAGAGTATGATCCTAATCGAAATGTTCGTATAGGTTTAGTAATTTATAGCAATGGATCTAAAAGATATATTTTGATGCCTAAAGGATTAAGTGTTGGTTCATCAGTATATTCTGCTGAGAATGCAGAGCCAAAAGTAGGTAATAGTCTTACATTACGT…	mAIITRKPRNASLRFQTYVDTSDITTTTPEPSlVFGLKKKAGRNAYGRITVRHQGGGAKRKYRIIDFNRSQKNVQGKVATIEYDPNRNVRIGLVIYSNGSKRYIlmPKGLSVGSSVYSAENAEPKVGNSLTLRNIPVGFIIHNVEITPLSGGKFARGAGTSVQIVAKGDEYATLKmPSGEIRmIHLDCWATVGELSNADYKNISIGKAGRKRNmGIRPTVRGmAmNPIDHPHGGGEGRSKSGSHPVSPWGKGAKGTRTRKRKNPRILKRRKA*			J	RplB	Ribosomal protein L2	COG0090	0	0	9990635	399	B	Clostridia	322	3e-109	Halothermothrix orenii H 168	YP_002507876.1
414	BAB00411.1	Babela_gene_508	-	449593	449931	-9	112	ATGGATTTAACTATTTACGACATAATTAAAGGTCAAAGAATTACAGAAAAAGCCTATAGATTAAATAAAGAATTGAAAAAGTTAGTATTAGATATTCATCCTCATGCTAATAAACCATGGGTTGCAGAAGCATTAAAGAAATTATTTAATGTAGAAGCTGAAAAAATAGCCATAGTTGTATCTAAAGGGAAGAATAAGAGAATTGGCCGTCATAAATTTAGATCTAATAATGGCAAAAAAGCCATTGTTACTTTAAGACAAGGTTACTCTGTTGATATGATGGATCTTCAAAATACTGAAATTCAAGAAGATATAGGCTCTCAGGTAGACAGAGAATAA	mDLTIYDIIKGQRITEKAYRLNKElKKLVLDIHPHANKPWVAEALKKLFNVEAEKIAIVVSKGKNKRIGRHKFRSNNGKKAIVTLRQGYSVDmmDLQNTEIQEDIGSQVDRE*			J	RplW	Ribosomal protein L23	COG0089	0	0	9990634	87.4	B	Deltaproteobacteria	72.4	5e-17	Anaeromyxobacter sp. Fw109-5	YP_001379100.1
415	BAB00412.1	Babela_gene_507	-	449922	450563	-7	213	ATGGCTAATATTAAAGCATCTGAATCAGAATTAAGTAAAGTTGTATCTGTAAATGATTTACAACTTGATAGTAATAATAAAGTTGAGATATCTAATGTAGGATATTCTCAATGTGTACGTGTACTTTTGCAAAATTGGCGTCAAGGTACTGTTGGATGTAAAGATAGATCTGAAGTATCTTATTCAACAAGAAAGCCATGGAAGCAAAAAGGGACAGGCCGAGCAAGAGCCGGTAGTTTAAAATCTCCATTATGGAGAAAAGGTGGTGTGACTTTTGGTCCACAACCAAGAACTAGAGTTTTAGAAGTCCCTAAGAAATTAAGAAATAAAGTATTTAGTTCTTTATTTTGGAATTTCTTAGAAAATCAAAATTTAATAAGTTTGAATTGGACTGTTGAA…	mANIKASESELSKVVSVNDLQLDSNNKVEISNVGYSQCVRVLlQNWRQGTVGCKDRSEVSYSTRKPWKQKGTGRARAGSLKSPLWRKGGVTFGPQPRTRVLEVPKKLRNKVFSSLFWNFLENQNLISlNWTVEEKPKTSSAYNALKNANlHDKKIVLFVSKDDYLVHSSFANIPNVRmLLYDQPNAYDLSYGDCWVLlNKDIDAFKEmVSLWI*			J	RplD	Ribosomal protein L4	COG0088	0	0	9990633	219	B	Clostridia	133	1e-37	Mahella australiensis 50-1 BON	YP_004464149.1
416	BAB00413.1	Babela_gene_506	-	450556	451185	21	209	ATGATGGAAGGTCTTTGGGGTAAGAAAATAGGTATGACTCAAGTTTTTTCTAGCGAGAAAAAAGTAGTTCCTGTTACTGCAATTGATATATCCAATTGGTATGTTACACAGATCAAAACTAAAGAAAAAGATGGTTATGATGCTGTACAATTAGGATGTATTAAAGATAGATATCAAGAACAAGAATATTCTCAAGACTGGTTAAAACACCCTCAAAAATATTTTAAAGCTTTGAAAGAAGTTAAATTAGGGTCTACCACAACTGATTATAGTTTAGGTAAAGTTGCTAATATTTCTGATATTTTATCAGAAGGGCAATATGTTGATATATTTGGAATCACTAAAGGTGCTGGATTTCAAGGTGTAGTTAAACGTCATGGTTTTGCGGGTGGACGTGCA…	mmEGLWGKKIGmTQVFSSEKKVVPVTAIDISNWYVTQIKTKEKDGYDAVQLGCIKDRYQEQEYSQDWLKHPQKYFKAlKEVKLGSTTTDYSLGKVANISDILSEGQYVDIFGITKGAGFQGVVKRHGFAGGRASHGATFGRYPGAlSHmRSRGRVIKGKKmPGHmGVEQRVmRNLEIVKIETEAKVVLVKGSVPGKSGSLVFVRKSRHG*			J	RplC	Ribosomal protein L3	COG0087	0	0	9990632	234	B	Chloroflexi	175	6e-54	Sphaerobacter thermophilus DSM 20745	YP_003319294.1
417	BAB00414.1	Babela_gene_505	-	451206	451511	14	101	ATGAAAAAACAGAAAATTCGTTTAACGCTGAAATCCTACGATCATCAATTATTAGATAAAGCTGTTAAGCAAATTGTTCTAACTGTAAAAAGAACAGGTTCCCAAGTTGTGGGACCTGTACCTTTTCCTAATAAAAGGCGTTGCTTTACAGTACTTAGATCTCCTCATGTTGATAAGAAATCTAGAGAACAATTTGAATTAACCACACATCAACGTCTTTTAGACATTATTTCACCTTCTGATGCAACTATGGATGCTTTAATGAAGCTAAATATTTCATCTGGTGTAGATGTGGAAATTAAATAA	mKKQKIRLTlKSYDHQLLDKAVKQIVLTVKRTGSQVVGPVPFPNKRRCFTVLRSPHVDKKSREQFELTTHQRLLDIISPSDATmDALmKLNISSGVDVEIK*			J	RpsJ	Ribosomal protein S10	COG0051	0	0	9990631	172	B	Deltaproteobacteria	141	7e-44	Anaeromyxobacter dehalogenans 2CP-C	YP_465154.1
418	BAB00415.1	Babela_gene_504	-	451525	452715	66	396	ATGGCAAAAGGTACATTCGAACGAAAAAAGCCACATTTAAATACTGGTACTATTGGTCACGTTGACCATGGTAAAACCACTTTGACTGCAGCAATTACTACTGTTCTTTCAAAACAGGGATTTGCTGAAGCAAGAAAATTTGATCAAATAGATAATGCTCCAGAAGAAAAAAAGCGTGGTATTACCATTGCTATTTCACACGTTGAGTATGAAACTACTAATCGTCACTACGCGCACGTTGACTGTCCAGGACATGCTGATTATGTTAAGAACATGATCACCGGTGCTGCTCAGATGGATGGTGCTATATTGGTAGTTTCAGCAGCAGATGGTGCGATGCCTCAAACTCGTGAACATATTCTTCTTGCAAAGAACGTAGGTGTTCCTGCAATAGTAGTT…	mAKGTFERKKPHLNTGTIGHVDHGKTTlTAAITTVLSKQGFAEARKFDQIDNAPEEKKRGITIAISHVEYETTNRHYAHVDCPGHADYVKNmITGAAQmDGAIlVVSAADGAmPQTREHILLAKNVGVPAIVVFlNKVDmVDDPDmVDmVEEEIRDLLSKYGFPGNEIPVVRGSALKALNGDTSEIGSQAILKLmDALDSYIPEPAREVDKPFLmAVEGVFSIPGRGTVATGRIERGRVKVGEEVELVGFGSNQKTVVTGVEmFRKELSEGQAGDNVGLLLRGVKKEEIERGQILAKPGTVTPHRKFKCEVYVLSKDEGGRHSPFFQGYRPQFYFRTTDVTGVVSLPAGREmVmPGDHVSVSVELISPIAmEKDQRFAIREGGRTVGSGIVTEILD*			J	TufB	Translation elongation factor Tu, EF-Tu (GTPase)	COG0050	0	0	9990630	658	B	Deltaproteobacteria	629	0	Anaeromyxobacter sp. K	YP_002134289.1
419	BAB00416.1	Babela_gene_503	-	452781	454844	19	687	ATGAGTAATTATTTAGAAAAATATCGTAATATAGGAATTGCAGCACATATTGATGCTGGAAAGACTACGGTAACTGAAAGAATACTTTTTTATACCGGTGTATCTCACAAAATTGGTGAAGTTCATGAAGGTGAAGCTACTATGGACTGGATGGAGCAAGAAAGAGAACGTGGTATAACCATTACATCTGCTGCTACAACTTGTACATGGAAAAATCATCAAATTAATATAATAGATACTCCAGGGCACGTTGATTTTACTATTGAAGTAGGTCGTTCATTGCGTGTACTTGACGGCGTAGTTGCGGTATTTTGCGGTGTTGGTGGTGTTCAGCCTCAATCTGAAACTGTTTGGAGACAAGCAAGTCGTTATAAAGTTCCTAGAATTATTTTTGTTAAT…	mSNYLEKYRNIGIAAHIDAGKTTVTERILFYTGVSHKIGEVHEGEATmDWmEQERERGITITSAATTCTWKNHQINIIDTPGHVDFTIEVGRSlRVLDGVVAVFCGVGGVQPQSETVWRQASRYKVPRIIFVNKLDRIGADFFKVLDDVNLKLKGNAVAmQIPVGQSDEFKSIIDILKGQmALFSEEDRGLTVKWVDVPEEYKDQlQELKSKIVEKAAELDDSlAERFLNEEEISVDEIKAALRKGTIERKITLAFCGTAFKNKGVQlLLDAVTDYlPSPLDIAAVEGmVPGTDVVEQRSAKLDEPFSGLIFKLmTDPFVGSLNFIRVYSGRITSGSYVYNATKGSKERVSRlLKmHANKKEEISELRAGDIGAIVGIKDATTGDTLCDENHPIILEKI…			J	FusA	Translation elongation factor G, EF-G (GTPase)	COG0480	0	0	9990629	1038	B	Epsilonproteobacteria	924	0	Nitratiruptor sp. SB155-2	YP_001355743.1
420	BAB00417.1	Babela_gene_502	-	454863	455345	12	160	ATGCCAAGACGTAAGTCAGTTAATTTTATCCGCGACGTTGGTGTTGATCCAAGATACGGATCAGAAACTGTCCAAAAATTAATTAATGTTATTATGTGGCGTGGTAAGAAAAACGCTGCTAGAAAAATAGTTTATGAATCATTAGATGTTATATCAAAAAAAGTTGGCGGTGATAAGAATAAATCACTTGAATTTTTCTTGAAAGCTCTAGATCAAATAATACCAACAATTGAAGTAAGAGCAAGAAGAGTTGGCGGTGGTGTATATCAAATTCCAATGGAAGTAAGATCTAATAGAGGTCGTGCTCTTGCAATGAGGTGGCTCATTTCTGCTGCTTCAAGTCGTTCTGATAAAACAATGGGAATTAGACTTGCAAATGAGCTTATTGAAGCACATGAT…	mPRRKSVNFIRDVGVDPRYGSETVQKLINVImWRGKKNAARKIVYESLDVISKKVGGDKNKSLEFFlKALDQIIPTIEVRARRVGGGVYQIPmEVRSNRGRALAmRWLISAASSRSDKTmGIRLANELIEAHDGRGAAVKKRLDVYKmAESNRAFAHYAW*			J	RpsG	Ribosomal protein S7	COG0049	0	0	9990628	216	B	Gammaproteobacteria	178	1e-56	Pasteurella dagmatis ATCC 43325	ZP_05919772.1
421	BAB00418.1	Babela_gene_501	-	455357	455731	504	124	ATGCCTACAATTAATCAACTTACTAAAAACGAACGTACAAAGCCAAAAATTAAAACTAAAAGTGCGGCTTTGAGATCTAATCCTCAAGTTAGAGGCGTTTGTACCCGTGTATTTACAACAACACCTAAAAAGCCTAACTCAGCTTTGCGTAAAGTTGCAAGAGTTAAGCTTTCAACAGGAATCGAAGTAACAGCTTATATTCCTGGAGAAGGCCATAATTTGCAAGAGCACTCTGTAGTTTTAGTCAGAGGTGGTAGAGTTAAAGATTTGCCGGGTGTTAAATATCATATAGTTCGCGGGGCTCTTGATTGTGCTGGAGTCGAAAATAGAAAACAAAGTCGTTCTCTTTACGGTACTGAGCGACCAAAGAAATAG	mPTINQLTKNERTKPKIKTKSAAlRSNPQVRGVCTRVFTTTPKKPNSAlRKVARVKLSTGIEVTAYIPGEGHNlQEHSVVLVRGGRVKDlPGVKYHIVRGALDCAGVENRKQSRSLYGTERPKK*			J	RpsL	Ribosomal protein S12	COG0048	0	0	9990627	206	B	Elusimicrobia	200	4e-66	Elusimicrobium minutum Pei191	YP_001876312.1
422	BAB00419.1	Babela_gene_500	+	456235	457407	51	390	ATGAATTTAATACTTTCTTTATTCACCAATTTAGGAAGCAATCTGCTATCAATTCTATATAATTTACCAATGATATTTTTAGGAATTATAGGCCTATGTCTATTAGTTGTATTTCATGAATTTGGTCATTTCATTTTTTGTAAAATATTTAACGTATATACTCCATCATTTTCTATAGGTTTTGGTCCAAGATTATTTGAGAAAAAGATAGGCGATACTGTTTTTGCAATATCAGCAATTCCTTTAGGAGGATACGTTGAAATAGCAGGAGCTCAAGAAGTAGGACAAGGAGATCAAACTCATGCTCATGATAAAAACTCAAGAGCATTTAGCCAAAAACCTTATTGGCAAAAGATGTTAATTATATTTGGTGGTGTATTATTTAATTTTATCTTTACA…	mNLILSLFTNLGSNlLSILYNLPmIFLGIIGLCLLVVFHEFGHFIFCKIFNVYTPSFSIGFGPRLFEKKIGDTVFAISAIPLGGYVEIAGAQEVGQGDQTHAHDKNSRAFSQKPYWQKmLIIFGGVLFNFIFTYLALSLLFYLGSPCISSLCNKYPAIVSIIGKNSPAEKAGLKSNDKITAVNNVKIDNIKHLNKLLTPYIDKTVTLKVNRDGKEENLDIKIASHKVGNELRPEIGAYWLVKPmTlKNALIAGFKGTmDmISEmlKSLKNLSSNREQLGGPLLVITQLSQSIGLGWKVFIFmlAFISINlAVLNIIPLPIFDGGQALFYTIEAITGKPLSDRLRYNIHYFTWIAVILLVIYITYKDILKLGNRFFKTKTEQLPTNVESKK*			M	-	Membrane-associated Zn-dependent protease	COG0750	0	5	9990626	276	B	Deltaproteobacteria	207	4e-62	Desulfurivibrio alkaliphilus AHT2	YP_003690296.1
423	BAB00420.1	Babela_gene_499	-	457458	457892	133	144	ATGGATATGAACAAAACGTTTTTTTTACGTAAAGAAGACTCTAAGCCAAAATGGCGTTTAATTGATGCTAAAGGTAAAATTGTTGGCCGTCTAGCAACTCATATAGCAGATGCTTTAAGAGGTAAAGATAAATCTATTTTTACTCATCATGCTGATGCTGGTGATTATATAGTAGTAATTAATGCTCAAGATTTAGTTTTTACTGGCAATAAATTTAAGCAAAAGGTTTATGAAAGATATACAGGATATATAGGTAACAAGAAATATACTACTGCTCAAGAATTGCTTGCTAAAAATCCTAGAGAAATAATGGAATTAGCAGTTAAAAGAATGCTTCCAAAAAATAAATTAGCTGCTAAATTATTAAAAAAATTGAAAGTATATGCAGGAGCTGAACAT…	mDmNKTFFLRKEDSKPKWRLIDAKGKIVGRLATHIADALRGKDKSIFTHHADAGDYIVVINAQDLVFTGNKFKQKVYERYTGYIGNKKYTTAQElLAKNPREImELAVKRmLPKNKLAAKLLKKlKVYAGAEHPHFAQINTSSR*			J	RplM	Ribosomal protein L13	COG0102	0	0	9990625	184	B	unclassified Bacteria	157	9e-49	Caldithrix abyssi DSM 13497	ZP_09550230.1
424	BAB00421.1	Babela_gene_498	+	458025	459665	45	546	ATGCAAAGTATATGGTTAAATACATGGTTAGTAATAATACCAGCAGTTATAGTTCTTGGTACTGCAATTATTACAAGAAAAGTTATATTATCATTAATTATGGGCATTTTAAGTGCAAGTCTTATAGCCGTAAACTTTTCTCCAATTAAAGCCGTAGGTCTAATTACAAAGAGACTATTAGATCAAACTCATTTAAAAAATCTATTTCTACAAAATCAATCACCTACACATCTATATACTTTTGGATTTTTAATATGCTTAGGCATCATTATATCCTTAATAACTATAACAGGTGGTGTTTCTGCTTATAGTAAATTAATAGAGCCTAAATTAAAAAACAAAAAAAATGTTGAAACGACTTCTTTAATTTTATCATCCATGTTATTTCTGGATGACTAC…	mQSIWLNTWLVIIPAVIVLGTAIITRKVILSLImGILSASLIAVNFSPIKAVGLITKRLLDQTHLKNLFLQNQSPTHLYTFGFLICLGIIISLITITGGVSAYSKLIEPKLKNKKNVETTSLILSSmLFlDDYLNSLIVGCVIRPLTDKFKIPRAKLAFLLDALSAPLCVLFPASSWTALILTELKTSGISSDITSSTLLISDVFKAYLNSILFmFYPIILIANVWLIVRRQLSFGPmKDQEEIAEKSGNLFNNKEPIEVKLESCKSTGSIWDFIIPIFSFLSFTIIFLLYLGNWSIYSPIKTFFNAILNTNPLLALFIASILSLTISIlYLILNKKISSNELIQAIQGGFNLmKNSLIVLLLAWTLGSILEQDLQTGQYLANLLIQTIPALLLPAmIF…			C	NhaC	Na+/H+ antiporter	COG1757	0	14	9990624	350	B	Clostridia	288	4e-89	Desulfotomaculum reducens MI-1	YP_001112998.1
425	BAB00422.1	Babela_gene_497	-	459710	461014	28	434	ATGAACGAAAAATCAGAATTATCTCTATATAGTAGTAGAAGAGAAAGATTAATTAAACAAGTAAAAAGCAACTATCCTAATAAAAAGGGCTTAATATTATTATTTTCTAGTTTTGAAAATGAGCGCTATAAGTTTAGGCAGAATAGTAATTTTTATTATTACTCTGGTTTAGAAGAACCTGGTATAATTTTATCGCTAGATCTTTTAGGATCTCAGGTGATTTATATGCCAAAATATAAAGAAACTAAAGCAAAGTGGACTGAATCAGTATTGTCTGATTTTAATCAAAAGACTTTAGAACGTTTTAAAATTAAAGATATTAAATGTTTGGGACAAGCATGCAAAGGCTATAGTGTTGGTCCTGTTTGTCATAAAGAACAATATGATAATTTTATTGAA…	mNEKSELSLYSSRRERLIKQVKSNYPNKKGLILLFSSFENERYKFRQNSNFYYYSGLEEPGIILSLDLLGSQVIYmPKYKETKAKWTESVlSDFNQKTLERFKIKDIKClGQACKGYSVGPVCHKEQYDNFIEElKNYISQGYSIFTVYSKSTDQClVIDQlSNImPEFKENIIDISDIVAKmRRKKSLEEAEKIYDAVNCTIAAHDmAARIIGDDKYEYEVQAGIEFIFSQTGARPAFPSIVASGKNGlIlHYNSNSSKINNNDLVVVDIGAEmNYYCADITRTYPASGmFTKRQKELYNIVLDTQKYIEDlAKPGYWICNKDEENKSLQHLAYKFLDKKGYGKYFTHGIGHFLGmDVHDVGNTLEPLQEGDVFTIEPGIYIPEENIGIRIEDNYWLS…			E	PepP	Xaa-Pro aminopeptidase	COG0006	0	0	9990619	354	B	Fibrobacteres/Acidobacteria group	226	7e-68	Candidatus Chloracidobacterium thermophilum B	YP_004863321.1
426	BAB00423.1	Babela_gene_496	-	461042	461641	-3	199	ATGATAGAAAATAATCAGGTTCTGTTACTGTTCTTGAAGCAGTTACAAAAGATTCCTTATCTTGCTTCTAAAAATTTGTATTTAGTTGCACAATATTTTTTAGATCTTAAAGATCAAGATGTAGAACAGTTTTGTAATATTTTAAAAAGCTTAAAGCAAAATACCGAGAAATGTACAATTTGCTTTGTATGGAAAGAAGTAAATAAAGATTGTAGTTATTGTGTATCGCATAAGAGAAATAAAGATATTATTTGTGTAGTAGAAACTTGGCGAGATTTAATAGCTATAGAAAAAACAGGAGCTTACCAGGGACAGTATCACGTTCTTGGAGGTGCTATTTGTCCTTTAGATGGTATTAGCCCTCAAGATTTGACTATTAATCAGCTGATTAATAGAATT…	mIENNQVlLlFlKQLQKIPYLASKNlYLVAQYFLDLKDQDVEQFCNILKSLKQNTEKCTICFVWKEVNKDCSYCVSHKRNKDIICVVETWRDLIAIEKTGAYQGQYHVLGGAICPLDGISPQDlTINQlINRINHDCKEVILALNQTPEGEATASYIASKIKNDAIKVSCVARGlPVGSVLESmDRlTVSKALSERRPF*			L	RecR	Recombinational DNA repair protein RecR	COG0353	0	0	9990618	228	B	Bacilli	160	1e-48	Listeriaceae bacterium TTU M1-001	ZP_09892363.1
427	BAB00424.1	Babela_gene_495	-	461638	463185	367	515	ATGAAACTTAAAGATTTTTTATTTCCAGTTGCGCTAGCATTGACTGTAACATGGGGATTGCAATATTTCTTTACAAAGCCGGAAAATCAGCAGGAAACCTGTAATACTTTAAATAGAAGTTTTGTAGCGCCTGCATCACAACAAATTGCTGAACCGCTTGATTTAGATGTAGATTTTTATGATTCTAAAGAACATAATTTAGACAAAGAAACAGAAGAAAAAATAACCAAGGTTGTAACTTCTTATGGAGAGCTAGATTTTTCTAGTAATGGAGCAGTTATTAAGCGTTTAGCTTATATTCGTAAATTGGATTCAAAAGAAGACATTATAGAGACTATGGTTCCAGAATCTTTAAAAGAAAGAGGAGGATTTTTAGTTGCATTGAATGGTCTTGGAAGT…	mKLKDFLFPVALAlTVTWGlQYFFTKPENQQETCNTLNRSFVAPASQQIAEPLDLDVDFYDSKEHNLDKETEEKITKVVTSYGELDFSSNGAVIKRLAYIRKlDSKEDIIETmVPESLKERGGFLVAlNGLGSTPYYYNLIDSKKENNLNILTYEAKSDVATVIKQFVINDFVPQIDmILTIEPKNNSHLRARIFLPGPLVNDADSNDINKAVFYSEGNAlEKRQLKDLERFGKESPSLFGLEDHYFVNALIKDSDNFTKRAYFKIEGTNKASSIYESAYINDKKTWKLSFYCGPKELKYFSQVDNKLNDLLEYGWFSFIAKPLLYlLNFIYSIFKSYGVAIIIITILSRLFLLPFTFKGESNRRKSIEmQKKLKYIEQAYKHDPETLARERLEILKKH…			U	YidC	Preprotein translocase subunit YidC	COG0706	1	3	9990617	370	B	Deltaproteobacteria	207	3e-59	Hippea maritima DSM 10411	YP_004339129.1
428	BAB00425.1	Babela_gene_494	+	463552	463758	322	68	ATGAAAAAAGCTTTACTTTCATTATTATTGGTTATCTCAGGAACCGCTTCTACTCAAGCTAGTGTATTTGGGTTGTTAGGTTCTACATTTAGAACAGTCGGTGGTGTAGTAACAGGAACCTTTGATATGGCAACTGAAACAGTAGGAATAGTAATTCCGGGCGTAGATAGAGAAGATAGAGAAGCAATGCAATGTTGCTGCAACTAA	mKKALLSLLlVISGTASTQASVFGlLGSTFRTVGGVVTGTFDmATETVGIVIPGVDREDREAmQCCCN*			-	-	hypothetical protein		3	0
429	BAB00426.1	Babela_gene_493	+	464080	464388	54	102	ATGAGAAAAAAATTATATTTACTAGCAATAGTAGTAATGTGCATAACGTCAAATTTAAATGCTAGCAAATTTGGTACAGGGTTTGGAACCGGTGCTCTTACTGGATTTGCATCAGGAATAATAACCACTAAATTGATGCAAAGAAATAAACCACAATATGTATACGTACAAACAGCACCTCAACAACCAAATTATTCAAATATAAGAGAAAGAGAATTAGAATTGAGATTAATACAAGAAAGGCGTGCACTTTTGCAAGAGGAAAACAGAAGAGCACAAATAAATTCAATTCAATATAGAGCTAGATAA	mRKKLYLLAIVVmCITSNLNASKFGTGFGTGALTGFASGIITTKlmQRNKPQYVYVQTAPQQPNYSNIRERELElRLIQERRALlQEENRRAQINSIQYRAR*			-	-	hypothetical protein		3	0
430	BAB00427.1	Babela_gene_492	-	464442	464858	51	138	ATGAAGGCAAAAAAATACACAAAAGAAACTATTTTGCAAATTGGTATGCAAGACCGCAATTTTGATAAGTTTAATATAGGTGATGCGATTAAAGTTGCTCAACGTATCAAAGAAGGCGATAAAGAAAGAATACAGATATTTGAAGGCGATGTTATTGCAAAACATGAAAAAGGTATTGCTAGTACTTTTACAATAAGAAAAATAGGAGCTAATTCGGTAGCTGTTGAACGTATTTTCCCTTTTTATTCACCTATTATCGAATCTATTTCATTCGTTCGTAGAGGTAAAGTTCGCAGAGCTAAGCTTTACTATATGAGAGATCGTATTGGCAAAGCTGCAAGAGTTCAAGAAAAAGTTCTAACCAAAGAACAAAAAGAACAACGCGAACAGCAAAAAAAG…	mKAKKYTKETIlQIGmQDRNFDKFNIGDAIKVAQRIKEGDKERIQIFEGDVIAKHEKGIASTFTIRKIGANSVAVERIFPFYSPIIESISFVRRGKVRRAKLYYmRDRIGKAARVQEKVLTKEQKEQREQQKKNQANV*			J	RplS	ribosomal protein L19	COG0335	0	0	9990597	193	B	Clostridia	127	1e-37	Ruminococcus flavefaciens FD-1	ZP_06144976.1
431	BAB00428.1	Babela_gene_491	-	464909	466225	30	438	ATGATCATATCTATTTTAACTCTGTTTCCTGAGCTTTATAAAGAATTTTCTAAAACTAGTTTAATCGGACGTGCTACTCAAAAAGGAGTTATGAAACTCAATGTAAAAAATTTATTTGAGTATGCTTTGCCAAAAACTAGAATAGATAGTCCTGTTTTTGGGCATAATTCAGGTATGTTATTAAGACCTGAGATTATAGAAAAGGCTATAGAAGAACAAGAAAAAATTTATAAAAGTTCTTACAAAATATTTTTTTCTCCTCAAGGTAAAAAATTGGATCAAAATCTTTTAAAAGATCTTGCATCTAAAATACATCAAAAACAACATTTAATGTTATTACCCGCCAGATATGAAGGTATGGATTCAAGAGTAGAAGAATATTATGCTGATTTGATTATA…	mIISILTlFPELYKEFSKTSLIGRATQKGVmKLNVKNLFEYAlPKTRIDSPVFGHNSGmLLRPEIIEKAIEEQEKIYKSSYKIFFSPQGKKlDQNLLKDLASKIHQKQHLmLLPARYEGmDSRVEEYYADlIISIGDYVLmGGDLPAmVLIEGLTRLLPEVVSNQESIANESFSGPFFDHPSYTlPVIWKGFKVPDIVRSGNHKEIFNWQRSKAIEKTIYNNFNWLRSHILNYEDIQEVKNKLPSHYIVLmHDHVLVESDRVGTSSVTSLDVHDIARSACTFGLKKYFIVTPLlDQQKIIRKLLNFWLEESGISYNITRHEAIKNVILISSLEEVITKIIEIEGKEPVLIATTAKSKEVENKAKAITYYDQDEVWSQHKPVLFVLGTARGlSSYIINSC…			J	TrmD	tRNA (guanine-N(1)-)-methyltransferase	COG0336	0	0	9990596	478	B	Thermodesulfobacteria	310	2e-100	Thermodesulfobacterium sp. OPB45	YP_004627739.1
432	BAB00429.1	Babela_gene_490	-	466255	466491	19	78	ATGCTCGAAAAGCTTATAAAATTTTTTGTTCTTAACTTGGTTGATAAACCCGAGGTTGTTACCATAACTGAAGTTGAAACCAAAGGTAAAAGTATTATAGAAGTTCGTGTTGCCCCTCAAGATCTTGCAAAAGTTATAGGCAAGGAAGGAAGAACCTTCAGAGCATTAAGAACTATTATTAATGTTGTAGATCAAGAATCAAAAAGAGATTTAGTTGTAGATACTATAGCTCAATAA	mLEKLIKFFVLNlVDKPEVVTITEVETKGKSIIEVRVAPQDLAKVIGKEGRTFRALRTIINVVDQESKRDLVVDTIAQ*			R	-	RNA-binding protein containing KH domain	COG1837	0	0	9990595	35.4	B	Deltaproteobacteria	74.3	3e-18	Desulfovibrio vulgaris str. Hildenborough	YP_010059.1
433	BAB00430.1	Babela_gene_489	-	466510	466755	44	81	ATGGCAGTTAAGATAAGACTTACTCGTGTGGGCAAGACAAATACACCTTTTTATCGTATTATTGCGATAGATTCAAGGAAAAAGAGAGATGGTGCTGCTTTGGATATCTTAGGAACTTATGATCCAGTAGAAGGTAAATTGATACAGTTTAATCCAGATCGTGTTCAAGAATGGGTATCTAAGGGTGCTATAGTTAGTGATGCAGTAAAAAGATTAGAAAAGCTTTATAAGAAAACTGCTGCTTAA	mAVKIRLTRVGKTNTPFYRIIAIDSRKKRDGAAlDILGTYDPVEGKlIQFNPDRVQEWVSKGAIVSDAVKRLEKLYKKTAA*			J	RpsP	ribosomal protein S16	COG0228	0	0	9990594	95.5	B	Aquificae	85.9	1e-22	Thermocrinis albus DSM 14484	YP_003473120.1
434	BAB00431.1	Babela_gene_488	-	466799	468121	133	440	ATGTTTGATTTTTTATCAAAAAAGTTTTCTTCAATATTTTCTAAGCTTACAGGACAAGATAAGTTAACCGAAAAAAATATCGATGATATTTTGTTAAAAGTTAATGAGGCTTTACTTGAAGCTGATGTTCCTTATGATGTAGTTCAAGATTTTATTCAAAAAATTAAAAAAGAGGCTATAGGTCAAAGAATTTTTGCATCGTTAAAGCCTTCTGAGCAATTTGTAAAAATCGTTCATGACAAAATTTTAGAATTTCTTGGTGGATCTGCTAGTCAGGTTAACTTTGTCTTTGATATACCATCTACCGTAATGGTCATGGGTCTTCAGGGAGCAGGTAAAACTACAACTATTGCAAAACTTGCAACTTATGTAAATAATTTGGCTGAGAAAAAGGGTAAA…	mFDFLSKKFSSIFSKLTGQDKLTEKNIDDIlLKVNEALLEADVPYDVVQDFIQKIKKEAIGQRIFASLKPSEQFVKIVHDKILEFLGGSASQVNFVFDIPSTVmVmGLQGAGKTTTIAKLATYVNNlAEKKGKKRKILLASVDFYRPAAVDQLEILSKQAGVLFYRSSETNPVLAAIDIHKYAQNQQCDIlFLDTAGRlHVDNDmLNELKKIDSSIKPKYKFLVIDAmTGQESLKVAQSFEGNVGFNGVIlTKmDSDTRAGLAFAFKYVlKKPILFVATGEKLDDLESFRADRVASRIIGmGDISGLIEKAQEKIKASDQEAmYRSISKGNlTLEDFAQQIDmVNKLGSISKLIKYLPGmGSLNVSQEQLERGEREIRKFKAIISSmTPKERELPKIlD…			U	Ffh	Signal recognition particle GTPase	COG0541	0	0	9990593	491	B	Deltaproteobacteria	385	3e-128	Desulfovibrio sp. A2	ZP_08867100.1
435	BAB00432.1	Babela_gene_487	+	468254	469363	199	369	ATGAAAAATATACAAAAACCTACTATCATTCATCCAAAAACACTTTTAATAGGTATTATAGCACCCTACAATACCACTAAAAATATAGAATCTTATTATGAAGAGTTTATAAGTCTAGTTGAATCAAACGGTATAGAATACGACAATACTTACTTCACACGCTTAAGAGAAATAGATTCTGCCTATTTTGTTACAAAAGGCAAACTGGAAGAGTTAATTAAAATATGTCAAGAAGAAGACATAGAAGAAGTAATATTTTCCGAAAGTTTAAATGGACAACAAGAACGAAATTTAAGCAAAGCTTTAAACTGCAAAGTCTTTGATAGAACACAATTAATTTTAGAAATATTTGAAAAAGGAGCTCATTCAGCTGAAGGTAAATTACAAGTTGAACTTGCC…	mKNIQKPTIIHPKTLLIGIIAPYNTTKNIESYYEEFISLVESNGIEYDNTYFTRLREIDSAYFVTKGKlEELIKICQEEDIEEVIFSESLNGQQERNLSKALNCKVFDRTQLILEIFEKGAHSAEGKLQVELAmLQHKKTRVAGRGIHmSQQSGRIGVRGPGETAKEKELQHIDRRISKLRSELSDLEKHRQTQRQSRlESKIPLICLVGYTNAGKSTILNTLTKSNVLAENKlFATLDTTTRELYIDHEKKGLISDTVGFIQQIPHKLIEAFKSTLTELQYAHlLLLVVDVSDLNWESEIAVVLEVLKEIEIEKPILYVFNKIDKIENKEIFQFSVRNYQPHILISATSKEGIQPLIDFLRNWYPANY*			R	HflX	GTP-binding protein protease modulator	COG2262	0	0	9990585	450	B	Bacteroidetes/Chlorobi group	281	8e-90	Rhodothermus marinus DSM 4252	YP_003291980.1
436	BAB00433.1	Babela_gene_486	+	469562	471805	5	747	ATGGAAAATCAAAAAAATTCATTTAATAATTTCTTTAAAGACTTTTTAAATCAAGAGCAACAAAAAGCTATTTCACCTAAAAACGGAGTACTATTAGTTCATGCAGGGGCTGGCTCTGGCAAAACTAGAGTAATAACAAGTAGGATAGCCTCCTTAATCATTAATCATAGCGTTGATCCTGAAAGCATATTAGCATTAACATTTACTAATAAAGCAGCTAAAGAAATGAAGGAAAGAGTAAAAAACTTTTTACAAGAAAATACTAAACTGCCTTATGTAGGCACTTTCCATTCATACTGTCTGAGATTACTTAAAAGCAGCAAATATTTCAGTAAATCAAATTTTTCTTTCTCTTTAATAGATGAAGATGATCAAAATAAAATTATCAAGGGATTAATA…	mENQKNSFNNFFKDFLNQEQQKAISPKNGVLLVHAGAGSGKTRVITSRIASLIINHSVDPESILALTFTNKAAKEmKERVKNFLQENTKlPYVGTFHSYClRLLKSSKYFSKSNFSFSLIDEDDQNKIIKGLIQKHNLDKKITAKQVLSFISKIKNETHNPETSSAFLlANNIFQELYHmYEKEKSISNCLDFDDLLIKSYRLFEENPEFKAEFQQKIRHILVDEYQDTNQIQHLILKTmCLNKASENGDFAIDSLCAVGDEDQSIYSWRGATVSNmLNFKKDFKNTVSITLEQNYRSVQPILDTANSVIQNNKYRNIKNLWSDKQANDRIRVIQCASGYQEGQAISLFLKELTSITNDFNTSNAILYRSHFQSRAIEEALIRFSIPYKIIGGIQFYDR…			L	UvrD	Superfamily I DNA and RNA helicase	COG0210	0	0	9990579	642	B	Clostridia	486	3e-160	Peptoniphilus sp. oral taxon 386 str. F0131	ZP_07037439.1
437	BAB00434.1	Babela_gene_485	-	471810	472760	35	316	ATGTTAGCAAAAGAAAGCTCTAATAAATGGTGGATTCAATTATTATTAGCTATCATATCTTTAGTAGTAATAGTAGCAGTAACACGTTATTTTGTTTTTCAAGCTAAAAGAATAGGAGATAGACAGATTGCTCAAGATATTAGCCAGTTAAGTGATATTTTCAATCAAATTAATCAGACTTGTAAAATTCTAGAGTTTAAAAACAAAAAAGAAAGTATAAATTTTTTAACGGTTAAGGAGTTTTCTGGTTCATTACTGGGTTCCATGTTATTGAGAGAGCCGAATAATTGGCAAGGTCCTTATTTAGATGAGAATTTAACTATAGAAGGCAGAGAGTATCAAATCATAAGGGCAAAGGATGGTTATTATATTCTTCCAGGTGATGGAGTTTCTCTTTCC…	mLAKESSNKWWIQLLLAIISLVVIVAVTRYFVFQAKRIGDRQIAQDISQLSDIFNQINQTCKILEFKNKKESINFLTVKEFSGSLlGSmLlREPNNWQGPYLDENLTIEGREYQIIRAKDGYYILPGDGVSLSNEQIINKTLNINKYTDIENLmKDPKYLlSEGKPLAAYVNmSQNPELIKNDELIAQHIQTLKDIFYTINKECKIIAFRYKKNIIDFLNVKSFmSNIVGPmSIKYRDKWQGPYLDNNLSIRNIFYQIIKTKKGYYILPGDGVQLSNGKIIGKTLVINKCTDIDLlLSDSNDlNINKKPmAAKlDF*			-	-	hypothetical protein		0	1	9990578	94
438	BAB00435.1	Babela_gene_484	-	472795	473799	128	334	ATGAATAAAGGAAAAATTGTATTAACTGGCGATAGACCTACCGGCCCTTTACATTTAGGGCATTATGTTGGGTCGCTTGAAAATCGTTTGCTTTTACAAGAAAATAATCAGCAATATGTAATGATTGCTGATGTTCAAGCGCTGACTGATAATTTTAATAACCCTACCAAGGTAAGAGATAGTGTTTTTGAAGTTGCGTGTGATTATTTAGCGGTTGGTATAGATCCTAATAAGACAACTATTTTTATACAATCAGCTATACCATCTATTGCGGAGCTAACTATTTTTTATTTAAATTTAGTCACAGTTAATAGATTAAAGAGAAACCCTACTTTAAAGTCAGAAATTCAGCAAAAGGGTTTTAATGATAATTTACCCGCAGGATTTTTTGTATATCCT…	mNKGKIVLTGDRPTGPLHLGHYVGSLENRlLLQENNQQYVmIADVQAlTDNFNNPTKVRDSVFEVACDYLAVGIDPNKTTIFIQSAIPSIAELTIFYLNLVTVNRLKRNPTLKSEIQQKGFNDNLPAGFFVYPVSQAADITFVKAELVPVGQDQlPmIEQTNEIVRSFNRIYNTQVlVEVKALVPKFARLPGIDGKAKmSKSLGNAIFLSDSADIVAKKVKSmYTDPEHIHVSDPGKVEGNTVFAYlDVFDKNSEEVEmLKEHYKKGGLGDmVLKKRLTDILNNFlEPIRIRRKEFEQNPDYVLSILKEGSEKAQSIGEKTLKEVKTAmKIDYY*			J	TrpS	Tryptophanyl-tRNA synthetase	COG0180	0	0	9990577	454	B	Chlamydiae/Verrucomicrobia group	468	3e-165	Simkania negevensis Z	YP_004671837.1
439	BAB00436.1	Babela_gene_483	-	473927	474883	84	318	ATGTCATCAAAATTTTTATCACAATTTACCAAAGCGTTTAATGATTTACCAAATTTAAGTAAAAATATTATCTTACTTAAATTTGAAAGTTATTCTTCTATTTTTGTGTCAAAATTATTTAGTAAATTAAAATTTCATTTGCCCAATCAAGTTATATTATTAAGTTTAGCAAATTTAGATCTCTCTCAATTGAGCTTAAAGCTACAGACAAGTTTTTTAGGTCAAGAATTTATTTATTTTATTAAAGATTTTTATGATCTAGAGGTAAATTTAAAAAATGAATTATATAACTATTTTTTGAATTATGATGGACCTAATAAAATTTTTATTTTTGATACAATAGAATCTAATATTGTTAGTGATAAATTTTTAATTTTTGAAGTTCCTTCGTCTATTGAT…	mSSKFLSQFTKAFNDLPNLSKNIILLKFESYSSIFVSKLFSKLKFHlPNQVILLSLANLDLSQlSLKLQTSFLGQEFIYFIKDFYDLEVNLKNELYNYFlNYDGPNKIFIFDTIESNIVSDKFLIFEVPSSIDVEVYSEFYDFFYSNYSRNKLAVKRLFDSSKTlSlDLSlTImNYQVILPNKSEIFFDNWLTKLRPTEKSLFmFSQYFFDKQNKNFFELWLKYKLEYPYEFWIAFWSDQIWQAALFVLRANKLGIFNAKKYASKlPFSFmNKSWSAYDYEFLCKAYQNLYKIDFDIKNGLGHNALELWFYKFLFNKF*			-	-	hypothetical protein		0	0	9990572	125
440	BAB00437.1	Babela_gene_482	-	474967	477042	36	691	ATGGAAAAAAAATTTAGGCTTCCAGAGTTTGGTTACGAAGTTACAATAGGTAAATTTGCTAATCAAGCAGATGGAGCGGCATGGTTTGAGCAAGGTGGTACAGTTGTGCTGTCTACGGTTGTATCTGCTGCCTCATCCGAATTTCCTGGATTTTTGCCTTTAACTACAGATTACAAAGAACATTGGGCTGCCGCTGGCAAGATTCCAGGCGGCTACTTTAAAAGAGAAAGTAAGCCTACTGATAAAGAAGTTTTGGTAAGCCGATTAATTGATCGTGCAATAAGACCATTATTTCCAGAAAATTATTTTAATCAAATACAATCTTTATCTACTGTTTATTCGGTTGATAAAAAGCATTTACCATATACTTTATCGTTAATAGCTACATCTATTGCGTTA…	mEKKFRLPEFGYEVTIGKFANQADGAAWFEQGGTVVlSTVVSAASSEFPGFlPLTTDYKEHWAAAGKIPGGYFKRESKPTDKEVlVSRLIDRAIRPLFPENYFNQIQSLSTVYSVDKKHLPYTLSLIATSIALVTSKIPFLGPIGAVEmHRIDGKWVIDPSYQDTLRSDAKITVAGTDEGINmVEGRmDHVVESEFIDVLFIAHEVIKKQVAWQREIAKEVAREKEEIVDAFDWSLWKNHVDKFLTQDKLDLLFIADKATRSKAFKSLKNQFLESLKSEIEQLDISLTFVEYIFDDVlKNKLTNQmFVKNHRLDNRSFDRVRDISIEVGLLPFNHGSAVFKRGNTQALVSVTLGGGQDEQKVEDVVQDTlEKTFmLHYNFLPYSVGEVKPlRGPGRREI…			J	Pnp	Polyribonucleotide nucleotidyltransferase	COG1185	0	0	9990570	851	B	Planctomycetes	568	0	planctomycete KSU-1	ZP_10099645.1
441	BAB00438.1	Babela_gene_481	-	477078	477341	41	87	ATGCAAGAAAACACAAAAAGTCAAATAATTGCTAATTTTAAGAAGCATGAAGGTGATACAGGATCTATCGAAGTACAAATTGCTTTACTTACTGATAGAATTAATAAATTAAATAGTCATTTTAAATCTAATTCTAAAGATTACTCTTCAAAGAGAGGTCTTATGTTACTTGTTGGCAGAAGACGCCGATTTTTAAGTTATATAGCACGTCATAATCCGCTTAAATATAAAGAAATTTTAGGCCGTTTAGGACTACGTAAGTAA	mQENTKSQIIANFKKHEGDTGSIEVQIALLTDRINKLNSHFKSNSKDYSSKRGLmLLVGRRRRFLSYIARHNPLKYKEILGRLGLRK*			J	RpsO	ribosomal protein S15	COG0184	0	0	9990569	80.5	B	Cyanobacteria	107	4e-31	Cyanothece sp. PCC 7425	YP_002482337.1
442	tRNA	Val_tRNA_1	-	477382	477453	48		AGGCGTATAGCTCAGCGGTAGAGCACTGCTTTGACGTAGCAGGGGTCAGCGGTTCAAATCCGCTTACGCCTA
443	BAB00440.1	Babela_gene_480	-	477501	481565	-7	1354	GTGAGTAATCGCTTACTTGAACGTTTTAGAGAATATATTAATACTACACAATTTAATTCTATTAAAATAGGTCTTGCTTCTCCTGAAAAGATACGTTCACTTTCATATGGTGAAGTTAAGAAAATAGAAACTATAAATTATCGTACATTAAAGCCTGAAAGAGACGGGCTTTTCTGTGCAAGAATATTTGGACCTGTAAAAGACTGGGAATGTAATTGCGGTAAATATAAACGCATGAAGCATAGAGGTATTACTTGTGAAAAATGTGGTGTTGAAGTAATTCAATCACGAGTCAGAAGAGAACGTATGGGACATATTGAATTAGTTGCTCCTGTTTCTCATATATGGTATTTAAAAGGTATTCCTAGTTATTTAAGTTTAATTATGGATATGTCTATT…	VSNRLLERFREYINTTQFNSIKIGLASPEKIRSLSYGEVKKIETINYRTLKPERDGLFCARIFGPVKDWECNCGKYKRmKHRGITCEKCGVEVIQSRVRRERmGHIELVAPVSHIWYLKGIPSYLSLImDmSIKDLERVIYFDAYLVIKQGRSPYPVKTLLSSVDYENYLDIRPDDHDFVAETGAKAIKDALSDmDLHDVVKALQIEYEKTTSVAVRHKmmRRIKVFSNLIQGNLRPEWmILSVlPVLPPDLRPLVPLEGGRFASSDLNELYRRVINRNIRLQRLIEIEAPSVIIKNEKRmLQESVDALIDNGRRGQPVRGPNRRQLKSLSEmLRGKQGRFRQNLLGKRVDYSGRSVIVVDPELKIDQCGlPKImAlELFKSHVYAGLLEREYAPNLRV…			K	RpoC	DNA-directed RNA polymerase, beta' subunit	COG0086	0	0	9990568	2045	B	unclassified Bacteria	1526	0	Candidatus Poribacteria sp. WGA-A3	ZP_06385415.1
444	BAB00441.1	Babela_gene_479	-	481558	485886	215	1442	ATGTCTAACCTACGTAAAGGTAATGAACCTGTACGTCGATCTTTTGGAAAAATTAAAGATATAGTTTCAGTTCCTAATTTGATTGAGATTCAATCTCGTTCTTTTAATGATTTTATTCAATTAGATTATTTGCCATCAGAACGTAAATTAATGGGGTTGGAAAAAGTTTTTAAGGATATATTTCCAATCGATTATGACAATAAAATGTCGCTTGAGTATGTAAGTTATGAATTGGGTAATTGGGCTTGTACTTGTGGTAAATTGACTGGTATTATAAATAGATATACTTGGAATTGTTTAAATTGTGATAAATCTGATTGCTCACGTTTAAATGAACATCTAGAGTGTAATTTTTGCCACAAAAATACTGCTCGTTATAGAACTTGTCCTAACTGCTTA…	mSNLRKGNEPVRRSFGKIKDIVSVPNlIEIQSRSFNDFIQLDYlPSERKLmGlEKVFKDIFPIDYDNKmSLEYVSYElGNWACTCGKlTGIINRYTWNCLNCDKSDCSRLNEHLECNFCHKNTARYRTCPNCLSRVTVQLPmTLEECRSSGQTFAmPLKVKmQLVAWDVDQDNNKLLRDIKEQDIFFADVPVmADLYEQDGQFKLGNLGTFLINGIDRVIVSQLHRSPGVVFSQSKKVKELRSKPYYLARlIPmRGSWIDFEYDNNDFLNVRIDKKKKmlATTlLQALGVAREEIISLFYQFDTIYFENGEFYQIINDSLLGLRIEKGmlPYLKDEDNFVGKRLTKDTIAlLLRQDVNRIVLRKSNLLNRVFASDVINPQTGEFIVEQGAIFAEEHYDL…			K	RpoB	DNA-directed RNA polymerase, beta subunit	COG0085	0	0	9990567	2082	B	Deltaproteobacteria	1274	0	Geobacter sp. FRC-32	YP_002539074.1
445	BAB00442.1	Babela_gene_478	-	486101	486484	54	127	ATGGCATTAAAAACTGAACAATTAGTTAGTGAAATCGGTAAATTAACTGTTCTTGAGCTTGCTGAATTAGTAAAGGCTCTTGAAGAACAATTTGGAGTTTCAGCTGCAATGCCTATGGCAGTAGCAGCACCTGCAGCATCTGCTGAAGCTGCACCTGCAAAAGCTGAAGAAAAATCTGAATATAAAGTAGAATTAGTTGAAGGTGGTCCTGATAAGATCAAAACAATTAAAGCTCTTAGATCTGTAAAAAATATCGGTTTAACTGAAGCTAAAAAAGCTGTTGAAGAAGTTCCAACTGTTCTTGAAGAATCTGTTTCTAAAGAAAATGCTATGAAGATGAAAGAAGCATTAGAAGCAGCTGGCGCAAAAGTAAAATTATCATAA	mALKTEQLVSEIGKLTVLELAELVKALEEQFGVSAAmPmAVAAPAASAEAAPAKAEEKSEYKVELVEGGPDKIKTIKALRSVKNIGLTEAKKAVEEVPTVLEESVSKENAmKmKEALEAAGAKVKLS*			J	RplL	ribosomal protein L7/L12	COG0222	0	0	9990566	150	B	Epsilonproteobacteria	108	4e-30	Helicobacter hepaticus ATCC 51449	NP_859893.1
446	BAB00443.1	Babela_gene_477	-	486538	487059	15	173	ATGAATCGTCAAGAGAAGCAATTAATAATTGATCATATAAAAAATGAATTTGAAGATAGTAATTCTTCTTTTATTGTTGGTATGCAAGGTTTAACTGTTGATTCTGTTCAGCAACTTAGAAAAAGTTTAAGAGCAGAAGGCGCAAAGCTGAAAGTTGCAAAAAATACTTTACTTAAAAGAGCTACTCAAGATTTAAATTTAGCAATAGATATAGCGCCTTACTTTAAGCAGCAAATTGCTGTTGTATTTGCAAAGGATAATGCGTCTGAAATAGCTAAAATTATTTCTAAGGCTTCAAAGGAAAATAAAAATTTGACTTTAGTTGCAGGAACTATCGATAATAAGGTAATAAATAAGCCTCAAATAGAATTCTTGGCTTCATTACCTTCTAAAGATGTT…	mNRQEKQLIIDHIKNEFEDSNSSFIVGmQGLTVDSVQQLRKSLRAEGAKlKVAKNTLLKRATQDLNLAIDIAPYFKQQIAVVFAKDNASEIAKIISKASKENKNlTLVAGTIDNKVINKPQIEFlASLPSKDVLRAQVIGTIQAPITGlATVLNQTILKLlFALKQIAEKQEE*			J	RplJ	ribosomal protein L10	COG0244	0	0	9990565	134	B	Clostridia	123	8e-35	Helcococcus kunzii ATCC 51366	ZP_09737509.1
447	BAB00444.1	Babela_gene_476	-	487074	487763	15	229	ATGTCAAATCATGGAAAAAAATACCTACAAGCAAGAAAAGGCGTTGAAACTGTTCAATATTCCTTTTCAGAAGGTATAAAAAAAGTTAAAGAATTATCATTTGCTAAATTTGATGAGTCCGTAGACGTTGATATTAATGTTGGTATTGATCCAACTAAAGGTGATCAAGCTTTAAGAGGAGCGGTTACTTTGCCTCATGGTATTGGAAGAACAGTTAAGATTGCTGTTTTTGCAAAAGGTGAATATGCAGATCAAGCTACTAAAGCTGGTGCTGATTATGTTGGCGCTGAAGATTTAATAGAAAAAATCGAAGGCGGTTGGCTGGATTTTAATTTTGCTGTAGCTACACCAGATCTTATGGGTCTTGTTGGTAAAGTTGCTAAAATATTAGGGCCTCGT…	mSNHGKKYLQARKGVETVQYSFSEGIKKVKELSFAKFDESVDVDINVGIDPTKGDQALRGAVTlPHGIGRTVKIAVFAKGEYADQATKAGADYVGAEDLIEKIEGGWlDFNFAVATPDLmGLVGKVAKILGPRGLVPSKKNGTVTFDVAKVVSDLKKGRlFFKNDKSAIVHFTIGKVSFDNQNLLENLKTFFKALVAAKPASAKGKFIKKITLSSTmGVGIRLNPDELS*			J	RplA	ribosomal protein L1	COG0081	0	0	9990564	310	B	Thermodesulfobacteria	263	2e-87	Thermodesulfobacterium sp. OPB45	YP_004627210.1
448	BAB00445.1	Babela_gene_475	-	487778	488203	13	141	ATGGCAAAAGAAGTAAAAGCGAGACTTCGCTTACAGATACCGGGAGGAGCCGCAACACCGGCGCCGCCAGTGGGGGCCGCTTTAGGCCAACAAGGGATTAACATTATGGAGTTTTGTAAACAGTTTAATGCAAGAACTGCTGATAAAAAAGGACAAACGGTTCCTGTCTTAATTAATGTTTACAAAGATAAAACTTTTGATTTTACTGTTAAGACCCCACCGACTTCCGAGTTAATAAAGAAGAAGATTAATTTGACAACAGGTTCTTCAAAGCCTAATGTCAATAAGGTTGGTAGAATTTCAAGAAAAGATATTCAAGAAATTGCAAAAATAAAAATGCCTGACCTGAATGCTGCTGATTTAGAACAAGCTGAAAAAATAATTGCAGGTAGTGCTCGT…	mAKEVKARLRLQIPGGAATPAPPVGAALGQQGINImEFCKQFNARTADKKGQTVPVLINVYKDKTFDFTVKTPPTSELIKKKINlTTGSSKPNVNKVGRISRKDIQEIAKIKmPDlNAADLEQAEKIIAGSARSmGIEVVE*			J	RplK	ribosomal protein L11	COG0080	0	0	9990563	192	B	Thermotogae	192	1e-62	Thermotoga neapolitana DSM 4359	YP_002533761.1
449	BAB00446.1	Babela_gene_474	-	488216	488725	22	169	ATGAAAAAATGGTATGTTATCCAGGTATTTGCTGGATACGAAGGTATTATAAAAGCAGATATAGAAAAAAGTATAGAGGAAAAAGGATTGCAAGAATATTTTGGCGATATCTTAATTCCCTCTGCTAAAGTAAAACAGTTTTTTGATACCTCTGATCCTCTAAAAGATCAACAACTTTTCCCAGGATACATGCTTGTTGAAATGGAAGCTGTACCTGAGGCTAATCGTCTTGTTAGTAGCACTCCACGTGTTTTAAAGCTTCTTAATGCTCCTCTTTCTAAAAAAGAGGTTGAACGCATAGCTGCTCAAATGCGAGGAGATGTTCTTGTTTCAGGAGAAAGTCATAGATTTGAATTGGGCAAAGAAGTTGAAATAAAAGAAGGTCCTTTTGCTGGATTT…	mKKWYVIQVFAGYEGIIKADIEKSIEEKGlQEYFGDILIPSAKVKQFFDTSDPLKDQQLFPGYmLVEmEAVPEANRLVSSTPRVLKLLNAPLSKKEVERIAAQmRGDVLVSGESHRFElGKEVEIKEGPFAGFmGIIEHIDEESEKLTImVSIFGRmTPVELNFEQVKQ*			K	NusG	Transcription antiterminator NusG	COG0250	0	0	9990562	202	B	Alphaproteobacteria	137	2e-40	Gluconacetobacter hansenii ATCC 23769	ZP_06835852.1
450	BAB00447.1	Babela_gene_473	-	488747	488947	46	66	ATGGCAAAGAATCGTGTAACTACGCATTTGGGTTGCGAAGTTTGTAAAGAAAGAAATTATACTCAATCTCTTGCTAAGAAAAGAGCAACAGGATCTTTGAATTTGAGTAAATTTTGTTCTCGCTGTCGCAAGCATACAAGTCATAAGGAAACTAAATAG	mmKQVAQFLKEVKTELSRVEWPKRNEFIGATIVTLILVFlFTIYIGLIDRASIFIIYDKIFTHIKK*			U	SecE	Preprotein translocase subunit SecE	COG0690	0	1	9990561	58.5	B	Deltaproteobacteria	56.2	2e-11	Desulfococcus oleovorans Hxd3	YP_001528583.1
451	tRNA	Trp_tRNA	-	488993	489065	22		CAGTAGCTCTAACGGTAGAGCAGCAGACTCCAAATCTGATGGTTGGGGGTTCAAATCCCTCCTGGCCTGCCAA
452	BAB00449.1	Babela_gene_472	-	489087	489245	46	52	ATGATGAAACAAGTTGCTCAATTTCTTAAAGAGGTAAAAACTGAATTATCTCGAGTAGAATGGCCTAAGAGGAATGAATTTATAGGTGCTACTATTGTAACACTTATTTTAGTTTTCTTGTTTACAATTTATATTGGCTTAATCGATAGGGCTAGTATCTTTATTATTTATGATAAAATATTTACCCACATCAAAAAATAG	mAKNRVTTHlGCEVCKERNYTQSLAKKRATGSlNlSKFCSRCRKHTSHKETK*			J	RpmG	Ribosomal protein L33	COG0267	0	0			B	Deltaproteobacteria	57.8	2e-12	Myxococcus xanthus DK 1622	YP_631273.1
453	tRNA	Thr_tRNA_2	-	489291	489364	161		GCCCACGTAGCTCAGTTGGTTAGAGCACTTCCTTGGTAAGGGAGAGGTCACCGGTTCAAATCCGGTTGTGGGCT
454	tRNA	Thr_tRNA_1	-	489525	489597	9		GCTGGCGTAGCTCAGTTGGTAGAGCAACTGATTTGTAATCAGTAGGTCGCTGGTTCAAGTCCAGTCGCCAGCT
455	tRNA	Gly_tRNA_2	-	489606	489678	10		GCGGGAATAGCTCAATTGGTAGAGTGGCAGCCTTCCAAGCTGTAGGTTGCGGGTTCGAGTCCCGTTTCCCGCT
456	tRNA	Tyr_tRNA	-	489688	489770	79		GGCGAGATTCCCGAGCGGCCAAAGGGGACGGACTGTAAATCCGTTGGTAAATGCCTTCGTAGGTTCGAATCCTACTCTCGCCA
457	BAB00454.1	Babela_gene_470	-	489849	490289	14	146	ATGAAAAAAGAATCTAATATAAAAACTTTTATTTATACATTAAAAGAATTGGATAATGTAGTTGAAAACTTGTATTTGTTATTTGACAAATGCTCTATATTTGTTTTTTCAGGAGATTTAGGATCCGGTAAAACAACTATTATAAAACGACTATTAAAAAGATCAGGTATTAATGAAGTTACTGTTAGTCCAACTTTTTTATATGTTGTTCAATATTTTAATCAACTAAATCAAAAATTTAATCATTTTGATCTTTATAGAATAGGTAATTTAGAAGAATTTGAATCAATGGGATTTTCTGAACTTTTATATGAAGCCAATAGTTGGTCATTTATAGAATGGCCTGAAATAATATTGCCTATTCTTAATAAAAATGTATGCTTGATTAATATTGAATAT…	mKKESNIKTFIYTLKElDNVVENlYlLFDKCSIFVFSGDLGSGKTTIIKRLLKRSGINEVTVSPTFLYVVQYFNQLNQKFNHFDLYRIGNLEEFESmGFSELLYEANSWSFIEWPEIIlPILNKNVClINIEYYGENKRKLTYEIK*			R	-	ATP/GTP binding protein	COG0802	0	0	9990554	122	B	Bacteroidetes/Chlorobi group	96.7	2e-25	Croceibacter atlanticus HTCC2559	YP_003716799.1
458	BAB00455.1	Babela_gene_469	-	490303	490932	159	209	ATGTTATTTTTAGTTGATGGTTACAATCTTTTAAAATCTATTTTTAGAAAATCATTTATATCAAAAAATGAAATAGATTGGTTTATGATAAACATATCTAGATATGCTAGAAAAAAAAATCATGAAATGATAATTGTTTTTGATGGCTTTAATGCTGATCATTATAATTATAAGTATGATAATCATGTTTATGTTATTTATTCGCAAAATGTAACTGCTGATGAATATATAAAAAATTATATAAAAAATAACAAATTAAATAATTCTACTGTTATTGTTTCATCAGATTTAGATATAACTAAATTTGCAGCCAAATTTGATATTCCTAGCATAGATTCTTTATTGTTTTTTGATAAAGTTCAGAATAATATTGAAAAAGAAAGTAAGACTAAATCTTTG…	mLFLVDGYNLLKSIFRKSFISKNEIDWFmINISRYARKKNHEmIIVFDGFNADHYNYKYDNHVYVIYSQNVTADEYIKNYIKNNKLNNSTVIVSSDLDITKFAAKFDIPSIDSLlFFDKVQNNIEKESKTKSlNIKIQKSSGQLYKFNQDNKDDEVNKElDELmQmGSSYImHKDQDQNFNNGKWPDNERLRTTSSKKEKKINKILKKI*			R	-	PIN domain containing protein	COG3688	0	0	9990553	73.9	B	Actinobacteria	60.8	1e-10	Streptomyces sp. Mg1	ZP_04998008.1
459	BAB00456.1	Babela_gene_468	+	491091	491933	94	280	ATGGAACAATTGGTAAGCATGAAACAAAGAATTAAAACCATAGAGGTAATAAGGAAGATTACCAATGCTATGAGATTAATATCTATGTCAATGCATTCAAAGTTAAGAAACAGAAGATCTAATTTAGAAAATTATAAAGTAACTTTCTACCAGCTTTGGTCAAGAACTTCCCACTTATTAGGGGAAAATATTAAAGATATTGATCTTAAAACTAATAAAGGAAACTTAATAATATTGGTAGCTTCTCAAAAAGGCTTGTCTGGCATATTTAACTCTGAATTATTTAAATTTTTTAATAAATATAAAATAAATTCAGACGATAGATTTATAGCAGTATCAAAATATGCAGATGATTATTTAAGAAGTAAAGATATTCCAATTTTAGAAAGCTATAAACAA…	mEQlVSmKQRIKTIEVIRKITNAmRLISmSmHSKLRNRRSNLENYKVTFYQLWSRTSHLLGENIKDIDLKTNKGNLIIlVASQKGlSGIFNSELFKFFNKYKINSDDRFIAVSKYADDYLRSKDIPILESYKQLTSNTFVHISQSITNTILKNLDQFNSIRVFSNHPKTFFIQEPKENIVFPFSQQTNQNNNQQENVDYIFDQPVQELSETIKQLIISINIQDLIFESLLAEQAARFLSmDSATRNAENLLSNmKIEYNKLRQANITRELTELSSSFNQL*			C	AtpG	F0F1-type ATP synthase, gamma subunit	COG0224	0	0	9990552	186	B	Bacteroidetes/Chlorobi group	108	3e-27	Chlorobium phaeovibrioides DSM 265	YP_001131139.1
460	BAB00457.1	Babela_gene_467	+	492027	495473	97	1148	ATGAATAAACTGGCATTCAAAAAATCCATACTTTGGCTATTGTTTTTAACTTTATCTTTATTAAGCTCTTATGTAGCTATAACTTATTTTACTAAAGCTATACCTTTACTTAAAATTCAGATTAATAGCGATAAAAATAAAATACTTAAAAAAGCAAGAAAATTAAGTGCCAAATACGGTATAGGGCCTAAAGACTTCAAACAATCTGCTTATTTTATTTGCGAACATAACATTCAGAATTATATTGAATTAGAGCTCAATCAAGCATCCTCAATTGAGGATATTATAGAAAAAAAACTATATTACCCTTATACGTGGCAAGTTAGACATTTTCAGGAATATAATGCCAATGAAAGTGTTATAAAATTTACACCTGAAGGTAAATTTTATGGATTTATA…	mNKlAFKKSILWLlFLTLSLLSSYVAITYFTKAIPLLKIQINSDKNKILKKARKLSAKYGIGPKDFKQSAYFICEHNIQNYIELELNQASSIEDIIEKKLYYPYTWQVRHFQEYNANESVIKFTPEGKFYGFIEHISENEPGSSLSEEEAQAIIKNFLNKETSIDLNEYTLISHSSEHRINGRTDHTFIYQKNLmTPCLKHCLTLSICGNKVTVmNHYIDIPEVFmRKFDQLKSSSEWINTCANmTVYTLYIFLGLlVGLLYLIKKNLLITRPAImLGFVlAITELFYKLNEIPLSWFYYNTANSLSSHQINYIGGNlTmFIVYIFLYVSTIAVAEGLTRRAFKNHIQFWKILRPSVISTYQTIIQIIVSYLILPIYITFIILFYTFVIKYFGWWSPST…			-	-	CAAX prenyl protease family enzyme		0	18	9990544	446	B	Clostridia	310	5e-88	Clostridium carboxidivorans P7	ZP_05394950.1
461	BAB00458.1	Babela_gene_466	+	495570	496316	2	248	ATGAATCATTTAGATTTAATAAAAACAGTATGTTTAATATTATTAATATCAAACTTTAATATAACCATTACAATTGAACCATATGGACCAACAGCTACCTATGGTACACATGTTGAACCATATAACATATGTGATAGAGAATATGCAGCAGGAATGAGAATCGCGCGAGAAGAACTATTTTCTCTTGAAATGCCTCAACCAAGAGGAACAATTAGAAGCAATGTTATACCGATAGCTCAAAGATATATGATCATGTTAAAAAAACATCAAGATATAGAATATAAGATTAAGTATTTTGAAGATAGAGTTTTTGAAAATAAAACGGTGGCAGAATTAGGAAGGCCTATGCAATTATATAGTAAGTGCCTTAGTGACATATTGGGATACAACACTGCTTTA…	mNHLDLIKTVCLILLISNFNITITIEPYGPTATYGTHVEPYNICDREYAAGmRIAREELFSLEmPQPRGTIRSNVIPIAQRYmImLKKHQDIEYKIKYFEDRVFENKTVAELGRPmQLYSKCLSDIlGYNTALTYNIPTEESITNKLNQQILSGQPmRGQTRCDLFYQQEmERTLNYLKSKLDINlLKQAEQYmVmWKQYQDLKYNlQmIELNVLSIDIVARlRLPLLAYTRCQRSmLTKSYSFNINR*			-	-	hypothetical protein		1	0
462	BAB00459.1	Babela_gene_465	-	496318	498198	67	626	ATGATTTTATTAAAAAGTATTAATCTTTTATTCTCTAATAAGACTATATTTGACGATGTGGATATTTTTATATCGCAAAATCAGCGTATAGGAGTAGTAGGTCGCAATGGAGCTGGCAAATCTACACTTTTAAGAATTATAACTTCCGATATAAAAGTTGATAGTGGAATTATTGAAATTGATAAAAATAAAAAGATAGCTTATTTGCCTCAAGAATTTACTTTTCTTTCTACTAAAACGGTTTTTGACGAAGTTTTTTCTGTATTTGATTATTATAATCAGCTTAAATTACAAAAATTAGATTTAGAATCGAATTTAGAGAACAATATATCATTGAATCCGGAAAAAGATTTAGATCTTTATGTTAAGATAACTCAGGAACTAGAGCAATTTAACGAA…	mILLKSINLLFSNKTIFDDVDIFISQNQRIGVVGRNGAGKSTLLRIITSDIKVDSGIIEIDKNKKIAYlPQEFTFLSTKTVFDEVFSVFDYYNQLKLQKLDLESNLENNISlNPEKDLDLYVKITQELEQFNEVVAIENTKNIlNNLGFSSEDFDKPVKDLSVGWKmRLLLSKLlLQEADFYLFDEPTNHLDINTKLWFHDFLKNSKFGFLlVTHDRYFLDNSCDYILELERGKAKIFTGNYSKYLlIKEHQNEIlENAYKKQQKEIERKQELIDRFRYKATKAKmAQSLIKQLDKLDVIEVEPKSNNLKLKFPVIDSPGKVVLRFKNlKKIFNDKlIFNNISGEIQKDDKIAIVAANGIGKTTFINLLIGKYSlDDQKSSLIEFGHNVKHAIFEQDQL…			R	Uup	ATPase component of ABC transporter with duplicated ATPase domains	COG0488	0	0	9990932	489	B	Fibrobacteres/Acidobacteria group	410	4e-133	Granulicella mallensis MP5ACTX8	YP_005055851.1
463	BAB00460.1	Babela_gene_464	-	498265	499242	23	325	ATGTTTAACTTTAATAAATTAAGAGCAATTTATCAATTTATAACTATTACTTTATGTTTATTATTGCATGGTATATGTAATGCAAATAACTTTCAAGATATAGAAAATCTTTTACAAAAGTTTAAGAGACCTATAACTATATTGGAAGTTACAGATAATTCAATAGAATATACACTGAAATGTGCTAGCAAGTTTAATAAATCAGTATGCATAGTTTTATTTTTGGGCAAAGATTACAAAAGAGTTATACATGAAATAAAGAGGAGTCATTTGCATAATATAGTACTGCTTAATCCAACTAATATTAATTATAAGGACATAGATATTTTATCAAAATGTGAGCACTTTGATATATCGATTATACATAATTATTGTTTTAATATTTTTGATAATTTTTAC…	mFNFNKLRAIYQFITITLCLLlHGICNANNFQDIENLLQKFKRPITIlEVTDNSIEYTlKCASKFNKSVCIVLFlGKDYKRVIHEIKRSHlHNIVlLNPTNINYKDIDILSKCEHFDISIIHNYCFNIFDNFYNVlNCFTRlGDYVFFEINDPKIQKmFSEHKNIKLVNNlHSDRKlFLSNmKKTKLELARFTQGHRPYQATQNYEIYSDFKQKLFNKKLLDKPINWTPGINLVTFVmLRGLYPQSQIIYENIQSmKDQIPYHNDLmIGNmVIQGYKIQPIDFKDKRRNANmDRCINRALRVFEQNSTRLKNPLACmEQYYKRKK*			-	-	hypothetical protein		2	0			B	Chlamydiae/Verrucomicrobia group	52	1e-07	Simkania negevensis Z	YP_004670509.1
464	BAB00461.1	Babela_gene_463	-	499265	499741	173	158	ATGAGTTTATTAAAAAATATAATATTTGATCTTCACGGAGTGTTATTTGAATATAGTTCTTTAAGTGCTGTTTATTTTGATGAAAACTATAAGAGGGTTCAGCCAATAGATTATGGTCTTGATATACTTAAGTCTTGCTACTTGAATGGCATAGAGTATGACTATAAGTTTTATGTGTGTACTAATTGGGATGACAGCATGTTAGGCTATATTAAAGATAATTTTCAGGATATTATGCAATTTTTTCATGGTACAGTTAACTCCTCTGAGGCTAAATCTAAAAAACCTGATCATAAAATCTTTTTTTATTTAATAGATAAGTATAATTTGGATCCTAAAGAGTGTCTTCTAATTGACGATCAAGAAAAAAATATAGACACTGCTAAGGAATTGGGTATG…	mSLLKNIIFDLHGVLFEYSSLSAVYFDENYKRVQPIDYGLDILKSCYlNGIEYDYKFYVCTNWDDSmLGYIKDNFQDImQFFHGTVNSSEAKSKKPDHKIFFYLIDKYNlDPKECLLIDDQEKNIDTAKElGmTAIHAKDFNYINNELQRLNVFSKLL*			R	-	HAD superfamily hydrolase	COG1011	0	0			B	Gammaproteobacteria	86.3	1e-20	Succinatimonas hippei YIT 12066	ZP_08078597.1
465	rRNA	5S_ribosomal_RNA	-	499914	500008	125		GGAAACACCCGTTACCATTCCGAATACGGAAGTTAAGTTTACAGCGCCGATGATACTTGTCTGGAGACGGACCGGGAAAGTAGGTACCGCCAGAT
466	rRNA	23S_ribosomal_RNA	-	500133	502659	570		CCCAAGTACTGTAGAGCACGTGAAATTCTGCAGGAATCAGTCCAGACCATTGGATAAGACTAAATACTAACTGATGACCGATAGTGAACAAGTACCGTGAGGGAAAGGTGAAAAGAACCCCGGGAGGGGAGTGAAATAGAACCTGAAACCAAATGTCTACAATCGGTGGAAGCGATGTATACGTACGCGCAACCACGTACCTTTTGCATAATGAGCCAACGAGTTATCCTATATTGCAAGATTAAGCTTAGAAAGAGCGGAGTCGTAGCGAAAGCGAGTCTGAATTAGGGCGTTAGTAGTATGGGATAGACCCGAAACCTAGTGAGCTATCCATGTCCAGGATGAAGTCTCAGTTAAATGAGATGAAGGTCCGAACCGGTGTAGGTTGAAAACTGCTCG…
467	tRNA	Ala_tRNA_1	-	503229	503301	47		GGGGGTGTAGCTCAGTTGGTAGAGCGCCTGCTTTGCACGCAGGAGGTCAGCGGTTCGAATCCGCTCATCTCCA
468	tRNA	Ile_tRNA	-	503348	503420	64		GGGCCTATAGCTCAGGGGTTAGAGCACCCCGCTGATAACGGGGAGGTCAGTCGTTCAAATCGACTTAGGCCCA
469	rRNA	16S_ribosomal_RNA	-	503484	505018	839		AGAGTTTGATCCTGGCTCAGAATGAACGCTGGCGGCGTGCTTAACACATGCAAGTCGAGCGAGAAAGGTCTTCGGACTGAGTAAAGCGGCGGACGGGTGAGTAACGCGTAGGAATTTGCCTTTCAGTGAAGAATATCCTCGAGAAATCGAGGTTAATGCTGCATAAGTCCTTAACGGGAGAAAGATGGCCTCTTTGCTGTCGCTGAAAGATAAGCCTGCGTACTATTAGCTAGTTGGTAGGGTAAAGGCCTACCAAGGCGATGATGGTTAGCCGGCCTGAGAGGGTGTACGGCCACACTGGAACTGAGACACGGTCCAGACTCCTACGGGAGGCAGCAGTGAGGAATATTGCGCAATGGGCGAAAGCCTGACGCAGCGACGCCGCGTGGAGGATGAAGG…
470	BAB00467.1	Babela_gene_460	+	505857	506462	-9	201	ATGGATAACAATACTCAAAAAGCGTTTTTAGAGCAGATTTTAAATAGTAATGCTAATGCTAAAAACAATACTAAATCAAACAAAGCAAAAGCCAATACCTACGGAATCAACACCCCTTTAGGGACCGTAATAGTAATAGCAGATATAAAGCATGCTTATTTTTTGGCATTTAAAGATCAAGAGAACATCGAAAACAAAATTAAGATGCTTATAAAAAAAACAAACTTTACTATTACCGTAGAAAAAAATAGTATAATAAGTTTGATAGAAGAAGAATTAAACCAATATTTCAAAGGCAAACTAACTAAGTTCACCACTCCTATATATATGATAGGATCTAACTTTCAAAAACAGGTTTGGGCTGCTCTTTTAAAAACTTCTTATGGGCAAACCCAATCT…	mDNNTQKAFLEQILNSNANAKNNTKSNKAKANTYGINTPLGTVIVIADIKHAYFlAFKDQENIENKIKmLIKKTNFTITVEKNSIISlIEEELNQYFKGKLTKFTTPIYmIGSNFQKQVWAALLKTSYGQTQSYLEIANSLNLPQHSRAVAKANASNLLSIIIPCHRIINNNNKLGGYSGGIERKKYLIETEKEIVAKNYL*			L	Ada	Methylated-DNA-protein-cysteine methyltransferase	COG0350	0	0	9990504	62.8	B	Alphaproteobacteria	166	3e-51	Rickettsia sibirica 246	ZP_00142976.1
471	BAB00468.1	Babela_gene_459	-	506453	507031	9	192	ATGTTAGGAAAGTTATTTGTTATTTCTGGTCCTTCAGGTAGCGGAAAAACCACTTTATCTAATGAGCTGGTTGAGATTTTTCAGAATATTAACTTAAAGCGTGTTGTTACCTATACTACTAAAGTTCCTAGAGTTAATGAAATTGATGGTATTGATTATCATTTTTTATCTAAAGAAGAATTTATTAAAAAGATTGAGCAAGGTTTTTTTTTAGAGTATAGTCAATCCTATCTAGCTTATTATGGATTTCCTAATTATATTGTTAAGGCTCTAAAAAATGGTCAATCTTATATAGTTATTCTTGATCGCGCGGGTGCTAAAAGCATCAAGCATAAGATTGAAGATGCTATTCTTATTTGGCTTGAGCCTAAAAGTATAGAGGAATTAAGAAAAAGATTA…	mLGKLFVISGPSGSGKTTLSNElVEIFQNINLKRVVTYTTKVPRVNEIDGIDYHFLSKEEFIKKIEQGFFLEYSQSYLAYYGFPNYIVKALKNGQSYIVILDRAGAKSIKHKIEDAILIWLEPKSIEELRKRLmFRAQDSIESINYRLGLAKKEmEmELLEPIFDYKFINDNLDETLlSlQELFNKYLNVYK*			F	Gmk	Guanylate kinase	COG0194	0	0	9990527	114	B	Actinobacteria	140	9e-41	Collinsella stercoris DSM 13279	ZP_03297917.1
472	BAB00469.1	Babela_gene_458	-	507040	507690	147	216	ATGGTAACTATAAAACGTAAGTCTGATTTTGAGCCTTTATATTATGAAAAGAAGGCTTGGGCTGAAAATAAATTAATTTGTGGATTAGATGAAGTAGGAAGAAGTTGTTTAGCAGGACCTGTTGTCGCAGCTGCAGCTATCTTAAATCCTTATGTTGAGCATCAATATCTTAAAGATTCTAAAGAACTGACTCCTGAACAACGTTTTAAAGTTTATCAATGGCTTTTGAAAAATAGCATATTCTCCGTTGGTATTATTCATCACAGATTAATAGACCAAGTTAATATTCATAATGCTACTCTTTATGCCATGAAAAGAGCATTATTTCAACTGCTTGCTTCTTGTCCTAATTCGCCTGACTTAATATTGGTAGATCATATGCCTCTGATTTTAGATACT…	mVTIKRKSDFEPLYYEKKAWAENKLICGLDEVGRSCLAGPVVAAAAILNPYVEHQYLKDSKElTPEQRFKVYQWLlKNSIFSVGIIHHRLIDQVNIHNATLYAmKRALFQlLASCPNSPDLIlVDHmPlILDTVDIPVLHFSYGERLSSSIAAASIIAKVTRDSLmCRVDGFlPGYKlSNNKGYGTKAHKAAIDSDGLVVYHRNSFVSKFYLNSHN*			L	RnhB	Ribonuclease HII	COG0164	0	0	9990987	179	B	Bacilli	154	3e-45	Lactobacillus amylovorus GRL 1112	YP_004031777.1
473	BAB00470.1	Babela_gene_457	+	507837	508922	16	361	ATGCTTATAGATGAATTAAGAGAAAAAATAAAAAGTTCAGAACCAGATATAAATGTAATAAAATCTTGGTGGAAAAACTCTAATCTAGAAAAACAACTAGAAGATTTAGAAAAATTAAGCAATCAAGAAGAATTTTGGCAAAACCCAAACCAACCCGATATACTCAAAGAATTAAATAGAATAAAACAACAAAAGGAAGCTTATTTACAAGCAACAAAATTATATGATGAGTTCCAGGAGTTAATAGAACTATTTGAAAATGAAGAGGATGAATTAATTAAACTAAAAGATGATATATACAAATGGGCCCGAGAAATTTCTAGATTAAAATTAAATGTTTTATTAACAGAAGAGGAAGACAGCTCAAACTGCTTTTTAAGCATAAACTCAGGCGCAGGA…	mLIDELREKIKSSEPDINVIKSWWKNSNLEKQLEDLEKLSNQEEFWQNPNQPDILKELNRIKQQKEAYLQATKLYDEFQELIELFENEEDELIKLKDDIYKWAREISRLKLNVLLTEEEDSSNCFLSINSGAGGTESQDWAEILLRmYVRFCERENFTSSILDYQAGEGAGIKSATIFIKSKNAYGLLKNEQGVHRLVRISPFDANKRRHTSFAGVNVTPEVKKANIEIDPNDLKIDTYRAGGAGGQHVNKTESAVRITHLKSGIVVQCQNERSQVQNKEIAmKmLmAKLIQKQKEEEKSKElAIEKKKIEWGSQIRSYILHPYKLVKDHRTELENPQPELVLDGDImDFIESNLIKEKTK*		36	J	PrfB	Protein chain release factor B	COG1186	0	0	9990526	437	B	unclassified Bacteria	348	6e-117	Caldithrix abyssi DSM 13497	ZP_09549334.1
474	BAB00471.1	Babela_gene_456	+	508938	510404	69	488	ATGCAAATCGAATTTTTGGTTTCTTTTATAGTTTATTTATTAACTATATTGATAATAGGCATAGTATCTTCAAAAAAAAATCAAAGTAACAATTTACCAAGCAACTCTAAAGATTCTAATTCTAATGACTTTATATTAGGCTCTCGCTCTTCAAATTGGTTACTAACAGCCCTTTCTGCTCACGCAGCTGATATGAGCGATTGGCTTTTTATGGGATTACCTGGTGCAATTTATACTAATGGGGCACTTGAAATATGGATACCTATAGGCCTTTTATTTGGAATGTTCTTATCATGGCACTTTATAGCAGCTAAATTAAGAATCGAATCTGAAAAATATAATGCCAATACTTTGGCCTCATATTTTCAAAATAGATTTAATGACAGATCAGGTATTATT…	mQIEFlVSFIVYLLTIlIIGIVSSKKNQSNNLPSNSKDSNSNDFILGSRSSNWLLTALSAHAADmSDWLFmGLPGAIYTNGALEIWIPIGLLFGmFLSWHFIAAKLRIESEKYNANTlASYFQNRFNDRSGIIVSISALISFFFFTIYLSVGIKGIGYVLKSAFNFNYYFSTLLAVIIVVIYTLIGGFVSVAYIDLFQGIFLLLmLmLVPIYAFIKLGNISCImKAAKIKNISLSLIPSKYESTIKNLAFIVlNPFSWCLGYFGmPHILTKFmAAKNPQDmNKSKYFGLTWQlLATSSAVAVGlIGLCYFQAVPNKPEFIFIEmTKCLFTPWLAGIVLCAILAATISTVDSQLLVIASIIAQDFYKNLINKNATEKQVYNIYQISLIISALIGLIIAWQ…			ER	PutP	Na+/proline symporter	COG0591	1	12	9990674	435	B	Chlamydiae/Verrucomicrobia group	430	1e-145	Candidatus Protochlamydia amoebophila UWE25	YP_008714.1
475	BAB00472.1	Babela_gene_455	-	510473	512008	167	511	ATGAAAAATAGATTAAATCAGGTCCTTTTTATATTTATGATATTATTTAATAATATTGTTTCTATGGAATTAAGTGTATCTCAAAATTACAGACCATTATATTTATCAATAGATGATATGCCTGAGGAAGTTTTATTAATAATTCTGTTAAATGCTTTTGAATCAAAATTATCAGATTATATGAAATATTGGAATGATATTTTTATGAATTTTGATGAAGTTCTTATAGATGAATATAATAGGCATATAAATTTATTTTTTGTTAATATTCCTCTTAATAAGCGTTGTTTAAAAGAATGTATAAAGAAAGAATTAGAAAACATGCGTTTGATTTGTATGAGTTTTAATAGACTTATTCTTTATAATAAAAAATACTTTATAGAAATTATTAAACGATTA…	mKNRLNQVLFIFmILFNNIVSmELSVSQNYRPLYLSIDDmPEEVLLIIlLNAFESKLSDYmKYWNDIFmNFDEVLIDEYNRHINLFFVNIPLNKRCLKECIKKELENmRlICmSFNRLILYNKKYFIEIIKRLKIARFNYLKDQIKLQYAKFSVNSELYEIlNLDQDlFFSDKYITSYSmLDRGDRDEKIWFYQIDKESLKKAICLIlAGADIDVQNEHGRTALmLAVKEGYNKlIQIlLDLGANPNDEHGNTLIFAEAQGDEDIIKTLLSYKVNCNIPDEFGNTALIRAILSISKVILKSNKKmYHQRIKLLIDSGANVNFQRSIRSCYGCQRLKIGYTPLmLAVIYGEKDIIEmLINAGADVNmQDSDGVTALYLAVKKALYSSVKNNCYEIIEmLL…			R	Arp	Ankyrin repeats containing protein	COG0666	1	0			E	Metazoa	179	8e-38	Amphimedon queenslandica	XP_003382891.1
476	BAB00473.1	Babela_gene_454	+	512175	512840	83	221	ATGAAAATAAACAGTTTTTTTTATAAATTTTTATTAACTTCCTTTATAACGTTAATAACACCAACTTTAATAACTATGCAAAATAGCAATAATCATTATGAAGAAGCATCTGTACTTTTAATAACAAGTTGGCCATCTAAGCCTAATACAAAATATGCTTTATTAGGAAGAGAAAATTATGGCTCCTCTAAGGGCGAATGGGATAATTTTGGTGGAGATAAAGAACTAATCGACAATAACAGGCCTTTAAACACAGCAACTAGAGAACTACAAGAAGAAACAATATACTTATTAGGCAATGACTCTAAAATAGAAAGCAAGCTCAAGAAAAGCAAAAAATTAGTTAATAATGACAAAAAAAGCGTTACTTATATTACTTATTTTGATCATAAAGATCTT…	mKINSFFYKFLLTSFITLITPTLITmQNSNNHYEEASVLLITSWPSKPNTKYALLGRENYGSSKGEWDNFGGDKELIDNNRPLNTATRELQEETIYLLGNDSKIESKLKKSKKLVNNDKKSVTYITYFDHKDLENLTNNFYTARNSTQKSKNKEKNALAWVKYEDLKKVINNAKRDATGKLITPITIPANLIDSNNPSFKHQKNTVLVLRPFFVSKLQGLI*			-	-	NUDIX domain containing protein	COG0494	1	0			V	Viruses	45.1	1e-05	Paramecium bursaria Chlorella virus AR158	YP_001498485.1
477	BAB00474.1	Babela_gene_453	-	512923	514560	316	545	ATGTTTCTTTATAGAATATTTTTAGAATTATTGCTTAGTTTAATATTATCTATTTTATCGCAATATATAATGGCTTATATTTCTATGACTACTTCGCTTGGTCCTTGGATTGAAATTTCTACTGTTTTATTGAGTATAATTTTATTTAGATTATTCAATTTCAATAAGTTTGATAAATATAATAATAAATCTATAAGTCTTATAACTGCTTGTTCCGGTATATCAGGGATTATAGCAACAGCCGTGGGATTTTCGATGCCTGTATTATATTTTATAGATTCTAAAGTTTTTAATTTATGGTTTGCAAATCCTTGGATGTTTTGTTTTTATATAGGATTTTTAACATTGTCAGCAGGAAGCTTAGGTCTAATGGGCACAAATCTTTTTTATAATAGTTTA…	mFLYRIFLELlLSLILSILSQYImAYISmTTSLGPWIEISTVLlSIILFRLFNFNKFDKYNNKSISLITACSGISGIIATAVGFSmPVLYFIDSKVFNLWFANPWmFCFYIGFLTlSAGSLGLmGTNLFYNSLIlEERlKFAIGDIVYSmIYGNNILYNIILFLSGSISIFVFFILQTLKFFPKKmLIFKGYIFNIlNFPPIElDFDLlPIFLCTGFIVGPIVSSVFFGLIFKYLIIVPLYGIYPEIVKYLNLDSVllVNFNEFLNTFVTGILlFSIICGLYKFIVlAFLKFDYYKPYKLNVRKNFNLIEFVSILIlNCVFFSYFEFSLLSQVYIIIFTFlSIHQllIIAGKISIAPLGRYATlImIPGLLIFGFDSVQTTLVVAFAEIASGVACDSmF…			-	-	oligopeptide transporter OPT superfamily protein	COG1217	0	14	9990521	294	B	Clostridia	62.4	6e-10	Clostridium cellulolyticum H10	YP_002505065.1
478	BAB00475.1	Babela_gene_452	+	514876	515319	74	147	ATGAAGAAACAATTACTATTCGCTCTTTTATTCAGCGTATCAGCAGTAGCTGTTACCAATGCATTCTTCGGTCGCAGCTGCCATCGTGGGTGCCAACCTACTTATGAGCAACCAACTGCTTCTTTTGAATCAGTAGCATCATATGAACAACCTGCAACTCCACCAGTTTGTACAAAAACTGTAAAAGTTCCTAAAACTATATTAGTTGATAAAGTAGTTCAAGTTCCTGCTCGCAGAATTGAAATACCTCAACCTGATATAATTGAACGTATACCACAAGCTCCAAGAAAGATCTGTATCAAACAGCCACCTATACCTCAACCTGATATCATCAAATATGAACCAGTACCAGACAGAATAGTATGCCGCAAACAGCCAAATCTTGTTAGATATGAATGT…	mKKQLLFALLFSVSAVAVTNAFFGRSCHRGCQPTYEQPTASFESVASYEQPATPPVCTKTVKVPKTILVDKVVQVPARRIEIPQPDIIERIPQAPRKICIKQPPIPQPDIIKYEPVPDRIVCRKQPNLVRYECPVGTQEGNGCNTCN*			-	-	Putative inner membrane complex protein		3	1
479	BAB00476.1	Babela_gene_451	-	515393	515734	82	113	ATGAATGATTGTATATTTTGTAAGATTATTAATAAGACAATTCCTAGTGACATCGTTGTAGAATCAGAAAATGTTATTGTAATTAAAGATATTGCGCCAAAGGCATCTTTGCATCTCTTGATTATTCCTAAAAAACATATTAAAGATATAGTTTCTTTTGAACATAGAGACTTTGAGCTTGGCTCTCAAATGTTATTAATGGCAAAATTTCTTTCTGATAAATTTGATAATGCTAAGAATTTTAGATTAGTTATCAACAATGGAGTTCAAGCAGGGCAAGCTATATTTCATGTACATATGCATTTTTTGTCAGGCGATATGTCTGAATCCACTAATTTATAG	mNDCIFCKIINKTIPSDIVVESENVIVIKDIAPKASlHLlIIPKKHIKDIVSFEHRDFELGSQmLLmAKFLSDKFDNAKNFRLVINNGVQAGQAIFHVHmHFlSGDmSESTNL*			FGR	Hit	HIT family hydrolase	COG0537	0	0	9990500	106	B	Clostridia	109	6e-31	Natranaerobius thermophilus JW/NM-WN-LF	YP_001917361.1
480	tRNA	Leu_tRNA_1	-	515816	515898	37		GCCGAGGTGGCGAAATGGCAGACGCACGGGACTCAAAATCCCGCGATGGCAACATCATGTCGGTTCAAGTCCGACCCTCGGCA
481	tRNA	Ser_tRNA_2	-	515935	516023	83		GGAGAGATGGCTGAGCGGTCTAAAGCGACGGTCTTGAAAACCGTTATCTCGAGTGATCGGGATCGAGGGTTCGAATCCCTCTCTCTCCT
482	tRNA	Arg_tRNA_1	-	516106	516179	22		GCGCCTATAGCTCAACTGGATAGAGCGTCAGACTACGGATCTGAAGGTTAGGGGTTCGACTCCTCTTAGGCGCA
483	tRNA	Ser_tRNA_1	-	516201	516288	175		GGAGAGATGGCTGAGTGGCCTAAAGCGCTTGCCTGCTAAGCAAGAGTCTCATAACTGGGACGCGAGGGTTCGAATCCCTCTCTCTCCA
484	BAB00481.1	Babela_gene_450	+	516463	517560	12	365	ATGCATAAAAAAATATTTTTTACATTACAACTCTTATTTGCTTTAAACTTCAATATCATAATTTCTCAAGATAATTCAGAAGATATAGAATCAGTATCAGAAAGAGTAAATCAACTAAACTCAAAAATAGATTCAAACAACTCTAAATTAAAATACTTAGAACAGAACTTAAATCAAATAAAATATATAAACATAAGTTCCCGATTACAAAAGCTAGAAACGGATGTCGAAAAATTAAACAAAATCTATGAACTAAAAAAGAAAATAACAGATCTACAATATACAAAAAAAATAAATAAAATAGTAGAAAGCACTCCATGGATCTTATTAGGAATAACAAAAGATTCATCTGAAATAGAAGCAAAAACAGCATTTATAAATAAGTTAGATTCTTCCAAT…	mHKKIFFTLQLLFALNFNIIISQDNSEDIESVSERVNQLNSKIDSNNSKLKYLEQNLNQIKYINISSRLQKLETDVEKLNKIYELKKKITDLQYTKKINKIVESTPWILLGITKDSSEIEAKTAFINKLDSSNLNFETLKNSYKNFLKRNNSEENFESKFEDNINQILKERKDLQQKQALIIEKENImKSILSNIIFESLIIINEANKINALSNKNRLYRElSAmSNIAINSLYSGVKLLSIIKSTLDFKKPNSRLEKSTKLLGFTNSISNIIIALKDLRILKDTHLDYRYmYCDETKLAHYIWIAINKLTPYILFAKARNTNDNIDLLEVFEKPNKLTQKSIDEFNFASElANTSENIRKYLIS*			-	-	hypothetical protein		1	0
485	BAB00482.1	Babela_gene_449	+	517572	517859	45	95	ATGTCAGTAATAATAGCAATTAAAGTCACTCCTAAATCTAAATGCTCTAAAATCTTATTAGATAAATCTGGTAGATTATGCATTCATTTAACAAGTGTTCCAGAAAATGGAAAGGCTAACTATGAATTAATCAAATTATTATCAAAATTAATCAAAGTTCCTCAATCAAATATAGAGATTGTTTCAGGATTAACTTCAAGATTAAAAAAAATAAAAATTACAGGATTCTTGACCCAAGAAGAAGTACTCAATAAATTAAATCTTAGTGTTCAAAATAAATTATTTTAA	mSVIIAIKVTPKSKCSKILLDKSGRLCIHLTSVPENGKANYELIKLLSKLIKVPQSNIEIVSGLTSRLKKIKITGFlTQEEVLNKLNLSVQNKLF*			S	-	Uncharacterized conserved protein	COG1872	0	0	9990503	62.8	B	Bacteroidetes/Chlorobi group	112	1e-32	Candidatus Amoebophilus asiaticus 5a2	YP_001957461.1
486	BAB00483.1	Babela_gene_448	+	517904	519073	50	389	TTGAACGGTGAAAGTATAAGCGGAAAACTTTTTGCCAGATCTATTCAAGATCTTGACCGATATTTATTTAATCAAGAAATAGCATTATTAAATGCCAAAGAATACAAAATACATTTTATTTTAGCATTTTCATTATCTAATATCGATGAAAATAAATTTATAGAACATATTTCTATTTTATTAAATGCAGGCATACATCTACATAAAGCTCTTGAAATAGTATCTAAAACAATAAAGAATAAGTACTATAAAATCATAATAAATGATATAAAGAGATACGTATATGAAGGCGAAAAATTATCTTATGCATTAGAGGTACATAAAAATCATTTTAATATTTTAACCAGATCTATAATATATTCTGGAGAAATATCTTCTAATTTAAATTTGGCCTTTAAT…	lNGESISGKLFARSIQDLDRYLFNQEIALLNAKEYKIHFILAFSLSNIDENKFIEHISILLNAGIHLHKALEIVSKTIKNKYYKIIINDIKRYVYEGEKLSYALEVHKNHFNILTRSIIYSGEISSNLNlAFNQLVKHNKImNEFKKKlKSTLLIPIITLILFIIIFFGLLILIIPRFEAFFNSIDKNALSKSTKLILKLSKLIRSKKVLYISTGLLTILIILKNINIEmIKIYKYKILLNIPVISNFLFLIYTARFLQKLDLLLTSGlHITKSIEVIIESTQNLTLRDEIKKILNKmNSGHNlSLSISQSQIFNSEELFALIKVGESSGNLIFSINQASEIYQNKVYNNINKFIFLVQPLILIILGLLISGLIISIYVPLINLSSAIH*			NU	PulF	Type II secretory pathway, component PulF	COG1459	0	4			B	Thermodesulfobacteria	154	5e-42	Thermodesulfatator indicus DSM 15286	YP_004624998.1
487	BAB00484.1	Babela_gene_447	+	519123	519812	17	229	ATGAATGAACTTGTATTTTTTCTATATATATTAATAATAAGTAGCAGTTTATTAATTTCTCTTAAAATTTCTAAAGAAGCCTTAATTAGTATAATATGCCTACAAGCAATATTAGTAAATTTATTTGTAACTAAAGAAATACCAATATTTGGCTTATTAGCAACAGCTTCTGATGCAATTGCAGTGGGAATAACATTAGGACTTAACTTACTTCAAGAGTATTTTGGTAAAATCGAAGCACAAAAAACGATTTGGATTAGCTTCTTTTGCGCTATATTTTACTCAATAGTAAGCAAATTACATGTTCTTTATATTCCTGCTAATGAAAATATATCTGTTTCGAACTGCTTTGATATAATATTAAATTCGACATTAAGATTAATTATGGCTTCATTAATT…	mNELVFFLYILIISSSLLISLKISKEALISIICLQAILVNLFVTKEIPIFGLLATASDAIAVGITLGLNLLQEYFGKIEAQKTIWISFFCAIFYSIVSKLHVLYIPANENISVSNCFDIILNSTLRLImASLIVYIIVQNIDCQLYSYLNKKFKNRYFILRNYGSTFITQFLDTlLFSFLGLYKLNSNFSSINTIVQIIIVSYTIKLIVIFIATPYLALSKKIINISKT*			R	yhhQ	Uncharacterized member of the PurR regulon	COG1738	0	7	9990183	135	B	Chlamydiae/Verrucomicrobia group	172	2e-52	Simkania negevensis Z	YP_004671059.1
488	BAB00485.1	Babela_gene_446	+	519829	520959	4	376	ATGAATTACTTTAAATTCGAAGTTATTGCCAAATCTAAAAAATCAAGAGCAAGAGTTGGAAGAATATTCACTCCTCACGGAATAATAAATACCCCAAATTTTGTACCAGTTGCAACTAATGGCACCCTAAAACTTATCGATAGTATAACAACAAGTAATATAGGTGTAGAACTTATGTTTTGCAATACCTATCACTTAATGGTACATCCAGGAACTGAAACTGTAAGACAAGCAGGAGGCCTTCATAAGTTTATCAATAGGCCTCATCCCATAATAACAGATTCAGGAGGCTTTCAAGTATTCAGTCTAGCATATGGAACTGTAAAAGAAGAACTTAAAAGTAAAGGTATCAAAAAACATACTGAAGCAGTAGTTAAGATATCAGAAGAAGGCGTTTTA…	mNYFKFEVIAKSKKSRARVGRIFTPHGIINTPNFVPVATNGTLKLIDSITTSNIGVELmFCNTYHLmVHPGTETVRQAGGLHKFINRPHPIITDSGGFQVFSLAYGTVKEELKSKGIKKHTEAVVKISEEGVLFRSYKDGSKImLTPETSIQAQKDLGADIIIPFDElPPYHIDQSKlQKSLDRTHRWEERSLKQHLKDKNNQAIYAVVHGGIDKNLRKKSCEFLTNLPFDGYAIGGSIGKNRSEmLELINYTmPmLPEDKPNHLLGIGDLESIDACVRLGIDTFDSSHPTRCARHGQIFTSEGTVKIlQNKYKLKFEPLDADCICYTCQNYTSAYIHHLFKAREmTGLAlASIHNTHYmIKLmSNYRNlILNEVI*			J	Tgt	Queuine/archaeosine tRNA-ribosyltransferase	COG0343	0	0	9990179	525	B	Chlamydiae/Verrucomicrobia group	536	0	Simkania negevensis Z	YP_004671058.1
489	BAB00486.1	Babela_gene_445	+	520963	521730	41	255	ATGAAATATATAACTTCGCTTATAAATACTGAAATAAAATCAATTGTTAAACTTCATAATGCTAAAGAACGAAGAGAAACAAATAAGTGCATATTCCAGGGTATTAGAACTATAGAGACAGCTTTAGAGTCTGGGTTAAAATTAGACAAAATTTACATAACTCAAGATAATCTAAAAAATACAATAAATTTATTTAATAAATTTAATTTAAGTGAAAAGCTAATAAGAATAGTTTCAGATCATATAATTAACAAAATAAGCACATTAAAAACCAATCCTGGGTTGGTTGCTATATTTTACAATAAAAAGTTCGATATTAATAAATTAAATGAAGGTCTAGTCCTTGCTCAAATAATGGACCCAGGCAATATGGGCACACTGATAAGAACAGCAGCTTCA…	mKYITSLINTEIKSIVKLHNAKERRETNKCIFQGIRTIETALESGLKLDKIYITQDNLKNTINLFNKFNLSEKLIRIVSDHIINKISTLKTNPGlVAIFYNKKFDINKLNEGLVLAQImDPGNmGTlIRTAASCNIKSIAIVEGTDPWSTKVIQASAGTIALVNIFELSWSELLEIKEKNKLKLYALVPQNGYSIDSIKKDNALLVVGNEGNGlPNQWIEDCDRPITLKmPGNTESLNAAVAGSIALYLTFCKNI*			J	SpoU	rRNA methylase	COG0566	0	0	9990178	205	B	Clostridia	127	1e-34	Eubacterium yurii subsp. margaretiae ATCC 43715	ZP_07453651.1
490	BAB00487.1	Babela_gene_444	-	521771	523345	240	524	ATGGTTAGATTAAAATATCTAAAAAAAAGTTTATTATTTTTAATGATATTTAATATCATATTGATAAAAGATGTCAAAGCTTATATTTCTCAATCAAGTACTGAATTTCCAGAGGCAGAAAATATAAATAAATCAAATTGTAATACTGATTGCAGTAATGAATGCGGCTATGGGTGCAGTAATGATTATGCTAGTAGTCGTACTATATTTATACCAAGACTCTTAACTACAAATTCGATGTTAGATTTGCCTTTAGGGAACTATCAATTTTATCATAATGCTCAATGTCCTGAAGATAAAGCATTTTTCGATATTCAAGCTAGTTACTTTCATTTAAGATCAAGAAAAGAATGTGAACTTGCTGCTTATTTTTTACCAAATGGAAGAAGATGTATAAGT…	mVRLKYLKKSLLFLmIFNIIlIKDVKAYISQSSTEFPEAENINKSNCNTDCSNECGYGCSNDYASSRTIFIPRLLTTNSmLDlPLGNYQFYHNAQCPEDKAFFDIQASYFHLRSRKECELAAYFLPNGRRCISVREDGSGDVGSLWLGLISADGTQFDSRVCLSPRRKVDGGFFNFYFDFNTWLCGTWLSIAFAAmRVEQNICIKESCVENTGTLDNACNATQALNNSEWCAGRFCPNTmVRTGVDDVQFKLGWNYYFCNQDHFGIYFVATAPTGHRTRNLFIFEPLVGTRFGSAGVGFNSDYTVYDFGNQALHWmADlKYRYEFSYCTRRLFDLCKNGPWSRYLLVVSPDQPSmTEPGVNYFARRVRATPRNTVDFWTALHYNCCEYHFEVGYDlYWH…	6		-	-	Beta-propeller domain fused to N-terminal C-rich domain		1	0
491	BAB00488.1	Babela_gene_443	+	523585	524859	254	424	ATGTTAGGATCAGGAATCTTTGTTAATACAGTACTATTATCAAAGCTAACGGGTTCTTTAAGTCCATTATCTTATATTATAGTAGGCATATTATTGCTACCGCTTATATTAGCAATAGTTAAATTATGGGGCTCTATAGATTCAGGAGCTACTTTTTATCATTTGGGGTTACCAATAAGTCCTTTTTTTGGATTTTTAAGTAGTTGGAGTTATTTCATTGGAAAAATAAGTACATTGGTATTAGGAATTCATGTCTGTTTTTCGCTTTTACAGCAAATTATTCCTGAACTTCAATCGATACCAATACTATTGCTTGATGCAATTACCATATTCATATTTACAATATTTAATCTCCTAAATTTAAGAACAGGTAGCACAATTCAATATGGCTTTATCATT…	mLGSGIFVNTVLLSKLTGSLSPLSYIIVGILlLPLILAIVKLWGSIDSGATFYHlGLPISPFFGFLSSWSYFIGKISTlVLGIHVCFSLLQQIIPELQSIPILlLDAITIFIFTIFNLLNLRTGSTIQYGFIIFKLVPIIFTIFSGFYLFSKANFNSELLIPSGIPASITLVFFAFAGFEASCSLSQSIENPKKNGPKAILISYIIVVIIATLFQFmLCGNLGKELYSLTNGYLEVFPTLIAKLSNFFQNNKIKHISIVLLNLGIAASSLGAAYGVmFSNSWNLYNLAQSNHLFmSKIFTLLNKHHIPYVCIITEGLIAIIYLLITQAQQIPLQQVGALGATISYTISTLSLLILSIDKRQKTNIKIAIFSLISCLILLSAFIFNLSVYGISNlLILFI…			E	LysP	Amino acid transporter	COG0833	0	11	9990175	304	B	Clostridia	85.9	7e-18	Clostridium bolteae ATCC BAA-613	ZP_02082886.1
492	BAB00489.1	Babela_gene_442	+	525113	525532	167	139	ATGAAAAGAAATATTATAAATACATTAAAAATTAAAGCTCATTTTTTTATCTTAATAAGCTTACTTTCTTCTAATTTAACCACTAAAGCAACAAATGATACAGAGATTTCTAATGAACAACAACATAGAATATCTACTTTTATAGAAAATTTCCTAAACAAAGATATAGAGCCAGGAAAAACGTTTGAAGGTTGGTTAGAAGATTTAAAAAATTTACTTCAAGGTGCTCCTAATTTTCCACAATATTGCACTGCAATCGATAATATTAAAAAATCAAGAAATATTTATGAAGCAGGAAGAAATTTTGAAAAATTTCAAAATCTTATTCCTACAAGATTAAAACAAGATTTAGCAAAAAAATATAGCAAAGCTATAATCCTAAAAAATTTAACAGAAAGA…	mKRNIINTLKIKAHFFILISLLSSNLTTKATNDTEISNEQQHRISTFIENFLNKDIEPGKTFEGWLEDLKNLLQGAPNFPQYCTAIDNIKKSRNIYEAGRNFEKFQNLIPTRLKQDLAKKYSKAIILKNLTERLKRRTK*			-	-	hypothetical protein		2	0	9990173	33.1
493	BAB00490.1	Babela_gene_441	+	525699	527528	94	609	ATGAACACAAATAAAATCGATAATAATCTAATCTCTGAAAATATATTTGACGTAATTGTAGTTGGAGGAGGACATGCAGGAATAGAAGCTGCTTATGCATCTAGTCGTATGGGATCAAAGACTCTAATGATTACCTTAAGTATAGATAAAATTGGACATATGCCTTGCAATCCTGCAATAGGTGGTATAGGCAAAAGTCATATAGTATTTGAAATAAGTGCATTAGGAGGCTTAATGCCAAAATTATGTACTAAATCTTACTTACAAGCAAGAATGCTAAATACTCGTAAAGGACCTGCAGTTCAAGGCTTAAGACTTCAAATAGATAAAGAAAGATATAAAATTTTGAGTCAAGAAGAGCTATTAAAAACACCAAATTTAACTATCATAAGTGATATG…	mNTNKIDNNLISENIFDVIVVGGGHAGIEAAYASSRmGSKTLmITLSIDKIGHmPCNPAIGGIGKSHIVFEISALGGLmPKLCTKSYLQARmLNTRKGPAVQGLRLQIDKERYKIlSQEELLKTPNLTIISDmVEElILDNNKVIGIKTRSNKTYKSGAVILTTGTFLRGLIHmGHNNYSAGRQGEEAVQTLSQSIKELGLKmVRLKTGTPPRLlRSSLDLSQLEYQGSDNLDSLFEFTSHQVEHKIGCYITHTNENTHKIIKEHAHLSPIYTGHIKGTPPRYCPSIEDKIARFADKNSHHVFVEPESASNDEIYPNGLSTSLPIEIQEKYIRSIKGFENAIIVRPGYAIEYDAVLPNQLYHTLEVKTVENLFLAGQINGTTGYEEAAGQGIIAGINAH…			D	GidA	Flavin-dependent tRNA uridine 5-carboxymethylaminomethyl modification enzyme GidA	COG0445	0	0	9990171	733	B	Gammaproteobacteria	587	0	Glaciecola punicea DSM 14233 = ACAM 611	ZP_09921376.1
494	BAB00491.1	Babela_gene_440	+	527622	528443	29	273	ATGAAGAATAAAATAATACTTTTATTATCTGTTTTCATTAATGTAAATATAAGCGCAAAGACTGTTTTTATATTTAGTCATGGATTAGAAGGAAACCGAAATCAAATTAAGCGGTATACTATGCCAAATAAACTTAATTGGCAAATTTTAGGTAACAATAATATAAGTTTTGATTTCGGCGATGTAGATTCTGATGGAAAATTCAATGAAAATAATGCTAATCTTGCTCAAGATAAAGATGTTGAGACTTTAGATAACATCTATAAAGAATGCTTAAAAGATGAAGCTGTAAACAAAATAGTATTAGTTGGAGTATCACGTGGAGCTTCAACGATTATAAATTATGCATCAAGACATCCAGAGAAATTAGCAGCTGTTGTTCTTGAATCCCCTTTCGAT…	mKNKIILLLSVFINVNISAKTVFIFSHGLEGNRNQIKRYTmPNKLNWQILGNNNISFDFGDVDSDGKFNENNANLAQDKDVETLDNIYKECLKDEAVNKIVLVGVSRGASTIINYASRHPEKLAAVVLESPFDSIEKIIEYQLNRKYVGWIPGIKHLFHKIIERKYPNYDKNGIRPIDIVKSLPKNlPILFVHSKKDRLIPIKSSIRLYKQLKSTGHNNVYLLKLNDGEHASYQWGTDANNYQTVVHAFYKKHDIEHIEELAQLGERLLEASK*			R	-	alpha/beta superfamily hydrolase	COG1073	2	1	9990177	36.2	B	Bacilli	65.1	6e-12	Exiguobacterium sibiricum 255-15	YP_001814922.1
495	BAB00492.1	Babela_gene_439	+	528472	529281	-13	269	ATGTATCCAGTAATTTTTAATATATACGGTCCTATAAAACTCAATAGTTTTAGCGTTGCTATAAGTATTAGCATAATTGTTTTTCTTTGGTTAATAAGAAGAGATAAAAGCGTTACAAACCTTATAAGCAAAGAAGATATTATAAATTTAACATCAGAAACAGCTATCATTGCTATAATAGGGGGACGAGCTTTACACGTAATTAACAATTTTAAACATTACAATAACATTATTGAAATAATAAGTATTTGGAACGGTGGGCTTGCTGTTTTAGGATCCATTATAGCAGGTTTAATATACTTAGCTGTTACTTTAAAGAAAAAAAATATTAAAATACTTTATGCACTTGATATCATATCCGTCTATATACCTATTGTTCATTCTATATCAAGAATAGGT…	mYPVIFNIYGPIKLNSFSVAISISIIVFLWLIRRDKSVTNLISKEDIINLTSETAIIAIIGGRALHVINNFKHYNNIIEIISIWNGGLAVLGSIIAGLIYLAVTLKKKNIKILYALDIISVYIPIVHSISRIGCFLAGCCYGQVCNPSQLWAVTYRDPESIAPLELAlHPTQIYSSLTFLFIFIFmQFLYSRYKLKQGTLLTIYLmLSSLERISIDFLRGDRDIIIKNIIYSQDISKAQlLAIFILIVAFLSFIIIRLTKNKIEHHEPI*			M	Lgt	Prolipoprotein diacylglyceryltransferase	COG0682	0	5	9990167	145	B	Deltaproteobacteria	145	2e-41	Desulfobacca acetoxidans DSM 11109	YP_004371891.1
496	BAB00493.1	Babela_gene_438	+	529268	531016	-13	582	ATGAACCTATTTAACATAATCAAACAAAAATGTTCGATCTTAAGCATAATAAGCGAATATGTAACCTTAAAAAAAACAGGATCTTATTATAAAGGGCGTTGTCCTTTTCATAGTGAAAAAACCGGTTCTTTTACGGTAAGCCCTGAAAAAGAAATATTCTATTGTTTCGGATGCCAAAGTGGAGGCGATGTCATCTCTTTTATAGCAAAAATTGAAAATTGCTCACAATTAGAAGCAGCAAAGATAATTAGTCAAAAATATAATATAGATTTACCAGATAATCAAGAAAGCGACTTTAATAATTTAGATAAATTTAATAAGAAAAAAGAATATATTAAGACTAACGAAATTTTTCTAAAATGGGCACAAAAAAATTTATTAAAAAGTAAATTAGCACAG…	mNLFNIIKQKCSILSIISEYVTLKKTGSYYKGRCPFHSEKTGSFTVSPEKEIFYCFGCQSGGDVISFIAKIENCSQLEAAKIISQKYNIDLPDNQESDFNNLDKFNKKKEYIKTNEIFLKWAQKNLLKSKLAQDYLNKRAINKNSIDLFEIGFVPSGTKNITELISFAKKNNILTSDLIDSKIlIEGKHGIYSPFEDRIIFGIKDHLGNLLGFGGRIIKEEDNRAKYYNSHDNQFFNKGSLLFGLDLAKKKIQEKNAVFLVEGYIDTImmTQNDFLNTVATLGTACTKEHLTQLSRYTQRLYLLYDQDTAGQKAITRLIESCWQANIDLYVISlPKGEDPASYLEKNNDLKSLILNTKDIFTFYLEYIGSDFHKQSLNQKIISTKKLIDIIFSIDDLLK…			L	DnaG	DNA primase (bacterial type)	COG0358	0	0	9990166	450	B	Clostridia	277	8e-84	Thermosediminibacter oceani DSM 16646	YP_003825316.1
497	BAB00494.1	Babela_gene_437	+	531003	532895	28	630	ATGGTCAAAGGTAAGATCAACAAAGTTAAAAGTACTAAAAAACAAGATAAAAAAATAGCTGATTTGGATGGTTCTAATACTGAGGTAGTAGATATATTACTAGAAAAAGGACGTCAATCAGGTATTATCACGTATGAAGAACTTTTAGAGTTCTGTGATAGAAATAATCTTTCTGAATCAGAGACCAATGATATTATCAAGATTCTTGAAAAAGAAAATGTAGAACTTATAATGGAAGAAGAACTTGAAAATGAAACTGAAATTGGATATGAAAAAGAAGATAATATTGCAAAAGCACATATAAAATCTCATATTGAAAGCTCATTAGATTACACCGATGAGGATGAATTAGAAAGTGAAGATGAAGATGAGGATGAAAGAGATTTAGTAAGAGAAGCA…	mVKGKINKVKSTKKQDKKIADlDGSNTEVVDILLEKGRQSGIITYEELLEFCDRNNLSESETNDIIKILEKENVELImEEELENETEIGYEKEDNIAKAHIKSHIESSLDYTDEDELESEDEDEDERDLVREASESAHVSDGVKAYLRDIGKIPLLNKKTESIISlKIAEGKKESIEALSKFPFIHKEVVLLGEKLEKNSISLKEIIQFSEYDEENLPKYSEERDVLIVTINELKNLIKNEEKIYQSYRGKLDSEDKKQEmLNKVKQNKEEISKKIQEIRLSNKLIRKLARRIERSINKINDKLTFIKQNEmLFKQmSKKSILTESEQLEVQDLDRQIRANYKTARKLEQELGLPQADIFKYYNQLRRGQAKDKRAKDDLARANLRLVVNIAKKYVNRG…			-	-	RNA polymerase sigma factor RpoD	COG0568	0	0	9990165	792	B	Deltaproteobacteria	419	2e-137	Sorangium cellulosum 'So ce 56'	YP_001615090.1
498	BAB00495.1	Babela_gene_436	+	532923	534236	79	437	ATGGAACCTCCGGTTGCTAGCACTACAAGCGCTGAATTGATTTTGCTATTAATAGCACTTATAATTTGTTCAATCCTATCATTTTTAGAAACTAGTATTACAGCTCTAAGGATGTTTAGATTAAAAGAGATATCAAAAACAACTACAAAATATAAGTCTTTAATCAATACTCTTGAAAATAATCCAAGCAGAATTTTGATAACTATATTACTTGCTTATAATTTGGCAAACGTAGTTGCAGCGGTATTAAGCAATCAAATAATAGAAAAACTAACAAGAGCATTAAACATATCTGATAAAGTAGGATTTATTGTAGGAATCTTGATAACTAGTACAACTATATTAATAGTTGATTTGATACCTAAAAACTTGGCAACACGTAATGATAAGTTTTTAAAA…	mEPPVASTTSAElIlLLIALIICSILSFLETSITALRmFRLKEISKTTTKYKSLINTLENNPSRIlITILLAYNlANVVAAVLSNQIIEKLTRALNISDKVGFIVGIlITSTTILIVDlIPKNlATRNDKFLKSTLGITNILYVGLYPFVElLSKLTDSIASLLLGKESDKNAYHESENEIRFLIDYVYEKGLIDVNKSNmLKSIFDLSTKTVKEVmVPETDIISISTDNNKEEIIDVFAKYQLTRlPVYQSNSDNIVGmLHQKDFFQLISKNDLRSWKEVVRPLVFIPESARLLKVLKELREQRmHmAIVLNEFGVITGLVSLEDVIEEIVGEIQDEFEPQKDKIISLKSNSWLINASIELKELNNFFNIEFEAHHSLTLAGFLTEHFQYmPKKGERL…			R	TlyC	Hemolysins or related protein containing CBS domains	COG1253	0	3	9990164	380	B	Clostridia	226	4e-68	Acetohalobium arabaticum DSM 5501	YP_003827227.1
499	BAB00496.1	Babela_gene_435	-	534315	534947	116	210	ATGAAGTCCAAGTTTATATTCTTAACCCTGTTTATATTAAGTGTCTCTGGTTGTGTAGATAAAATAAATCAATTAAATCGTTTTCCTGAGATTAATATAGCAGATAGTTTTTATCAAATTCAAGATGATATTGCTTTAACTGCAAGAGCTTTTTCTTCACAAGAAAGCAAATCTCATTTTGGCGTAGATTTGATTAGTAAAGGTTATATACCAATACAACTCAGAATAGAAAATAGGTCCCCTGACACTTATATCATTAGACCAAGTTATATAGAGTTAGCAATAGCAGAACCAAGTAAAATTGCTAAATTATTGCATTGGGATACTTATTGGTGGGTAACTACTGCTGGATGTTTATCCTTGTTATTTTGGTGGCCGGCAACCTTTTATGTTGGGCAA…	mKSKFIFLTlFILSVSGCVDKINQLNRFPEINIADSFYQIQDDIALTARAFSSQESKSHFGVDlISKGYIPIQLRIENRSPDTYIIRPSYIELAIAEPSKIAKLlHWDTYWWVTTAGCLSlLFWWPATFYVGQSGYDmYRTNKNINECINYNSICENQAIEIPPYDVLNKFIFVTRSEFTSRFRIKLFNIDQKLLLTFNVNVFGHVKNSP*			-	-	hypothetical protein		1	1			B	Chlamydiae/Verrucomicrobia group	53.5	1e-08	Simkania negevensis Z	YP_004670623.1
500	BAB00497.1	Babela_gene_434	+	535063	536103	94	346	ATGATAAAAAAATCTTTATTATTCATAATATCATGCAGTTTAATAATTCAAAAAAATTCTAATGCATTCATTTTAGAGATGCTAACAGATCTATATGCTATTCGTCAAGCTTTAGACGAGATGAACAAACAAAATCGAGATGCCCTATTAAACAACGTAAAAAGACTAGTCATCCCTGAACAAGCAGGAGAAAATCCAAATAATTACTCATTTGCGTCTATGGATAAAATAGATATTAAACGAAATGGACAGTCGGTTTTTACATTTAAAGATTTAGGAGGTCATATCCCAGAAGACATTAGGGAAATAATCGATTTTTTAAAATTTCCTGAAAAATTCAGAAGAGTAGGAGCCATTATGCCTAGAGGTATTTTGCTTGTAGGGCCTCCAGGAACCGGT…	mIKKSLLFIISCSLIIQKNSNAFILEmLTDLYAIRQALDEmNKQNRDALLNNVKRLVIPEQAGENPNNYSFASmDKIDIKRNGQSVFTFKDLGGHIPEDIREIIDFLKFPEKFRRVGAImPRGIlLVGPPGTGKTSIARAIAGEADAEFFNESASAFIEIYVGVGPKKIRELFENARKSVKIGPRKKAIIFIDELDAIGGSRGGEQNSEYRNTLNELLNQmDGFNSDNSIlVIAATNTPDHIDAALKRPGRFDRIVEIGLPNEESRLDILDLYCRKIARDQSIDLKKIASATRGFSAAELKNLVNEAAVRAAREEALSVTATHFESALKDmINRRRRNNHQPFSKL*			O	HflB	ATP-dependent Zn protease	COG0465	1	0			B	Deinococcus-Thermus	251	5e-77	Marinithermus hydrothermalis DSM 14884	YP_004367263.1
501	BAB00498.1	Babela_gene_433	+	536197	536670	82	157	ATGAATCAAAATAAAAAATTACTCAATATTGTACTATTTTTAAGTATAATATTCACAAATATACTTAATATTCAAGCTAAAGAAATTGCTTCTACTGAAGAACTAGCAAATAAAATTGCTAAAACTATGGCGAATTTAATAATCTTAGATGATAAAGACCAAGAGTCTTATATTAAACTTGATAAAAAATGGCAAAGTTTAATAAATTCTAAAATTATGAAAAACCTTAATGAATTATATAAAAAAGCTGCTAAAATAGAAAAAATCAATGCCAAAGAAACAGAAGTATTAGAAATAGATATTATTAACTTTTTAGCAATATTAGGCAAAGAAATAAAAGCTATAACTATAGATAATAAATACCATTTTAATAAAGAAGAAATAGAAAAAATAAATAGG…	mNQNKKLLNIVLFLSIIFTNILNIQAKEIASTEELANKIAKTmANLIILDDKDQESYIKLDKKWQSLINSKImKNLNELYKKAAKIEKINAKETEVLEIDIINFLAILGKEIKAITIDNKYHFNKEEIEKINRYYDTQFCLSCFLNDLGFEISCYTN*			-	-	hypothetical protein		2	1
502	BAB00499.1	Babela_gene_432	+	536752	537678	40	308	ATGAAAAATTTAAAAAAAAGCTTAGTCGATAAAGTTAAGATATGGTTCAATAAAATAAATCGTCTTTTAGAAATACAGCTATTTATGATGCTAATTTCTTGGCCTATATTGCTTTATTGGGGTCTTCCGCTTTCGATCATGTCACCAATAGGAAACATTATTTTTGCTCCATTTTTAACTATATTTATTATTATTAGCTCTTTAATATTTTTTTCAGAGCTATTATCAATTCCTAACAATTTTTTAATAAAATGCTTAGATTTAATAAGCAATTTATGGATAAAACCCTTAAAATGGTCGAGTAAATCTTGGCTAATAATATGCAAATACCCAAGCATTTACTTTTTAATAACCATACCAATAATAACTCTACTGATAATCTATAATCAAAAACTAAGT…	mKNLKKSLVDKVKIWFNKINRLLEIQLFmmLISWPIlLYWGLPLSImSPIGNIIFAPFLTIFIIISSLIFFSELLSIPNNFLIKCLDLISNLWIKPLKWSSKSWLIICKYPSIYFLITIPIITLlIIYNQKLSSSFLKIAALITFmSFNIIIFKYLNNDINTDIHLlNKDILFmSDNEILIDKNSALNQSISSFAlTTTIAKKGINKIKHlIVINPSSNCFKNIKALLNIITIKNIYmPLFKGNLNQKGWLNWQNLLEITKKEKIKLYLLNENITIKLPKEKEIIINIKDKTINKNKLIYKKIDLIYQ*			-	-	DNA internalization competence protein C-terminal fragment		0	4	9990940	87.4	B	Bacilli	48.9	4e-06	Bacillus atrophaeus 1942	YP_003974083.1
503	BAB00500.1	Babela_gene_431	-	537718	538578	90	286	ATGAAAATAAGAATTTTATTTTTTCTATTGATATTAAATTTTAATATGGACTTAATTGCAAATAAAGAGCTTATAGAAGCTGCTATTAATTCCGATTTAGATCAATTAAAAGAATTAATTAAATCAGATATTAATATAAATTATAAAGATCAAGACGGTAATACCGCTTTAATGTATGCTGTAAAAAATGGCGATATTAATGCTGTTAATTATCTTTTATTAAAAGGTGCTGATCCTAACATTATTAATAATCTTCAACAAACATCTTTAATTTTAGCAGTTGATAGAGATAACCTTTCAAATGTTTTAGATAAATCTTATTCATCAAAAGAATTAGAGCTGCTCTTTAAATCCGATAATAATTATCCTATAGTTAGAAGTCTTTTAATAAAAGGAGCT…	mKIRILFFLlILNFNmDLIANKELIEAAINSDLDQLKELIKSDININYKDQDGNTALmYAVKNGDINAVNYLLLKGADPNIINNLQQTSLILAVDRDNLSNVLDKSYSSKELElLFKSDNNYPIVRSLLIKGANPNVKDHLGKSPLYLAAEYGDLRCLNLLLGVHNVDVNIKDIFGYTPlmAACRTNQKNIVNRLVKHPSIKLNAQSTGlTSLDNSNNLNEGTGLTALmVAASmNRATIVKmLLRAGADYKITDYNGRNAIDIAKGTYKSSKRLLEALNNNVNLKS*			R	Arp	Ankyrin repeats containing protein	COG0666	1	0			A	Archaea	103	6e-25	Sulfolobus islandicus Y.N.15.51	YP_002840971.1
504	BAB00501.1	Babela_gene_430	-	538668	540014	294	448	ATGAGCAATTTATATTTTGATTATAAAGATACTGTACTTATTAATGATAAACAAATAAAACAAGTTTGTAATTACTTAATGAATCATATTGATGACATAAAAAAAGAGCTTAAATTTGGTTATAATACTAAATATGCTTTTCTAAATTTAGCAAATGATTTTAACTTAGTGCGCGAAGTTAATCAAATGATATTAAAAGCTAAAAATCTAAAACCTAGAATTTTTTTATTAATAGGTATAGGAGGATCTAATTTAGGAACTTTAGGTTTATTTAATTCTATTTTTGGTAATTTATATAACTTAAAAAATATTTTAGATTCTCAAGATTTAAACAGAACTTTATTTTATTGTGCTGATACTATAGATGACTATTATCTTTCAGATTTAATTTTTATAGTG…	mSNLYFDYKDTVLINDKQIKQVCNYLmNHIDDIKKELKFGYNTKYAFLNLANDFNLVREVNQmILKAKNLKPRIFLLIGIGGSNLGTLGLFNSIFGNLYNLKNILDSQDLNRTLFYCADTIDDYYLSDLIFIVERELKSGYNVlINIVSKSGKTIETSINAYIFIDlIKKYKSNYQDYIFVTTDKDSLLYNISKKENYNIlEIPKLVGGRFSVLSAVGLFPIGFFVKDFCSIEDILVYHQDAIKRYLSCDLNINYALISASITYFNYQYRYKNISDlFIFSPDLKFLGSWYRQLVGESLGKKFDNNKNLKEVGITPTISIATIDlHSVVQLYlAGPRDKTTTFlSFKNESNNIKVDSSLFDCDLYQKNLSITFIKNSILNGVKSAYQKDQRPFmSIELR…			G	Pgi	Glucose-6-phosphate isomerase	COG0166	0	1	9990954	190	B	Clostridia	186	2e-52	Desulfosporosinus orientis DSM 765	YP_004971369.1
505	BAB00502.1	Babela_gene_429	+	540308	540679	222	123	ATGAATATAAAGAACTTACTTTTCACAATGTCTATAATATCTTTAGGTACTATATTAACTACCAGTGCAGTAGTCCAACAATTCTGTCAAGATGCACTAAGTGGCAAAAGTGTAATAAAATTTTACGCTACATGGTGTCCACCTTGCCAAAGACTTAAGCCTATAATAGAAGAAGTATCTAATGATTATGCAAATTCAGTAAAATTTTTTGAAGTAAATATAGATGAAGCAAATCATTTGGCACAAAAATATAATGTAAGATCCTTACCAACTGTAGTATTTTTAGAAAATGGCTCAGAAAAGGGTAGAATAATTGGAGCAACTACCAAACTGGCACTAAAGAACAAAATCAGTCAATATTTAAAAGTTTAA	mNIKNLLFTmSIISLGTILTTSAVVQQFCQDALSGKSVIKFYATWCPPCQRLKPIIEEVSNDYANSVKFFEVNIDEANHlAQKYNVRSLPTVVFLENGSEKGRIIGATTKlALKNKISQYLKV*			OC	TrxA	thioredoxin	COG0526	2	0			A	Archaea	92.8	2e-24	Candidatus Nitrosoarchaeum koreensis MY1	ZP_08667212.1
506	BAB00503.1	Babela_gene_428	+	540901	541365	149	154	ATGAAAAAATTAATAATAAAAGTTTTACTACTTTTTGTCTCAATCTCTACTAATATATTTATGATTAACAGCACCCCACTAACAACCAATATAGCAAGAAAAATGAATTTCTATAATATGAAAAATGACTTAAGATTAAAAGCAACACAAAGATTAAATCAAGTAGAAGATCAATTAAATATAGTAATTCAAGAGCTTAGAAATAAAAAAAGATATAGAGCAGCGGATGTAATGGAAGAAGAATTTAGTAGAATAGCTGATATATATTCTCAAGAAATAGATGCAGTTTTTAACCATATAGATAGACGAATGGTCGTAGGCGGCCATAGATTAGATGATGTTAATGCACCTGTAGAAGAAAAAATAAAATTTGTACAAGGCGTACGCGCTGAAGCTTTA…	mKKLIIKVLLLFVSISTNIFmINSTPLTTNIARKmNFYNmKNDLRLKATQRLNQVEDQLNIVIQELRNKKRYRAADVmEEEFSRIADIYSQEIDAVFNHIDRRmVVGGHRLDDVNAPVEEKIKFVQGVRAEALVElGRIINKRLSHTLRWmYSY*			-	-	hypothetical protein		1	1
507	BAB00504.1	Babela_gene_427	+	541514	541783	295	89	ATGACAACCAATAGAAAAAACAAATCTACAAGTAATAACTTAAACGAAAATAACAATCAACGTTCACAGAACGCTAGTTCACAATCAAATAACACAAATCGTTCTCAAAGTTCTTCTAAATCTACTGGAACAAGAGGCGGAAGCCATGAGCAACACGTAAAAGCAGGACATTTAGGTGGAGTGGCTCCTCATGAATGTAGAGGTAGAGAATGCAGCAAAAATGAAGGTTCCAGTTCTAATGGAAGAAATAACGGAAGAAACGAAAAATAA	mTTNRKNKSTSNNLNENNNQRSQNASSQSNNTNRSQSSSKSTGTRGGSHEQHVKAGHLGGVAPHECRGRECSKNEGSSSNGRNNGRNEK*			-	-	hypothetical protein		0	0
508	BAB00505.1	Babela_gene_426	+	542078	542569	9	163	ATGGTAACAAAGAAAACTACTAATAATGCTAAATCTAAATTAAGCAGTAAATCAGCAAATAAAACCTCAAGCAAATCTCATAAAGCTACAACAAGCACAAAAGGCGGAAGTTCAGCGCAACACGCAAAAGCGGGGCGTTTAGGTGGACTTGCTCCTCATGTATGTAGAGGTAGAGAATGTACTAAGTTAAAAGCTAATTCTAGATCAAGATCAGCAAATGCAGCTACTAAATCAACCTCTTCTTCAAAATCTACCTCAACAAAATTAACCGCTCCTAAATCTACCTCAACAAGATCTCATTCTACAGGTGCATCAACTTCATCAAGAGCAAAATCATTAAGCGCTAATTCTAGATTGAAATCTGCAAAATCTAATAATTATAGTTCTTCTCATAAATCT…	mVTKKTTNNAKSKLSSKSANKTSSKSHKATTSTKGGSSAQHAKAGRLGGLAPHVCRGRECTKLKANSRSRSANAATKSTSSSKSTSTKLTAPKSTSTRSHSTGASTSSRAKSLSANSRlKSAKSNNYSSSHKSKSASSKATPKRSTSARASGSSSSRKKVSYR*			-	-	hypothetical protein		1	0	9990450	32.3
509	BAB00506.1	Babela_gene_425	+	542578	543060	245	160	ATGAAAAAAATATTAATATTAAGTCTCATGGGCTTAAGTTTATATGCTTATAGTGAGGATATTAAAGAAGAGGCTAAAGAACTTCATAATACTTCAACTAAAGACGATAAGCTTGAGTTAACCGAACTTAATGAACTTGACAAAACAGACAAAGATACAGGTTTAGAAGGCGAAATAACAGTAGAAGAAACACCATTTTCAAAAGAGGTGACTAAAGAAGTAAGCTCAACAAAAAATTTACCTGATATTAATCAAAAAATTGTTATTGTTGAAAAAGAAAAAGAAGAAATCATACCAAAACAACAAAATAATAAAAATATAGAAGAAGAAAAAGAAGAAAAGTCATCAATTCAGCCAAATCTTAATCAATCAAATGACAAATTTGAAGAAGATTTAGAA…	mKKILILSLmGLSLYAYSEDIKEEAKELHNTSTKDDKLELTELNELDKTDKDTGLEGEITVEETPFSKEVTKEVSSTKNLPDINQKIVIVEKEKEEIIPKQQNNKNIEEEKEEKSSIQPNLNQSNDKFEEDLENLENFNEEElQAFLERlEKELNFKDIE*			-	-	hypothetical protein		2	0
510	BAB00507.1	Babela_gene_424	+	543305	543673	32	122	ATGAAAAAACAATTAACTGGATTAATGGCATTAGCTTTATTATTTAATATAGCTCAAGCAAAAGCTAAAAGAGTAGAAGTTCAATCTCATCACGTATCAAGCCATGAGGGCAGCGCAACAGCTAAACATTATCAAGAAGAATTATCAAAAATTCGAGCAAACATTCAAACTAAAGAAGCTCAATTAGAAAGATTAGCTCTTGAACTAAATAATTTAAAAGAAAATGAAGCTAAAACAGAAGCTTTACATCATATTGCAGAAAAGAATAGCATTAGAAGAACTTTAGAAAGTCATCCTATTGCAGATCATAGTGACCATTCTAAAGCTAAAAGAAGCAATTTAGAGTATGCTTATAATCAAGAAAATTAA	mKKQLTGLmALALLFNIAQAKAKRVEVQSHHVSSHEGSATAKHYQEELSKIRANIQTKEAQLERLALELNNLKENEAKTEALHHIAEKNSIRRTLESHPIADHSDHSKAKRSNLEYAYNQEN*			-	-	hypothetical protein		3	0
511	BAB00508.1	Babela_gene_423	-	543705	544721	26	338	ATGACAAAGACTCTTAAGCGCCTTATTAATAATGATTCTACTATGGATCCAAATAAAATATTACCTATGACATATACTTGGGCCAGAGAACATTACAAAAACGGAATAGCAAATAATTGGACCCCTGAAGAAATTCCTATGCAGCAGGATATTGAGCAGTGGAAATCTACTACTGCTTTAAGTAAAGAAGAGCGTAGATTAATATTATGGAACCTTGGATTCTTTGCAACAGCTGAATCTTTAACTGCAAATAATTTAGTTCTTGCAGTTTATAAAAATGTTACTAACCCTGAATGCAGACAGTATTTATTAAGACAAGCTTTTGAAGAAGCAGTTCATACTGATACTTTTATTTATTGCTGCGATTCATTAGGCCTTGATCCTGAAGAAATTTATACT…	mTKTLKRLINNDSTmDPNKILPmTYTWAREHYKNGIANNWTPEEIPmQQDIEQWKSTTALSKEERRLILWNLGFFATAESLTANNLVLAVYKNVTNPECRQYLLRQAFEEAVHTDTFIYCCDSLGLDPEEIYTmYLTIPSIKEKDEFVVQlTSSIFDPNFSTKGSENIKSFIHDLIGYYVImEGIFFYAGFAmmLALKRQNKmVGIGQQFEYImRDESIHLAFGCDlINTIIAENPEVWTNDFKSEITELIKKAVKlEQQYAHDACPKGLLGINAQQFSNYVEYVADRRLERIGLTKIYNKENPFlWLSESTDlRKKKNFFETRVTEYQVGGmLEWQD*			F	NrdF	Ribonucleotide reductase, beta subunit	COG0208	0	1	9990958	546	A	Archaea	483	5e-171	Halogeometricum borinquense DSM 11551	YP_004038129.1
512	BAB00509.1	Babela_gene_422	-	544747	547242	501	831	ATGGAATCAAAAAATATGAGCATTAGAGATGCACTTGCAAAGGATATGAGAGAGCCTTTGATTTATAGTGTTGTAAAGCGTAATGGGCAACATGTGCCATTAGATTACAAAAAGCTTAATGCTACTTTTGAGCGTGTTATCAAAGGTTATGAGAAAGAAATTTCTGTTGATAACTTAATTAAAGAAGTATTAAAGAATATTTATGATGGAATAAGTACTCAGGAATTAGAAAAAGCTCTAATTTTATCAACTATTGTTTTTATTGAACAAGATCCAGCTTATGATATAGTTGCTTCTCGATTATTGCACCAAAGATTATTTAAAGAAACCAGGAGCTTTTCTGTAGCGGATGATGATAAACTTCGTCATTATAGAGAGAGTTTTATAAATAGTATAACA…	mESKNmSIRDALAKDmREPlIYSVVKRNGQHVPLDYKKLNATFERVIKGYEKEISVDNLIKEVLKNIYDGISTQELEKALILSTIVFIEQDPAYDIVASRLlHQRLFKETRSFSVADDDKLRHYRESFINSITTGVKNGLFDKRmLQYDLEYLSNHLSIDRDKLFGYmGLNTLYERYLFKINNRRLEmPQSFWmRIAmGLALEESDKNSKALEFYNLLSTLRYTPSTPTLFHSGFPIAQlSSCFlTTVKDDLGHIFKClGDNAQLAKWAGGLGCDWTNIRGTGAYIKSIKATSQGVIPYLKIANDVVVAITRSGIRRGGTCVFLETWHIDIEDFLDLRRNTGDERRRTHDmNTANWIPDLFmKRVLEDKEWTlFSPEETPDLHSlYGAAFEKRYSFYEE…			F	NrdA	Ribonucleotide reductase alpha subunit	COG0209	0	0	9990959	998	B	Planctomycetes	947	0	Planctomyces maris DSM 8797	ZP_01852369.1
513	BAB00510.1	Babela_gene_421	+	547743	548237	139	164	ATGAACTATAAAAAAATACTCTTAGTATCTATACTAACATTTAGTACATATCTAAATTGTAAGACATACCAAGAAATAAATAATTTATCTCAATACAACCAGGCCAATGCAAATAATAAACCAACAGTTATTATGTACTGTAGTCCTTCATGTCAACCATGCAAACAAATGGAACCTGCCTTTGAAAAAGCAGCACAAGAGTTTAAAGACATTCAATTTTTTAAGTTAGATATAACTAAAAAAGATTTGGATACTCTAGCACAAAAAAATAATATTTTAGGACTTCCTACAATAACCTACTCACAAAATGGCATAGAATACAAAAGAGATAGACAAGGTGCAATGACTTTAGTCGAAATTAGAAATAGTATTAACAATTTCTTAAAATCAACCCAGAAC…	mNYKKILLVSILTFSTYLNCKTYQEINNLSQYNQANANNKPTVImYCSPSCQPCKQmEPAFEKAAQEFKDIQFFKLDITKKDlDTLAQKNNILGLPTITYSQNGIEYKRDRQGAmTLVEIRNSINNFLKSTQNNKNTSKKEVTPKNQKSNKNISNSIKQKYSSK*			OC	TrxA	thioredoxin	COG0526	1	0			B	Tenericutes	66.2	4e-14	Mycoplasma genitalium G37	NP_072786.1
514	BAB00511.1	Babela_gene_420	+	548376	548528	146	50	ATGAACTATAAAAAAATGCTCTTAGCAATGTTACTTGTACCTGCAGTTTATGCTCAAGCAACAAATTGCCAAGAAAATGACCAAGAAAATAAACACATCCAAAATAAACAATGCGACAGAAATTGTGAAAATGGATGTTCATCTTGTAAATAA	mNYKKmLLAmLLVPAVYAQATNCQENDQENKHIQNKQCDRNCENGCSSCK*		111	-	-	2-hydroxy-3-keto-5- methylthiopentenyl-1-phosphate phosphatase, fragment		3	0
515	BAB00512.1	Babela_gene_419	+	548674	548859	152	61	ATGAACTATAAAAAAATACTCTTAGCAATGCTACTTGTACCTGCTTTCTATACTCAAGCAAAGTGTCAAGATAACAACCAAGAATGTACTCAAGAAAACAAGCATAATAAACAAAATAAAAGATCTAAAAAAAACAAATGCGGAAAACGTTACTCTGGTAGATGTTCTTCCGGCAGATGTTCTTAA	mNYKKILLAmLLVPAFYTQAKCQDNNQECTQENKHNKQNKRSKKNKCGKRYSGRCSSGRCS*		111	-	-	hypothetical protein		3	0
516	BAB00513.1	Babela_gene_418	+	549011	549541	100	176	ATGAAACAATTTATATCAAAAATATTACTATCTCTTACAATAATTAGTTGTATAAATTTAAATCTTTATGCAGAAAATAACATCCCTGCAATACGAGAAGCAATTCAAAATAGCAGACCTAATTTACTTGAAAAAGCTCTTGATAAAACAAAATTAACAGAACAAGATCAAAAAAGTTTGATTGATTTTGCTGAACAAATAGCAAAACAAAGAGAAACAAAGATGAATTTAGCTTTTCTCACTAATAAAGAAAAAGAAGATCCTAAAGGAGCTCTCGCGCTTGGGGTTCTGGCCGCAGCTATAACAGGTTCTGCATCTTTAATAAAAGTTATAGCAGATATATTAAGCAATCGAACAAATCCAGAAACAGCAGGTTATGCTTTTCTGGTACCAGCTTCT…	mKQFISKILLSLTIISCINLNLYAENNIPAIREAIQNSRPNLLEKALDKTKLTEQDQKSlIDFAEQIAKQRETKmNLAFLTNKEKEDPKGALALGVlAAAITGSASLIKVIADILSNRTNPETAGYAFlVPASFATSYllLHILKSNKYKNFRTFKQKWQNALQVKQILENRKIKN*	5	7	-	-	hypothetical protein		1	2
[truncated: 508 more rows]
