# Supplementary material for: Babela massiliensis, a representative of a widespread bacterial phylum with unusual adaptations to parasitism in amoebae
Source: Biol Direct. 2015 Mar 31;10:13. doi: 10.1186/s13062-015-0043-z (PMC4378268; doi:10.1186/s13062-015-0043-z)
Supplement: Additional file 10: — Metabolism of B. massiliensis inferred from genome analysis. [file 13062_2015_43_MOESM10_ESM.xlsx]

## Sheet: Metabolic pathways
Pathway	Step of the pathway	COG	Gene	Annotation	EC number	Babela's locus	TM6 protein (local GI)
Alanine biosynthesis	1	COG0607	pspE	Rhodanese-related sulfurtransferase		Babela_gene_785	9990272
Fatty acids biosynthesis	2	COG0331	fabD	(acyl-carrier-protein) S-malonyltransferase	EC2.3.1.39	Babela_gene_585	9990360
Fatty acids metabolism	5	COG0236	acpP	Acyl carrier protein		Babela_gene_586	9990359
Folate biosynthesis	6	COG0285	folC	Folylpolyglutamate synthase	EC6.3.2.17	Babela_gene_640	9990244
Glutamate and Glutamine biosynthesis	2	COG0174	glnA	Glutamine synthetase	EC6.3.1.2	Babela_gene_238
Glycolysis	3	COG0524	pfkB	Sugar kinases, ribokinase family	EC2.7.1.4	Babela_gene_257
Glycolysis/Gluconeogenesis	2	COG0166	pgi	Glucose-6-phosphate isomerase	EC5.3.1.9	Babela_gene_430	9990954
Glycolysis/Gluconeogenesis	4	COG0149	tpi	Triosephosphate isomerase	EC5.3.1.1	Babela_gene_227	9990056
Glycolysis/Gluconeogenesis	4	COG0191	fba	Fructose/tagatose bisphosphate aldolase	EC4.1.2.13	Babela_gene_74 (encode an analog that belongs to COG1830)
Glycolysis/Gluconeogenesis	8	COG0148	eno	Enolase	EC4.2.1.11	Babela_gene_313
Heme biosynthesis	1	COG0008	gltX	Glutamyl- and glutaminyl-tRNA synthetases	EC6.1.1.17	Babela_gene_584	9990255
Ile, Leu, Val biosynthesis	5	COG0115	ilvE	Branched-chain amino acid aminotransferase/4-amino-4-deoxychorismate lyase	EC2.6.1.21	Babela_gene_595
Ile, Leu, Val biosynthesis	9	COG0115	ilvE	Branched-chain amino acid aminotransferase/4-amino-4-deoxychorismate lyase	EC2.6.1.21	Babela_gene_595
Isoprenoid (branch) mevalonate biosynthesis (start: 3-hydroxy-3-methylglutaril-CoA) (biosynthesis of steroids) ARCHAEA, EU & some bacteria	1	COG0240	GpsA	Glycerol-3-phosphate dehydrogenase	EC1.1.1.8	Babela_gene_631	9990216
Mureine biosynthesis	6	COG0770	murF	UDP-N-acetylmuramyl pentapeptide synthase	EC6.3.2.10	Babela_gene_743	9990353
Mureine biosynthesis	8	COG0707	murG	UDP-N-acetylglucosamine:LPS N-acetylglucosamine transferase	EC2.4.1.227	Babela_gene_141	9990225
Phospholipid biosynthesis	2	COG0204	PlsC	1-acyl-sn-glycerol-3-phosphate acyltransferase	EC2.3.1.51	Babela_gene_791	9990269
Phospholipid biosynthesis	4	COG1502	Cls	Phosphatidylserine/ phosphatidylglycerophosphate/ cardiolipin synthases and related enzymes	EC2.7.8.8	Babela_gene_372	9990910
Phospholipid biosynthesis	5	COG0688	Psd	Phosphatidylserine decarboxylase	EC4.1.1.65	Babela_gene_750
Phospholipid biosynthesis	4'	COG0558	PgsA	Phosphatidylglycerophosphate synthase	EC2.7.8.5	Babela_gene_945	9990379
Phospholipid biosynthesis	5'	COG1267	PgpA	Phosphatidylglycerophosphatase A and related proteins	EC3.1.3.27	Babela_gene_95	9990196
Phospholipid biosynthesis	6'	COG1502	Cls	Phosphatidylserine/ phosphatidylglycerophosphate/ cardiolipin synthases and related enzymes	EC2.7.8.8	Babela_gene_372	9990910
Phospholipid biosynthesis	7'	COG0671	PgpB	Membrane-associated phospholipid phosphatase	EC3.1.3.27	Babela_gene_674	9990692
Pyrimidine biosynthesis	7	COG0563	adk	Adenylate kinase and related kinases	EC2.7.4.3	Babela_gene_526	9990652
Pyrimidine biosynthesis	8	COG0105	ndk	Nucleoside diphosphate kinase	EC2.7.4.6	Babela_gene_6	9991012
Pyrimidine salvage	7	COG0208	NrdF	Ribonucleotide reductase beta subunit	EC1.17.4.1	Babela_gene_423	9990958
Pyrimidine salvage	8	COG0209	NrdA	Ribonucleotide reductase alpha subunit	EC1.17.4.1	Babela_gene_422	9990959
Pyrimidine salvage	10	COG1435	Tdk	Thymidine kinase	EC2.7.1.21	Babela_gene_288	9990549
Serine, glycine biosynthesis	4	COG0112	glyA	Glycine/serine hydroxymethyltransferase	EC2.1.2.1	Babela_gene_139	9990025
Sulfate reduction	1	COG2046	met3	ATP sulfurylase (sulfate adenylyltransferase)	EC2.7.7.4	Babela_gene_260
Thymidilate biosynthesis	2	COG0717	dcd	Deoxycytidine deaminase	EC3.5.4.13	Babela_gene_873	9990052
Thymidilate biosynthesis	3	COG0209	nrdA	Ribonucleotide reductase alpha subunit	EC1.17.4.1	Babela_gene_422	9990959
Thymidilate biosynthesis	4	COG0208	nrdF	Ribonucleotide reductase beta subunit	EC1.17.4.1	Babela_gene_423	9990958
Thymidilate biosynthesis	5	COG0105	ndk	Nucleoside diphosphate kinase	EC2.7.4.6	Babela_gene_6	9991012
Thymidilate biosynthesis	7	COG1351	THY1	Predicted alternative thymidylate synthase	EC2.1.1.148	Babela_gene_161	9990752
Thymidilate biosynthesis	9	COG0125	tmk	Thymidylate kinase	EC2.7.4.9	Babela_gene_619	9990235
Thymidilate biosynthesis	10	COG0105	ndk	Nucleoside diphosphate kinase	EC2.7.4.6	Babela_gene_6	9991012
