# Supplementary material for: Babela massiliensis, a representative of a widespread bacterial phylum with unusual adaptations to parasitism in amoebae
Source: Biol Direct. 2015 Mar 31;10:13. doi: 10.1186/s13062-015-0043-z (PMC4378268; doi:10.1186/s13062-015-0043-z)
Supplement: Additional file 11: — Comparative genomics of B. massiliensis and selected representatives of parasites of amoeba and bacteria with comparable genome sizes. [file 13062_2015_43_MOESM11_ESM.xlsx]

## Sheet: genome comparison
Presence/absence of the COGs in Babela, TM6 and set of the genomes for comparison
												Species associated with amoeba are shown in green										Species with small genomes (comparable with Babela) are shown in blue
COG	Functional group	Gene	Annotation	Babela (genes that are present in Babela but absent in other genomes in the set are highlighted by yellow)	TM6	Number of organisms in the blue genome set (47 in total)	Number of proteins in the blue genome set	Max number of proteins in a genome for the blue genomes	Number of organisms in the green genome set (47 in total)	Number of proteins in the green genome set	Max number of proteins in a genome for the green genomes	Candidatus_Amoebophilus_asiaticus_5a2_uid58963	Chlamydophila_pneumoniae_TW_183_uid57997	Francisella_tularensis_holarctica_LVS_uid58595	Legionella_pneumophila_Paris_uid58211	Listeria_monocytogenes_EGD_e_uid61583	Mycobacterium_avium_104_uid57693	Parachlamydia_acanthamoebae_UV7_uid68335	Candidatus_Protochlamydia_amoebophila_UWE25_uid58079	Rickettsia_bellii_OSU_85_389_uid58681		Anaplasma_centrale_Israel_uid42155	Anaplasma_marginale_Maries_uid57629	Borrelia_afzelii_HLJ01_uid177930	Borrelia_garinii_BgVir_uid162165	Borrelia_hermsii_DAH_uid59225	Borrelia_recurrentis_A1_uid58793	Borrelia_turicatae_91E135_uid58311	Candidatus_Azobacteroides_pseudotrichonymphae_genomovar__CFP2_uid59163	Candidatus_Mycoplasma_haemolamae_Purdue_uid171259	Candidatus_Ruthia_magnifica_Cm__Calyptogena_magnifica__uid58645	Candidatus_Vesicomyosocius_okutanii_HA_uid59427	Cardinium_endosymbiont_cEper1_of_Encarsia_pergandiella_uid175524	Chlamydia_muridarum_Nigg_uid57785	Chlamydia_psittaci_WC_uid175577	Chlamydia_trachomatis_A2497_uid159993	Chlamydophila_abortus_S26_3_uid57963	Chlamydophila_caviae_GPIC_uid57783	Chlamydophila_felis_Fe_C_56_uid57971	Chlamydophila_pecorum_E58_uid66295	Chlamydophila_pneumoniae_J138_uid57829	Chlamydophila_psittaci_NJ1_uid175579	Ehrlichia_canis_Jake_uid58071	Ehrlichia_ruminantium_Welgevonden_uid58243	Lactobacillus_fermentum_CECT_5716_uid162003	Mycoplasma_agalactiae_uid46679	Mycoplasma_bovis_HB0801_uid168665	Mycoplasma_capricolum_ATCC_27343_uid58525	Mycoplasma_cynos_C142_uid184824
COG0666	T	Arp	Ankyrin repeat	126	15	22	105	27	6	173	94	94	0	1	21	0	0	30	6	21		6	6	1	2	1	2	1	0	0	0	0	27	0	0	0	0	0	0	0	0	0	8	8	0	0	0	0	0
COG0464	MDT	Cdc48	AAA+-type ATPase, SpoVK/Ycf46/Vps4 family	13	5	8	8	1	1	6	6	0	0	0	0	0	6	0	0	0		0	0	0	0	0	0	0	0	0	0	1	0	0	0	0	0	0	0	0	0	0	0	1	0	1	1	0	0
COG0438	M	RfaG	Glycosyltransferase involved in cell wall bisynthesis	6	1	18	34	5	7	27	9	0	0	5	5	2	9	2	3	1		0	0	1	1	1	1	1	1	0	0	1	0	0	0	0	0	0	0	0	0	0	0	0	5	0	0	0	0
COG1131	V	CcmA	ABC-type multidrug transport system, ATPase component	4	2	17	43	6	7	34	13	2	0	2	4	13	8	3	2	0		0	0	2	2	2	2	2	0	0	1	1	0	0	0	0	0	0	0	0	0	0	0	0	2	3	2	3	1
COG0484	O	DnaJ	DnaJ-class molecular chaperone with C-terminal Zn finger domain	4	1	47	78	4	9	16	4	1	1	2	2	1	3	4	1	1		2	2	3	2	4	4	4	1	1	1	1	1	1	1	1	1	1	1	1	1	1	2	2	1	1	1	2	1
COG1051	F	-	ADP-ribose pyrophosphatase YjhB, NUDIX family	4	4	15	21	3	9	44	11	2	1	3	3	6	9	11	6	3		0	0	0	0	0	0	0	0	0	0	0	2	1	1	1	0	1	1	1	1	1	0	0	0	0	0	0	1
COG0492	O	TrxB	Thioredoxin reductase	4	3	47	64	3	9	12	3	1	1	1	1	3	1	1	1	2		2	2	1	1	1	1	1	1	1	1	1	1	1	1	1	1	1	1	1	1	1	2	2	3	1	1	1	1
COG1011	H	-	FMN phosphatase YigB, HAD superfamily	4	4	7	9	2	4	5	2	0	0	0	0	2	1	1	1	0		0	0	1	1	0	1	1	0	0	0	0	0	0	0	0	0	0	0	0	0	0	0	0	0	0	0	0	0
COG0465	O	HflB	ATP-dependent Zn proteases	4	1	47	49	2	9	10	2	1	1	2	1	1	1	1	1	1		1	1	1	1	1	1	1	1	1	1	1	1	1	1	1	1	1	1	1	1	1	1	1	1	1	1	1	1
COG2706	G	-	6-phosphogluconolactonase, cycloisomerase 2 family	4	0	2	3	2	1	1	1	0	0	0	0	1	0	0	0	0		0	0	0	0	0	0	0	0	0	0	0	0	0	0	0	0	0	0	0	0	0	0	0	2	0	0	0	0
COG3202	C	-	ATP/ADP translocase	3	3	17	65	5	5	19	5	1	3	0	0	0	0	5	5	5		0	0	0	0	0	0	0	0	0	0	0	4	3	3	3	3	3	2	3	3	3	0	0	0	0	0	0	0
COG4974	L	XerD	Site-specific recombinase XerD	3	0	33	69	5	9	26	5	3	2	1	4	2	5	4	3	2		2	2	0	0	0	0	0	2	0	0	0	5	2	2	2	2	2	2	2	2	2	2	2	2	2	2	0	0
COG1073	T	-	Fermentation-respiration switch protein FrsA, has esterase activity, DUF1100 family	3	1	30	58	4	7	30	8	0	4	0	6	4	3	8	3	2		1	1	0	0	0	0	0	0	0	1	0	0	2	2	2	2	2	2	2	4	2	1	1	2	0	1	4	0
COG1428	F	-	Deoxyadenosine/deoxycytidine kinase	3	0	12	23	4	1	1	1	0	0	0	0	1	0	0	0	0		0	0	1	1	1	1	1	0	0	0	0	0	0	0	0	0	0	0	0	0	0	0	0	0	2	2	2	3
COG0526	O	TrxA	Thiol-disulfide isomerase or thioredoxin	3	3	24	30	3	5	10	3	0	1	0	1	3	3	0	2	0		1	1	0	0	0	0	1	0	1	2	3	0	0	0	0	0	0	0	0	1	0	1	1	0	0	1	1	2
COG2304	R	-	Secreted protein containing bacterial Ig-like domain and vWFA domain	3	0	7	17	3	5	11	3	0	0	2	3	0	3	2	0	1		0	0	2	2	3	3	3	0	0	0	0	0	0	0	0	0	0	0	0	0	0	0	0	0	0	0	0	0
COG0842	V	-	ABC-type multidrug transport system, permease component	3	1	7	8	2	7	28	10	1	0	2	4	4	10	5	2	0		0	0	0	0	0	0	0	0	0	1	1	0	0	0	0	0	0	0	0	0	0	0	0	2	1	0	1	0
COG1450	U	PulD	Type II secretory pathway component GspD/PulD (secretin)	3	2	9	18	2	4	8	3	0	2	0	1	0	0	3	2	0		0	0	0	0	0	0	0	0	0	0	0	0	2	2	2	2	2	2	2	2	2	0	0	0	0	0	0	0
COG2165	NUW	PulG	Type II secretory pathway, pseudopilin PulG	3	0	9	9	1	2	2	1	0	1	0	0	1	0	0	0	0		0	0	0	0	0	0	0	0	0	0	0	0	1	1	1	1	1	1	1	1	1	0	0	0	0	0	0	0
COG5533	O	-	Ubiquitin C-terminal hydrolase	3	0	1	1	1	2	2	1	1	0	0	0	0	0	0	1	0		0	0	0	0	0	0	0	0	0	0	0	1	0	0	0	0	0	0	0	0	0	0	0	0	0	0	0	0
COG2319	R	-	WD40 repeat	3	7	0	0	0	2	4	2	0	0	0	0	0	0	2	2	0		0	0	0	0	0	0	0	0	0	0	0	0	0	0	0	0	0	0	0	0	0	0	0	0	0	0	0	0
COG1793	L	CDC9	ATP-dependent DNA ligase	3	2	0	0	0	3	7	4	0	0	0	0	0	4	1	2	0		0	0	0	0	0	0	0	0	0	0	0	0	0	0	0	0	0	0	0	0	0	0	0	0	0	0	0	0
COG0591	E	PutP	Na+/proline symporter	2	2	20	38	16	6	29	19	19	1	2	0	0	0	2	2	3		0	0	0	0	0	0	0	0	0	0	0	16	0	1	0	1	1	1	1	1	1	0	0	0	0	0	1	0
COG1132	V	MdlB	ABC-type multidrug transport system, ATPase and permease component	2	2	37	84	9	9	39	10	10	1	2	3	10	4	1	3	5		1	1	0	0	0	0	0	0	0	1	1	3	1	1	1	1	1	1	1	1	1	1	1	2	5	5	2	5
COG0636	C	AtpK	FoF1-type ATP synthase, membrane subunit c/Archaeal/vacuolar-type H+-ATPase, subunit K	2	0	13	19	6	3	3	1	0	1	0	1	0	0	0	1	0		0	0	0	0	0	0	0	0	6	0	0	0	1	1	1	1	1	1	0	1	1	0	0	0	0	0	0	1
COG0697	GER	RhaT	Permease of the drug/metabolite transporter (DMT) superfamily	2	4	23	36	5	9	28	7	5	2	6	7	1	1	4	1	1		0	0	0	0	0	0	0	0	0	0	0	1	2	2	2	2	2	2	2	2	2	0	0	5	0	0	0	0
COG2226	H	UbiE	Ubiquinone/menaquinone biosynthesis C-methylase UbiE	2	1	29	63	4	9	48	16	1	2	3	9	3	16	7	2	5		3	3	0	0	0	0	0	0	0	2	2	0	2	2	2	2	2	2	1	1	2	3	2	1	0	0	0	1
COG0265	O	DegQ	Periplasmic serine protease, S1-C subfamily, contain C-terminal PDZ domain	2	1	35	73	4	8	17	4	2	1	0	2	2	4	2	3	1		2	2	2	2	3	3	3	2	0	0	0	4	2	2	2	2	2	2	2	1	2	2	2	1	0	0	0	0
COG0466	O	Lon	ATP-dependent Lon protease, bacterial type	2	3	45	57	4	7	8	2	1	1	1	1	0	0	1	2	1		1	1	3	2	2	2	2	1	1	1	1	2	1	1	1	1	1	1	1	1	1	1	1	0	1	2	1	4
COG0566	J	SpoU	tRNA G18 (ribose-2'-O)-methylase SpoU	2	3	46	63	3	9	21	4	3	1	3	1	2	4	3	3	1		1	1	2	2	2	2	2	3	1	1	1	2	1	1	1	1	1	1	1	1	1	1	1	0	2	2	2	2
COG0249	L	MutS	DNA mismatch repair ATPase MutS	2	3	34	37	3	8	10	3	3	1	1	1	1	0	1	1	1		1	1	1	1	1	1	1	1	0	0	0	3	1	1	1	1	1	1	1	1	1	1	1	1	0	0	0	0
COG0776	L	HimA	Bacterial nucleoid DNA-binding protein	2	2	45	75	3	9	13	3	1	1	1	3	1	1	1	1	3		3	1	1	1	1	1	1	1	2	3	3	1	1	1	1	1	1	1	1	1	1	3	3	0	1	1	3	1
COG0008	J	GlnS	Glutamyl- or glutaminyl-tRNA synthetase	2	2	47	66	3	8	11	2	1	1	2	2	1	0	1	1	2		2	2	1	1	1	1	1	2	1	2	2	1	1	1	1	1	1	1	1	1	1	2	2	1	1	1	1	1
COG0494	V	MutT	8-oxo-dGTP pyrophosphatase MutT and related house-cleaning NTP pyrophosphohydrolases, NUDIX family	2	1	13	16	3	6	10	3	0	0	1	3	1	2	2	1	0		0	0	0	0	0	0	0	0	0	3	1	1	0	0	0	1	0	0	0	0	0	0	0	0	0	0	0	0
COG0456	J	RimI	Ribosomal protein S18 acetylase RimI and related acetyltransferases	2	3	19	20	2	8	62	21	0	1	2	21	15	8	11	2	2		0	1	0	0	0	1	0	0	0	0	0	0	1	1	1	1	1	1	1	1	1	1	0	0	0	0	0	0
COG2723	G	BglB	Beta-glucosidase/6-phospho-beta-glucosidase/beta-galactosidase	2	1	3	4	2	1	11	11	0	0	0	0	11	0	0	0	0		0	0	0	0	0	0	0	0	0	0	0	0	0	0	0	0	0	0	0	0	0	0	0	0	0	0	0	0
COG0501	O	HtpX	Zn-dependent protease with chaperone function	2	5	6	8	2	6	11	3	0	0	1	2	1	2	3	2	0		0	0	0	0	0	0	0	1	0	2	2	0	0	0	0	0	0	0	0	0	0	0	0	1	0	0	0	0
COG1115	E	AlsT	Na+/alanine symporter	2	2	18	32	2	3	12	6	0	2	0	0	0	0	6	4	0		1	1	0	0	0	0	0	0	0	0	0	0	2	2	2	2	2	2	2	2	2	2	2	0	0	0	0	0
COG0558	I	PgsA	Phosphatidylglycerophosphate synthase	2	2	43	56	2	9	17	3	1	2	2	3	1	3	2	2	1		1	1	1	1	1	1	1	0	0	2	2	0	2	2	2	2	2	2	2	2	2	1	1	0	1	1	1	1
COG0178	L	UvrA	Excinuclease UvrABC ATPase subunit	2	1	42	53	2	9	15	3	2	2	1	1	2	1	2	3	1		1	1	1	1	1	1	1	2	0	1	1	2	2	2	2	2	2	2	2	2	2	1	1	0	1	1	1	1
COG0750	OK	-	Membrane-associated protease RseP, regulator of RpoE activity	2	1	38	60	2	8	15	3	2	2	0	3	2	1	2	2	1		1	1	2	2	2	2	2	2	0	2	2	2	2	2	2	2	2	2	2	2	2	1	1	2	0	0	0	0
COG0030	J	KsgA	16S rRNA A1518 and A1519 N6-dimethyltransferase RsmA/KsgA/DIM1 (may also have DNA glycosylase/AP lyase activity)	2	1	47	48	2	8	9	2	0	1	1	1	1	2	1	1	1		1	1	1	1	1	1	1	1	1	1	1	1	1	1	1	1	1	1	1	1	1	1	1	1	1	1	1	1
COG0563	F	Adk	Adenylate kinase or related kinase	2	1	46	50	2	8	10	2	1	1	1	2	2	1	1	1	0		1	1	1	1	1	1	1	1	1	1	2	1	1	1	1	2	1	2	2	1	1	1	1	0	1	1	1	1
COG2214	K	CbpA	Curved DNA-binding protein CbpA, contains a DnaJ-like domain	2	0	8	9	2	0	0	0	0	0	0	0	0	0	0	0	0		1	1	0	0	0	0	0	0	0	0	0	0	0	0	0	0	0	0	0	0	0	1	2	0	0	0	0	0
COG0605	P	SodA	Superoxide dismutase	2	2	31	31	1	9	10	2	1	1	1	1	1	1	2	1	1		1	1	1	1	1	1	1	0	0	0	0	1	1	1	1	1	1	1	1	1	1	1	1	0	0	0	0	0
COG0707	M	MurG	UDP-N-acetylglucosamine:LPS N-acetylglucosamine transferase	2	2	32	32	1	9	11	2	1	1	1	2	1	1	2	1	1		1	1	1	1	1	1	1	1	0	1	1	1	1	1	1	1	1	1	1	1	1	0	0	0	0	0	0	0
COG1459	NUW	PulF	Type II secretory pathway, component PulF	2	2	10	10	1	6	7	2	0	1	1	2	1	0	1	1	0		0	0	0	0	0	0	0	0	0	0	0	0	1	1	1	1	1	1	1	1	1	0	0	1	0	0	0	0
COG2804	NUW	PulE	Type II secretory pathway ATPase GspE/PulE or T4P pilus assembly pathway ATPase PilB	2	2	10	10	1	6	7	2	0	1	1	2	1	0	1	1	0		0	0	0	0	0	0	0	0	0	0	0	0	1	1	1	1	1	1	1	1	1	0	0	1	0	0	0	0
COG0105	F	Ndk	Nucleoside diphosphate kinase	2	1	36	36	1	9	11	2	1	1	1	1	1	1	2	2	1		1	1	1	1	1	1	1	1	0	1	1	1	1	1	1	1	1	1	1	1	1	1	1	1	0	0	0	0
COG0254	J	RpmE	Ribosomal protein L31	2	1	46	46	1	9	9	1	1	1	1	1	1	1	1	1	1		1	1	1	1	1	1	1	1	1	1	1	1	1	1	1	1	1	1	1	1	1	1	1	0	1	1	1	1
COG1217	T	TypA	Predicted membrane GTPase involved in stress response	2	1	23	23	1	8	8	1	1	0	1	1	1	1	1	1	1		1	1	0	0	0	0	0	0	0	1	1	1	0	0	0	0	0	0	0	0	0	1	1	1	0	0	1	0
COG3636	X	-	DNA-binding prophage protein	2	0	1	1	1	2	2	1	0	0	0	0	0	0	0	1	1		0	0	0	0	0	0	0	0	0	0	0	0	0	0	0	0	0	0	0	0	0	0	0	0	0	0	0	0
COG4967	NW	PilV	Tfp pilus assembly protein PilV	2	0	0	0	0	2	2	1	0	0	0	1	0	0	1	0	0		0	0	0	0	0	0	0	0	0	0	0	0	0	0	0	0	0	0	0	0	0	0	0	0	0	0	0	0
COG1113	E	AnsP	L-asparagine transporter and related permeases	1	1	11	23	10	5	11	4	0	0	4	4	1	1	0	0	1		0	0	0	0	0	0	0	0	0	0	0	0	0	0	1	0	0	0	0	0	0	0	0	10	0	0	0	0
COG0675	X	-	Transposase	1	0	2	11	10	1	1	1	0	0	0	0	0	0	1	0	0		0	0	0	0	0	1	0	0	0	0	0	0	0	0	0	0	0	0	0	0	0	0	0	10	0	0	0	0
COG1502	I	Cls	Phosphatidylserine/phosphatidylglycerophosphate/cardiolipin synthase or related enzyme	1	1	28	58	9	9	17	4	2	2	4	1	2	1	3	1	1		0	0	0	0	0	0	0	0	1	0	0	1	9	2	8	2	2	2	7	2	2	0	0	2	0	0	1	1
COG1192	N	Soj	Cellulose biosynthesis protein BcsQ	1	0	34	66	9	9	14	3	1	1	1	2	1	3	1	2	2		1	1	1	3	1	9	1	1	0	0	0	3	1	2	1	1	1	2	1	1	2	1	1	0	5	0	1	0
COG0834	ET	HisJ	ABC-type amino acid transport/signal transduction system, periplasmic component/domain	1	1	24	47	8	8	23	7	0	2	1	7	4	2	4	1	2		0	0	1	1	2	2	2	0	0	0	0	0	2	2	2	2	2	2	2	2	2	0	0	8	0	0	0	0
COG0433	L	-	Archaeal DNA helicase HerA or a related bacterial ATPase, contains HAS-barrel and ATPase domains	1	1	3	11	7	4	6	3	0	0	0	3	1	1	1	0	0		0	0	0	0	0	0	0	0	0	0	0	0	0	0	0	0	0	0	0	0	0	0	0	1	3	0	0	0
COG0793	O	Prc	C-terminal processing protease CtpA/Prc, contains a PDZ domain	1	1	31	57	6	7	13	4	1	2	0	1	1	0	4	3	1		0	0	1	1	1	1	1	3	0	1	1	0	2	2	2	2	2	2	2	2	2	0	0	0	4	6	3	0
COG3842	E	PotA	ABC-type Fe3+/spermidine/putrescine transport systems, ATPase components	1	1	27	54	6	6	10	3	0	0	1	2	3	2	1	1	0		1	1	1	1	1	1	1	1	2	1	1	0	0	0	0	0	0	0	0	0	0	1	1	0	6	5	3	5
COG2267	I	PldB	Lysophospholipase, alpha-beta hydrolase superfamily	1	1	12	31	5	6	41	29	1	0	0	5	2	29	2	2	0		0	1	0	0	0	0	0	0	0	0	0	0	0	0	0	0	0	0	0	0	0	0	0	1	5	4	5	1
COG1729	R	-	Periplasmic TolA-binding protein (function unknown)	1	0	24	39	5	6	13	6	6	0	1	1	0	0	2	2	1		0	0	1	0	1	0	3	1	0	1	1	5	0	2	0	1	0	3	1	0	2	0	0	0	0	0	0	0
COG0210	L	UvrD	Superfamily I DNA or RNA helicase	1	1	47	61	5	9	20	4	3	1	2	3	1	4	3	2	1		1	1	2	2	1	1	1	1	5	1	1	1	1	1	1	1	1	1	1	1	1	1	1	1	1	2	1	1
COG0629	L	Ssb	Single-stranded DNA-binding protein	1	1	46	58	5	9	13	3	1	1	1	2	3	1	2	1	1		1	1	1	1	1	1	1	1	1	1	1	1	1	1	1	1	1	1	1	1	1	1	1	0	2	3	1	1
COG1961	L	PinR	Site-specific DNA recombinase related to the DNA invertase Pin	1	0	6	12	5	6	8	2	2	0	0	1	1	2	0	1	1		0	0	0	0	0	0	0	5	0	0	0	3	0	0	0	0	0	0	0	0	0	0	0	0	0	0	0	0
COG1136	M	SalX	ABC-type lipoprotein export system, ATPase component	1	1	46	55	4	9	25	10	1	1	1	3	10	1	5	2	1		1	1	1	1	1	1	1	0	2	1	1	2	1	1	1	1	1	1	1	1	1	1	1	1	2	1	1	1
COG0607	P	PspE	Rhodanese-related sulfurtransferase	1	2	17	23	4	7	20	5	0	0	5	5	2	2	3	2	1		0	0	1	1	1	1	1	0	0	4	3	0	0	0	0	0	0	0	0	0	0	0	0	0	0	0	2	0
COG0488	R	Uup	ATPase components of ABC transporters with duplicated ATPase domains	1	1	37	49	4	9	29	5	1	1	2	5	5	3	4	4	4		0	0	1	1	1	1	1	0	0	2	2	1	1	1	1	1	1	1	1	1	1	0	0	4	1	1	1	1
COG0513	L	SrmB	Superfamily II DNA and RNA helicase	1	1	21	29	4	8	17	4	1	0	2	3	4	2	2	2	1		0	0	0	0	0	0	0	1	0	2	3	1	0	0	0	0	0	0	0	0	0	0	0	3	1	0	1	0
COG1253	R	TlyC	Hemolysin or related protein, contains CBS domains	1	1	36	66	4	8	20	4	0	3	2	1	3	3	4	3	1		1	1	2	2	2	2	2	0	0	0	0	0	3	3	3	3	3	3	3	3	3	1	1	2	1	1	0	1
COG0681	U	LepB	Signal peptidase I	1	1	36	66	4	9	15	3	2	2	1	1	3	1	2	2	1		1	1	4	4	4	4	4	2	0	1	1	2	2	2	2	2	2	2	2	2	2	1	1	0	0	0	0	0
COG0569	P	TrkA	Trk K+ transport system, NAD-binding component	1	0	22	32	4	5	9	3	1	0	2	0	1	3	2	0	0		0	0	1	1	1	1	1	1	1	2	2	0	0	0	0	0	0	0	0	0	0	0	0	2	1	1	1	1
COG1075	I	LipA	Triacylglycerol esterase/lipase EstA, alpha/beta hydrolase fold	1	0	9	12	4	5	7	3	1	1	1	3	0	0	1	0	0		0	0	0	0	0	0	0	0	0	0	0	4	1	1	0	1	1	1	1	1	1	0	0	0	0	0	0	0
COG2204	T	0	DNA-binding transcriptional response regulator, NtrC family, contains REC, AAA-type ATPase, and a Fis-type DNA-binding domains	1	0	32	42	4	6	8	3	1	1	0	3	0	0	1	1	1		2	2	1	1	1	1	1	1	0	1	2	4	1	1	1	1	1	1	1	1	1	2	3	0	0	0	0	0
COG0632	L	RuvA	Holliday junction resolvasome RuvABC DNA-binding subunit	1	1	44	48	4	9	9	1	1	1	1	1	1	1	1	1	1		1	1	1	1	1	1	1	1	1	0	1	1	1	1	1	1	1	1	2	1	1	1	1	0	1	1	1	1
COG2255	L	RuvB	Holliday junction resolvasome RuvABC, ATP-dependent DNA helicase subunit	1	1	45	50	4	9	9	1	1	1	1	1	1	1	1	1	1		1	1	1	1	1	1	1	1	1	0	1	1	1	1	1	1	1	1	1	1	1	1	1	1	1	1	1	1
COG0758	L	Smf	Predicted Rossmann fold nucleotide-binding protein DprA/Smf involved in DNA uptake	1	0	20	23	4	7	7	1	1	0	0	1	1	1	1	1	1		1	1	1	1	1	0	1	0	0	0	0	1	0	0	0	0	0	0	0	0	0	1	1	1	1	1	0	1
COG0790	T	-	TPR repeat	1	0	6	10	3	5	112	76	76	0	4	11	0	0	10	11	0		0	0	0	0	1	1	1	0	0	3	3	0	0	0	0	0	0	0	1	0	0	0	0	0	0	0	0	0
COG0596	HR	MhpC	Pimeloyl-ACP methyl ester carboxylesterase	1	0	21	28	3	7	37	19	1	0	0	7	4	19	4	1	1		1	0	0	0	0	1	0	0	0	1	1	0	0	0	0	0	0	0	0	0	0	1	1	1	3	3	0	1
COG0789	K	SoxR	DNA-binding transcriptional regulator, MerR family	1	3	11	13	3	4	27	11	1	0	0	6	11	9	0	0	0		1	1	0	0	0	0	0	1	0	0	0	1	0	0	0	0	0	0	0	0	0	1	1	0	0	0	0	0
COG1670	JO	RimL	Protein N-acetyltransferase, RimJ/RimL family	1	0	11	13	3	8	38	11	2	0	3	11	7	3	6	4	2		1	0	0	0	0	0	0	1	0	0	0	0	0	0	0	0	0	0	0	0	0	0	0	0	0	0	0	0
COG2217	P	ZntA	Cation transport ATPase	1	1	17	19	3	6	22	8	0	1	0	5	3	2	8	3	0		0	0	0	0	0	0	0	1	0	1	1	0	1	1	1	1	1	1	1	1	1	0	0	3	0	0	0	0
COG1063	ER	Tdh	Threonine dehydrogenase or related Zn-dependent dehydrogenase	1	1	5	7	3	6	17	7	0	0	1	1	5	7	2	1	0		0	0	0	0	0	0	0	0	0	0	0	0	0	0	0	0	0	0	0	0	0	0	0	3	1	1	0	0
COG3118	O	-	Negative regulator of GroEL, contains thioredoxin-like and TPR-like domains	1	3	38	43	3	9	22	5	1	1	2	2	4	4	5	2	1		1	1	1	1	1	1	0	1	0	2	3	1	1	1	1	1	1	1	1	1	1	1	1	1	1	1	0	0
COG0534	V	NorM	Na+-driven multidrug efflux pump	1	1	14	24	3	3	9	6	0	0	0	0	6	0	2	1	0		0	0	3	3	2	2	3	1	0	0	0	0	0	0	0	0	0	0	0	0	0	0	0	2	1	1	0	0
COG0330	O	HflC	Regulator of protease activity HflC, stomatin/prohibitin superfamily	1	1	26	61	3	4	12	5	0	0	2	5	0	2	0	0	3		3	3	2	2	2	2	2	0	0	2	2	0	0	0	0	0	0	0	0	0	0	3	3	1	0	0	0	1
COG3177	K	-	Fic family protein	1	1	9	13	3	4	13	5	0	0	0	3	0	1	0	4	5		0	0	0	0	0	0	0	0	0	0	0	0	0	0	0	0	0	0	0	0	0	0	0	0	1	1	0	2
COG0187	L	GyrB	DNA gyrase/topoisomerase IV, subunit B	1	2	47	110	3	9	23	3	2	3	3	3	2	1	3	3	3		2	2	2	2	2	2	2	1	1	3	3	2	3	3	3	3	3	3	3	3	3	2	3	2	2	2	2	3
COG0542	O	clpA	ATP-dependent Clp protease ATP-binding subunit ClpA	1	1	45	76	3	9	21	4	3	2	1	2	3	2	3	4	1		2	2	2	2	3	1	3	1	0	2	2	1	2	3	2	2	2	2	2	2	2	2	2	2	1	1	1	2
COG0564	J	RluA	Pseudouridylate synthase, 23S rRNA- or tRNA-specific	1	1	45	92	3	9	22	4	1	2	2	2	3	2	4	4	2		2	2	2	2	2	2	2	1	2	2	2	1	0	2	2	2	0	2	2	2	2	2	2	3	2	2	2	2
COG1109	G	{ManB}	Phosphomannomutase	1	1	41	65	3	9	18	4	1	2	2	2	4	2	2	2	1		1	1	2	2	2	2	2	2	1	2	2	0	2	2	2	2	2	2	2	2	2	0	0	2	2	2	1	0
COG1126	E	GlnQ	ABC-type polar amino acid transport system, ATPase component	1	1	19	21	3	6	10	4	0	1	0	1	4	1	2	0	1		0	0	0	0	0	0	0	0	0	0	0	0	1	1	1	1	1	1	1	1	1	0	0	3	0	0	0	0
COG4775	M	-	Outer membrane protein assembly factor BamA	1	3	35	37	3	7	8	2	2	1	1	1	0	0	1	1	1		1	1	1	1	1	1	1	1	0	1	1	3	1	1	1	1	1	1	1	1	1	1	1	0	0	0	0	0
COG0085	K	RpoB/Rpo2	DNA-directed RNA polymerase, beta subunit/140 kD subunit	1	2	47	78	3	9	16	2	2	2	2	2	1	1	2	2	2		2	2	1	1	1	1	1	2	2	2	2	2	2	2	2	2	2	2	2	2	2	2	2	1	1	1	1	1
COG0305	L	DnaB	Replicative DNA helicase	1	1	46	56	3	9	13	3	1	1	1	2	1	2	3	1	1		1	1	1	1	1	1	1	2	1	1	1	1	2	2	2	1	2	2	1	1	2	1	1	0	1	1	1	1
COG0358	L	DnaG	DNA primase (bacterial type)	1	1	47	52	3	9	13	3	1	1	1	3	1	1	2	1	2		1	1	1	1	1	1	1	3	1	1	1	3	1	1	1	1	1	1	1	1	1	1	1	1	1	1	1	1
COG0455	DN	0	MinD-like ATPase involved in chromosome partitioning or flagellar assembly	1	0	11	24	3	2	5	4	0	0	0	1	0	4	0	0	0		0	0	3	3	3	3	3	0	0	0	0	0	1	0	1	0	0	0	0	0	0	0	0	0	0	0	2	0
COG0459	O	GroL	Chaperonin GroEL (HSP60 family)	1	1	38	56	3	9	16	3	1	3	1	1	1	2	3	3	1		1	1	1	1	1	1	1	1	0	1	1	1	3	3	3	3	3	3	3	3	3	1	1	1	0	0	0	0
COG0524	G	RbsK	Sugar or nucleoside kinase, ribokinase family	1	0	8	10	3	5	9	4	0	0	1	1	2	4	1	0	0		0	0	0	0	0	0	0	1	0	1	1	0	0	0	0	0	0	0	0	0	0	0	0	3	1	1	0	0
COG0568	K	RpoD	DNA-directed RNA polymerase, sigma subunit (sigma70/sigma32)	1	1	47	72	3	9	15	3	1	1	2	3	1	2	1	1	3		2	2	3	2	2	2	2	1	1	2	2	1	1	1	1	1	1	1	1	1	1	2	2	1	1	1	1	1
COG0612	R	PqqL	Predicted Zn-dependent peptidase	1	2	22	39	3	6	10	2	2	0	2	2	2	1	0	0	1		3	3	1	1	1	2	1	1	0	2	0	2	0	0	0	0	0	0	0	0	0	3	3	0	0	0	0	0
COG0833	E	LysP	Amino acid permease	1	1	1	3	3	3	5	3	0	0	3	1	1	0	0	0	0		0	0	0	0	0	0	0	0	0	0	0	0	0	0	0	0	0	0	0	0	0	0	0	3	0	0	0	0
COG0050	J	TufA	Translation elongation factor EF-Tu, a GTPase	1	1	47	55	3	9	10	2	1	1	1	2	1	1	1	1	1		2	2	1	1	1	1	1	1	1	2	2	1	1	1	1	1	1	1	1	1	1	2	3	1	1	1	1	1
COG0115	EH	IlvE	Branched-chain amino acid aminotransferase/4-amino-4-deoxychorismate lyase	1	0	12	17	3	7	12	3	0	0	2	2	3	2	1	1	1		0	0	0	0	0	0	0	1	0	3	3	0	0	0	0	0	0	0	0	0	0	0	0	1	0	0	0	0
COG0188	L	GyrA	DNA gyrase/topoisomerase IV, subunit A	1	1	47	86	3	9	18	2	2	2	2	2	2	2	2	2	2		1	1	3	2	2	2	2	1	2	2	2	2	2	2	3	2	2	2	2	2	2	1	1	2	2	2	2	2
COG0208	F	NrdF	Ribonucleotide reductase beta subunit, ferritin-like domain	1	1	38	40	3	9	10	2	1	1	1	1	1	2	1	1	1		1	1	0	0	0	1	0	0	1	1	1	1	1	1	1	1	1	1	1	1	1	1	1	3	0	0	1	0
COG0507	L	RecD	ATP-dependent exoDNAse (exonuclease V), alpha subunit, helicase superfamily I	1	1	24	41	3	8	13	2	0	2	2	2	1	1	2	2	1		0	0	1	1	1	1	1	0	0	0	0	0	2	2	2	2	2	2	2	2	2	0	0	2	1	3	1	2
COG0587	L	DnaE	DNA polymerase III, alpha subunit	1	1	46	49	3	9	10	2	1	1	1	1	1	2	1	1	1		1	1	1	1	1	1	1	1	1	1	1	1	1	1	1	1	1	1	1	1	1	1	1	0	1	1	1	1
COG1187	J	RsuA	16S rRNA U516 pseudouridylate synthase RsuA and related 23S rRNA U2605, pseudouridylate synthases	1	1	33	37	3	9	11	2	1	1	1	2	2	1	1	1	1		0	0	1	1	1	1	1	1	0	1	1	1	0	1	1	1	0	1	1	1	1	0	0	0	2	2	1	3
COG2812	L	DnaX	DNA polymerase III, gamma/tau subunits	1	1	47	60	3	9	11	2	2	2	1	1	1	1	1	1	1		1	1	2	2	2	2	2	2	1	1	1	2	1	1	1	1	1	1	1	1	1	1	1	1	1	2	1	1
COG0173	J	AspS	Aspartyl-tRNA synthetase	1	1	45	50	3	9	9	1	1	1	1	1	1	1	1	1	1		1	2	1	1	1	1	1	1	1	1	1	0	1	1	1	1	1	1	1	1	1	1	1	1	1	1	1	2
COG0728	M	MviN	Peptidoglycan biosynthesis protein MviN/MurJ, putative lipid II flippase	1	1	32	34	3	7	7	1	0	1	1	1	0	1	1	1	1		1	1	3	1	1	1	1	0	0	1	1	0	1	1	1	1	1	1	1	1	1	0	0	0	0	0	0	0
COG1198	L	PriA	Primosomal protein N' (replication factor Y) - superfamily II helicase	1	1	35	39	3	9	9	1	1	1	1	1	1	1	1	1	1		1	1	3	2	1	1	1	1	0	1	1	1	1	1	0	1	1	1	1	1	1	1	1	0	0	0	0	0
COG1692	R	-	Calcineurin-like phosphoesterase	1	1	15	21	3	1	1	1	0	0	0	0	1	0	0	0	0		0	0	3	2	2	2	2	0	1	0	0	0	0	0	0	0	0	0	0	0	0	0	0	0	1	1	1	1
COG0236	IQ	AcpP	Acyl carrier protein	1	1	42	43	2	9	27	14	1	1	1	4	1	14	2	2	1		1	1	1	1	1	1	1	1	0	1	1	1	1	1	1	1	1	1	1	1	1	1	1	0	1	1	1	1
COG0204	I	PlsC	1-acyl-sn-glycerol-3-phosphate acyltransferase	1	1	44	62	2	9	27	10	1	2	3	4	1	10	2	2	2		1	1	1	1	1	1	1	2	0	1	1	1	2	2	2	2	2	2	2	2	2	1	1	0	1	1	1	1
COG0006	E	PepP	Xaa-Pro aminopeptidase	1	1	44	46	2	9	18	7	1	1	1	1	2	7	2	2	1		1	1	1	1	1	1	1	0	0	1	1	1	1	1	1	1	1	1	1	1	1	1	1	2	1	1	1	1
COG0653	U	SecA	Preprotein translocase subunit SecA (ATPase, RNA helicase)	1	1	47	58	2	9	18	6	6	2	1	1	2	1	2	2	1		1	1	1	1	1	1	1	2	1	1	1	2	2	2	2	2	2	2	2	2	2	1	1	1	1	1	1	1
COG0714	R	-	MoxR-like ATPase	1	0	13	15	2	6	15	7	0	0	1	2	1	7	2	2	0		0	0	1	1	1	1	1	0	0	1	2	0	0	0	0	0	0	0	0	0	0	0	0	1	0	0	0	0
COG1511	S	-	Uncharacterized membrane protein YhgE, phage infection protein (PIP) family	1	1	7	8	2	2	9	6	0	0	0	0	6	3	0	0	0		1	1	0	0	0	0	0	0	1	0	0	0	0	0	0	0	1	0	0	0	0	0	0	1	0	1	0	2
COG0277	C	GlcD	FAD/FMN-containing dehydrogenase	1	0	3	5	2	4	15	6	0	0	3	4	0	6	2	0	0		0	0	0	0	0	0	0	0	0	2	2	0	0	0	0	0	0	0	0	0	0	0	0	1	0	0	0	0
COG0545	O	FkpA	FKBP-type peptidyl-prolyl cis-trans isomerase	1	1	21	23	2	7	12	5	2	1	1	1	0	1	5	1	0		0	0	0	0	1	1	1	1	0	2	1	1	1	1	1	1	1	1	1	1	1	0	0	0	0	0	0	0
COG0665	E	DadA	Glycine/D-amino acid oxidase (deaminating)	1	2	20	21	2	8	13	4	1	1	1	3	1	4	1	1	0		1	1	2	1	1	1	1	0	0	1	1	0	1	1	1	1	1	1	1	1	1	1	1	0	0	0	0	0
COG0760	O	SurA	Parvulin-like peptidyl-prolyl isomerase	1	3	31	48	2	6	11	3	2	1	1	3	2	0	0	0	2		2	2	2	2	2	2	2	1	0	2	2	1	0	1	0	1	0	1	1	1	1	2	2	1	0	0	0	0
COG0765	E	HisM	ABC-type amino acid transport system, permease component	1	1	17	18	2	6	11	5	0	1	0	1	5	1	2	0	1		0	0	0	0	0	0	0	0	0	0	0	0	1	1	1	1	1	1	1	1	1	0	0	2	0	0	0	0
COG0823	U	TolB	Periplasmic component of the Tol biopolymer transport system	1	3	23	27	2	7	14	3	2	1	1	2	0	0	3	2	3		1	1	1	0	0	0	0	0	0	1	1	1	1	1	1	1	1	1	1	1	1	0	0	0	0	0	0	0
COG0154	J	GatA	Asp-tRNAAsn/Glu-tRNAGln amidotransferase A subunit or related amidase	1	1	44	47	2	9	15	4	1	1	1	3	2	4	1	1	1		1	1	1	1	1	1	1	0	1	1	1	1	1	1	1	1	0	1	1	1	2	1	2	2	1	1	1	1
COG0443	O	DnaK	Molecular chaperone DnaK (HSP70)	1	1	47	68	2	9	16	4	1	1	1	1	1	4	3	3	1		2	2	2	2	2	2	2	1	1	2	2	1	1	1	1	1	1	1	1	1	1	2	2	1	1	1	1	1
COG0537	FGR	Hit	Diadenosine tetraphosphate (Ap4A) hydrolase or other HIT family hydrolase	1	1	44	46	2	9	17	4	2	1	2	2	1	3	4	1	1		1	1	1	1	1	1	1	1	1	2	1	1	1	1	1	1	1	1	1	1	1	1	1	0	1	1	1	1
COG0637	GR	-	Beta-phosphoglucomutase or related phosphatase, HAD superfamily	1	1	13	14	2	8	18	4	0	1	2	1	3	2	4	4	1		0	0	0	0	0	0	0	1	0	1	1	0	1	0	0	1	1	1	1	1	0	0	0	0	0	0	0	1
COG0693	R	ThiJ	Putative intracellular protease/amidase	1	1	18	19	2	5	8	4	0	0	1	1	1	4	1	0	0		0	0	1	1	1	1	1	1	1	0	0	0	0	0	0	0	0	0	0	0	0	0	0	0	1	1	1	1
COG1738	S	yhhQ	Uncharacterized PurR-regulated membrane protein YhhQ, DUF165 family	1	1	18	29	2	7	13	4	2	2	1	4	0	0	1	2	1		0	0	2	2	2	2	2	0	0	0	0	0	1	2	1	2	2	2	1	2	2	0	0	0	0	0	0	0
COG2885	M	OmpA	Outer membrane protein OmpA and related peptidoglycan-associated (lipo)proteins	1	1	33	35	2	7	12	4	1	1	3	4	0	0	1	1	1		1	1	1	1	1	1	1	0	0	1	1	0	1	1	1	1	1	1	1	1	1	1	1	0	0	0	0	0
COG0037	J	MesJ	tRNA(Ile)-lysidine synthase TilS/MesJ	1	1	43	56	2	9	15	3	1	2	3	2	1	1	2	2	1		1	1	1	1	1	1	1	1	0	2	2	1	2	2	2	2	2	2	2	2	2	1	1	1	1	1	1	1
COG0174	E	GlnA	Glutamine synthetase	1	0	18	24	2	5	9	4	0	0	1	2	1	4	0	0	1		2	2	0	0	0	0	0	0	0	1	1	0	0	0	0	0	0	0	0	0	0	2	2	1	0	0	0	0
COG0322	L	0	Excinuclease UvrABC, nuclease subunit	1	2	40	43	2	9	14	2	2	1	1	1	2	2	1	2	2		2	1	1	1	1	1	1	1	0	1	0	1	1	1	1	1	1	1	1	1	1	0	0	1	1	1	1	1
COG0441	J	ThrS	Threonyl-tRNA synthetase	1	1	47	59	2	9	12	3	1	1	1	1	1	1	2	3	1		1	1	2	2	2	1	1	1	2	1	1	1	1	1	1	1	1	1	1	1	1	1	1	1	2	2	2	1
COG0590	J	CumB	tRNA(Arg) A34 adenosine deaminase TadA	1	1	32	33	2	9	14	3	1	1	1	3	1	2	2	2	1		1	1	0	0	0	0	0	1	0	1	1	1	1	1	1	1	1	1	1	1	1	1	2	0	0	0	1	0
COG0671	I	PgpB	Membrane-associated phospholipid phosphatase	1	1	15	17	2	7	14	3	2	0	3	2	2	3	1	0	1		0	0	0	0	0	0	0	1	0	0	0	2	0	0	0	0	0	0	0	0	0	0	0	0	0	0	1	0
COG1185	J	Pnp	Polyribonucleotide nucleotidyltransferase (polynucleotide phosphorylase)	1	2	36	62	2	9	13	2	1	2	1	1	1	1	2	2	2		2	2	2	1	2	2	1	2	0	1	1	2	2	2	2	2	2	2	2	2	2	1	2	0	0	0	0	0
COG2239	P	MgtE	Mg/Co/Ni transporter MgtE (contains CBS domain)	1	1	44	45	2	6	10	3	1	1	0	0	0	2	3	2	1		1	1	1	1	1	1	1	1	2	1	1	1	1	1	1	1	1	1	1	1	1	1	1	0	1	1	1	1
COG2890	J	HemK	Methylase of polypeptide chain release factors	1	1	46	48	2	9	14	3	1	1	2	3	1	2	1	2	1		1	1	1	1	1	1	1	1	0	2	1	1	1	1	1	1	1	1	1	1	1	1	1	1	1	1	1	1
COG3391	R	-	DNA-binding beta-propeller fold protein YncE	1	0	7	9	2	1	4	4	0	0	0	0	0	4	0	0	0		0	0	1	1	1	1	1	0	0	0	0	0	0	0	0	0	0	0	0	0	0	0	0	0	0	0	0	0
COG0024	J	Map	Methionine aminopeptidase	1	1	47	48	2	9	12	2	1	1	1	2	1	2	1	2	1		1	1	1	1	1	1	1	1	1	1	1	1	1	1	1	1	1	1	1	1	1	1	2	1	1	1	1	1
COG0055	C	AtpD	FoF1-type ATP synthase, beta subunit	1	1	31	37	2	8	10	2	1	0	1	2	2	1	1	1	1		1	1	0	0	0	0	0	1	1	1	1	1	0	0	0	0	0	0	0	0	0	1	1	1	2	2	2	2
COG0056	C	AtpA	FoF1-type ATP synthase, alpha subunit	1	1	31	37	2	8	10	2	1	0	1	2	2	1	1	1	1		1	1	0	0	0	0	0	1	1	1	1	1	0	0	0	0	0	0	0	0	0	1	1	1	2	2	2	2
COG0084	N	TatD	Tat protein secretion system quality control protein TatD (DNase activity)	1	1	47	51	2	9	11	2	1	1	2	1	2	1	1	1	1		1	1	1	1	1	1	1	1	1	1	1	1	1	1	1	1	1	1	1	1	1	1	1	1	1	1	2	1
COG0149	G	TpiA	Triosephosphate isomerase	1	1	40	41	2	8	9	2	1	1	1	1	2	1	1	1	0		1	1	1	1	1	1	1	1	1	1	1	1	1	1	1	1	1	1	1	1	1	1	1	1	1	1	1	1
COG0209	F	NrdA	Ribonucleotide reductase alpha subunit	1	1	39	40	2	9	11	2	1	1	1	1	1	1	2	2	1		1	1	0	0	0	1	0	1	1	1	1	1	1	1	1	1	1	1	1	1	1	1	1	2	0	0	1	0
COG0215	J	CysS	Cysteinyl-tRNA synthetase	1	1	47	48	2	9	10	2	1	1	1	1	1	2	1	1	1		1	1	1	1	1	1	1	1	1	1	1	1	1	1	1	1	1	1	1	1	1	1	1	1	1	1	1	1
COG0224	C	AtpG	FoF1-type ATP synthase, gamma subunit	1	1	31	32	2	8	10	2	1	0	1	2	2	1	1	1	1		1	1	0	0	0	0	0	1	1	1	1	1	0	0	0	0	0	0	0	0	0	1	1	1	1	1	1	2
COG0231	J	Efp	Translation elongation factor P (EF-P)/translation initiation factor 5A (eIF-5A)	1	1	46	55	2	9	12	2	1	2	1	1	1	1	2	2	1		1	1	1	1	1	1	1	1	1	1	1	1	2	2	2	2	2	2	2	2	2	1	1	0	1	1	1	1
COG0260	E	PepB	Leucyl aminopeptidase	1	1	38	45	2	6	8	2	0	1	2	2	0	1	0	1	1		1	1	0	0	0	0	0	0	1	1	1	1	1	1	1	1	1	1	1	1	1	1	1	0	2	2	2	2
COG0342	U	SecD	Preprotein translocase subunit SecD	1	1	45	52	2	9	12	2	2	1	1	1	1	2	2	1	1		1	1	2	1	1	1	1	2	1	1	1	2	2	1	2	1	1	1	2	1	1	1	1	0	1	1	1	1
COG0343	J	Tgt	Queuine/archaeosine tRNA-ribosyltransferase	1	1	32	34	2	8	9	2	1	1	1	2	1	0	1	1	1		1	1	1	1	1	1	1	0	0	0	1	1	1	2	1	1	1	1	1	1	1	1	1	0	0	0	0	0
COG0420	L	SbcD	DNA repair exonuclease SbcCD nuclease subunit	1	1	8	9	2	4	5	2	0	0	0	1	2	1	1	0	0		0	0	1	1	1	1	1	0	0	0	0	0	0	0	0	0	0	0	0	0	0	0	0	2	0	0	0	0
COG0423	J	GRS1	Glycyl-tRNA synthetase (class II)	1	1	19	27	2	3	4	2	2	0	0	0	0	1	1	0	0		0	0	1	1	1	1	1	2	2	0	0	1	0	0	0	0	0	0	0	0	0	0	0	0	1	1	2	2
COG0442	J	ProS	Prolyl-tRNA synthetase	1	1	35	54	2	8	11	2	2	1	1	1	1	1	2	0	2		2	2	1	0	0	2	2	2	0	1	1	2	1	1	1	1	1	1	1	1	1	2	2	0	0	0	0	2
COG0480	J	FusA	Translation elongation factor EF-G, a GTPase	1	1	47	55	2	9	10	2	1	1	1	1	1	2	1	1	1		1	1	2	2	2	2	2	1	1	1	1	1	1	1	1	1	1	1	1	1	1	1	1	2	1	1	1	1
COG0486	J	ThdF	tRNA U34 5-carboxymethylaminomethyl modifying GTPase MnmE/TrmE	1	1	44	46	2	8	9	2	2	1	1	1	1	0	1	1	1		1	1	1	1	1	1	1	1	0	1	1	1	1	1	1	1	1	1	1	1	1	1	1	1	1	1	1	1
COG0593	L	DnaA	Chromosomal replication initiation ATPase DnaA	1	1	47	74	2	9	14	2	1	2	1	2	1	1	2	2	2		2	2	2	1	1	1	1	1	1	2	2	1	2	2	2	2	2	2	2	2	2	2	2	1	1	1	1	1
COG0597	MU	LspA	Lipoprotein signal peptidase	1	1	44	45	2	9	10	2	1	1	1	1	2	1	1	1	1		1	1	1	1	1	1	1	1	0	1	1	2	1	1	1	1	1	1	1	1	1	1	1	0	1	1	1	1
COG0616	O	SppA	Periplasmic serine protease, ClpP class	1	1	28	38	2	9	14	2	2	1	2	2	1	2	1	1	2		1	1	0	0	0	0	0	0	0	1	1	2	1	1	1	1	1	1	1	1	1	1	1	0	0	0	0	0
COG0617	J	PcnB	tRNA nucleotidyltransferase/poly(A) polymerase	1	1	37	51	2	9	13	2	1	2	1	2	1	1	2	2	1		1	1	1	1	1	1	1	1	0	2	2	1	2	2	2	2	2	2	2	2	2	1	1	1	0	0	0	0
COG0682	M	Lgt	Prolipoprotein diacylglyceryltransferase	1	1	45	49	2	9	10	2	2	1	1	1	1	1	1	1	1		1	1	1	1	1	1	1	1	0	1	1	2	1	1	1	1	1	1	1	1	1	1	1	1	1	1	2	1
COG0706	M	YidC	Membrane protein insertase Oxa1/YidC/SpoIIIJ, required for the localization of integral membrane proteins	1	1	47	48	2	9	10	2	1	1	1	1	2	1	1	1	1		1	1	1	1	1	1	1	1	1	1	1	1	1	1	1	1	1	1	1	1	1	1	1	2	1	1	1	1
COG0770	M	MurF	UDP-N-acetylmuramyl pentapeptide synthase	1	1	35	38	2	9	11	2	1	1	1	1	1	1	2	2	1		1	1	1	1	1	1	1	1	0	1	1	2	1	1	1	1	1	1	1	1	1	0	0	2	0	0	0	0
COG0781	K	NusB	Transcription termination factor NusB	1	1	46	50	2	9	12	2	1	1	1	1	2	2	2	1	1		1	1	1	1	1	1	1	1	1	2	1	1	1	1	1	1	1	1	1	1	1	1	1	1	1	1	2	1
COG0828	J	RpsU	Ribosomal protein S21	1	0	28	29	2	8	10	3	1	1	3	1	1	0	1	1	1		0	0	1	1	1	2	1	1	0	1	1	1	1	1	1	1	1	1	1	1	1	0	0	0	0	0	0	0
COG1040	R	ComFC	Predicted amidophosphoribosyltransferases	1	1	16	17	2	8	9	2	1	0	1	1	1	1	1	1	2		1	1	1	1	1	0	1	0	0	0	0	1	0	0	0	0	0	0	0	0	0	1	1	0	0	0	0	0
COG1195	L	RecF	Recombinational DNA repair ATPase RecF	1	1	31	32	2	8	9	2	1	0	2	1	1	1	1	1	1		1	1	0	0	1	1	1	1	0	0	0	0	1	1	1	1	1	1	1	2	1	1	1	1	0	0	0	0
COG1351	F	THY1	Thymidylate synthase ThyX	1	1	28	38	2	5	8	2	0	2	0	0	0	1	2	2	1		1	1	0	1	0	2	0	0	0	0	0	0	2	2	2	2	2	2	2	2	2	1	1	0	0	0	0	0
COG1418	JR	-	HD superfamily phosphodieaserase, includes HD domain of RNase Y	1	1	15	18	2	3	4	2	0	0	0	0	2	0	1	1	0		0	0	1	1	1	1	1	2	2	0	0	0	0	0	0	0	0	0	0	0	0	0	0	0	0	0	1	0
COG1530	J	CafA	Ribonuclease G or E	1	1	29	39	2	9	11	2	1	1	2	1	1	1	1	1	2		2	1	0	0	0	0	0	1	0	1	1	1	1	1	1	1	1	1	1	1	1	2	2	0	0	0	0	0
COG1579	R	-	Predicted nucleic acid-binding protein, contains Zn-ribbon domain	1	1	18	19	2	5	6	2	1	2	0	0	0	1	1	1	0		0	0	1	1	1	1	1	1	0	0	0	1	1	1	1	1	1	1	1	2	1	0	0	0	0	0	0	0
COG1837	R	-	Predicted RNA-binding protein YlqC, contains KH domain, UPF0109 family	1	1	17	26	2	5	7	2	0	2	0	0	1	1	2	1	0		0	0	1	1	1	1	1	0	0	0	0	0	2	2	2	2	2	2	2	2	2	0	0	0	0	0	0	0
COG2608	P	CopZ	Copper chaperone CopZ	1	0	7	8	2	5	9	3	1	0	0	0	3	2	1	2	0		0	0	0	0	0	0	0	0	0	2	1	0	0	0	0	0	0	0	0	0	0	0	0	1	0	0	0	0
COG4105	M	ComL	Outer membrane protein assembly factor BamD, BamD/ComL family	1	1	25	26	2	7	9	2	2	1	1	1	0	0	1	1	2		1	1	0	0	0	0	0	0	0	1	1	1	1	0	1	0	1	0	1	1	0	1	1	0	0	0	0	0
COG4232	O	0	Thiol:disulfide interchange protein	1	1	15	21	2	4	6	2	0	1	0	2	0	0	1	2	0		1	1	0	0	0	0	0	0	0	2	2	0	1	1	1	1	2	2	2	1	2	1	1	0	0	0	0	0
COG4591	M	LolE	ABC-type transport system, involved in lipoprotein release, permease component	1	1	38	48	2	5	8	2	2	0	1	2	0	0	2	1	0		1	1	2	2	2	2	2	0	0	1	1	2	1	1	1	1	1	1	1	0	1	1	1	0	0	0	1	0
COG0012	J	-	Ribosome-binding ATPase YchF, GTP1/OBG family	1	1	47	49	2	9	9	1	1	1	1	1	1	1	1	1	1		1	1	1	1	1	1	1	1	2	1	1	1	1	1	1	1	1	1	1	1	1	1	1	1	1	1	1	1
COG0013	J	AlaS	Alanyl-tRNA synthetase	1	1	47	54	2	8	8	1	1	1	1	1	1	1	1	1	0		1	1	2	2	2	2	2	1	1	1	1	1	1	1	1	1	1	1	1	1	1	1	1	1	1	1	1	1
COG0018	J	ArgS	Arginyl-tRNA synthetase	1	1	47	48	2	8	8	1	1	1	1	1	1	0	1	1	1		1	1	1	1	1	1	1	1	1	1	1	1	1	1	1	1	1	1	1	1	1	1	1	1	1	1	1	1
COG0064	J	GatB	Asp-tRNAAsn/Glu-tRNAGln amidotransferase B subunit	1	1	45	47	2	9	9	1	1	1	1	1	1	1	1	1	1		1	1	2	1	1	1	1	0	1	1	1	1	1	2	1	1	1	1	1	1	1	1	1	1	1	1	1	1
COG0072	J	PheT	Phenylalanyl-tRNA synthetase beta subunit	1	1	44	46	2	9	9	1	1	1	1	1	1	1	1	1	1		1	1	1	1	1	1	1	1	0	1	1	1	1	1	1	1	1	1	1	1	1	1	1	0	1	1	1	1
COG0080	J	RplK	Ribosomal protein L11	1	1	46	47	2	9	9	1	1	1	1	1	1	1	1	1	1		1	1	2	1	1	1	1	1	1	1	1	1	1	1	1	1	1	1	1	1	1	1	1	0	1	1	1	1
COG0086	K	RpoC/Rpo11	DNA-directed RNA polymerase, beta' subunit/160 kD subunit	1	1	47	52	2	9	9	1	1	1	1	1	1	1	1	1	1		1	1	1	1	2	1	1	1	1	1	1	1	1	1	1	1	1	1	1	1	1	1	1	1	2	2	1	2
COG0125	F	Tmk	Thymidylate kinase	1	1	45	46	2	8	8	1	0	1	1	1	1	1	1	1	1		1	1	1	1	1	1	1	0	1	1	1	2	1	1	1	1	1	1	1	1	1	1	1	0	1	1	1	1
COG0166	G	Pgi	Glucose-6-phosphate isomerase	1	1	32	36	2	7	7	1	0	1	1	1	1	1	1	1	0		0	0	1	1	1	1	1	1	1	1	1	0	1	1	1	1	1	1	1	1	1	0	0	2	2	2	1	1
COG0172	J	SerS	Seryl-tRNA synthetase	1	1	47	48	2	9	9	1	1	1	1	1	1	1	1	1	1		1	1	2	1	1	1	1	1	1	1	1	1	1	1	1	1	1	1	1	1	1	1	1	1	1	1	1	1
COG0180	J	TrpS	Tryptophanyl-tRNA synthetase	1	1	47	48	2	9	9	1	1	1	1	1	1	1	1	1	1		1	1	1	1	1	1	1	1	1	1	2	1	1	1	1	1	1	1	1	1	1	1	1	1	1	1	1	1
COG0216	J	prfA	Protein chain release factor A	1	1	47	49	2	9	9	1	1	1	1	1	1	1	1	1	1		1	1	2	1	1	1	1	1	1	1	1	1	1	1	1	1	1	1	1	1	1	2	1	1	1	1	1	1
COG0267	J	RpmG	Ribosomal protein L33	1	0	33	35	2	8	10	2	1	1	1	1	2	2	1	0	1		1	1	0	1	1	1	1	0	1	1	1	1	0	0	0	0	0	0	0	1	0	1	1	0	2	2	1	1
COG0285	H	FolC	Folylpolyglutamate synthase/Dihydropteroate synthase	1	1	24	25	2	7	7	1	0	0	1	1	1	1	1	1	1		1	1	0	0	0	0	0	1	0	1	1	0	0	0	0	0	0	0	0	0	0	1	1	2	0	0	1	0
COG0290	J	InfC	Translation initiation factor IF-3	1	1	45	48	2	9	9	1	1	1	1	1	1	1	1	1	1		2	2	1	1	1	1	1	1	1	1	1	1	1	1	1	1	1	1	1	1	2	1	1	0	1	1	1	1
COG0324	J	MiaA	tRNA A37 N6-isopentenylltransferase MiaA	1	1	38	39	2	9	9	1	1	1	1	1	1	1	1	1	1		1	1	1	1	1	1	1	2	0	1	1	1	1	1	1	1	1	1	1	1	1	1	1	1	0	0	0	0
COG0445	J	GidA	tRNA U34 5-carboxymethylaminomethyl modifying enzyme MnmG/GidA	1	1	44	45	2	8	8	1	1	1	1	1	1	0	1	1	1		1	1	1	1	1	1	1	1	0	1	1	1	1	1	1	1	1	1	1	1	1	1	1	1	1	1	1	1
COG0495	J	LeuS	Leucyl-tRNA synthetase	1	1	47	49	2	8	8	1	1	1	1	1	1	1	1	1	0		1	1	1	1	1	1	1	1	1	1	1	1	1	2	1	1	1	1	1	1	1	1	1	1	1	1	1	1
COG0525	J	ValS	Valyl-tRNA synthetase	1	1	47	49	2	9	9	1	1	1	1	1	1	1	1	1	1		1	1	1	1	1	1	1	1	1	1	1	1	1	1	1	1	1	1	1	1	1	1	1	1	1	1	1	1
COG0532	J	InfB	Translation initiation factor IF-2, a GTPase	1	1	47	49	2	9	9	1	1	1	1	1	1	1	1	1	1		1	2	2	1	1	1	1	1	1	1	1	1	1	1	1	1	1	1	1	1	1	1	1	1	1	1	1	1
COG0533	J	Kae1/QRI7	tRNA A37 threonylcarbamoyltransferase TsaD	1	1	47	49	2	9	9	1	1	1	1	1	1	1	1	1	1		2	2	1	1	1	1	1	1	1	1	1	1	1	1	1	1	1	1	1	1	1	1	1	1	1	1	1	1
COG0544	O	Tig	FKBP-type peptidyl-prolyl cis-trans isomerase (trigger factor)	1	1	45	50	2	9	9	1	1	1	1	1	1	1	1	1	1		1	1	1	1	1	1	1	1	0	1	1	1	1	1	1	1	1	1	1	1	1	1	1	1	2	2	1	2
COG0546	C	Gph	Phosphoglycolate phosphatase, HAD superfamily	1	0	17	19	2	4	6	2	0	0	1	1	2	2	0	0	0		1	1	1	1	2	1	1	0	0	2	1	0	0	0	0	0	0	0	0	0	0	1	1	0	0	0	0	0
COG0556	L	UvrB	Excinuclease UvrABC helicase subunit UvrB	1	1	40	41	2	9	9	1	1	1	1	1	1	1	1	1	1		1	1	2	1	1	1	1	1	0	1	0	1	1	1	1	1	1	1	1	1	1	0	0	1	1	1	1	1
COG0592	L	DnaN	DNA polymerase III sliding clamp (beta) subunit, PCNA homolog	1	1	47	48	2	9	9	1	1	1	1	1	1	1	1	1	1		1	1	2	1	1	1	1	1	1	1	1	1	1	1	1	1	1	1	1	1	1	1	1	1	1	1	1	1
COG0608	L	RecJ/Cdc45	Single-stranded DNA-specific exonuclease, DHH superfamily, may be involved in archaeal DNA replication intiation	1	1	35	42	2	8	8	1	1	1	1	1	1	0	1	1	1		1	1	2	2	2	2	2	0	0	1	1	1	1	1	1	1	1	1	1	1	1	1	1	1	0	0	0	0
COG0658	R	ComEC	Predicted membrane metal-binding protein	1	1	33	35	2	9	9	1	1	1	1	1	1	1	1	1	1		1	1	1	0	1	1	1	0	1	0	0	1	1	1	1	1	0	1	1	1	1	1	1	1	1	1	1	1
COG0711	C	AtpF	FoF1-type ATP synthase, membrane subunit b or b'	1	0	26	32	2	8	10	2	1	0	1	2	1	2	1	1	1		0	0	0	0	0	0	0	1	1	1	1	1	0	0	0	0	0	0	0	0	0	0	1	0	1	1	1	1
COG0815	M	Lnt	Apolipoprotein N-acyltransferase	1	1	29	31	2	6	6	1	0	1	1	1	0	0	1	1	1		0	0	1	1	1	1	1	0	0	0	0	1	1	1	1	1	1	1	1	1	1	1	1	0	0	0	0	0
COG1158	K	Rho	Transcription termination factor Rho	1	1	36	40	2	9	9	1	1	1	1	1	1	1	1	1	1		2	2	1	1	1	1	1	1	0	1	1	1	1	1	1	1	1	1	1	1	1	2	2	0	0	0	0	0
COG1160	R	-	Predicted GTPases	1	1	47	49	2	9	9	1	1	1	1	1	1	1	1	1	1		1	1	2	1	1	1	1	1	1	1	1	1	1	1	1	1	1	1	1	1	2	1	1	1	1	1	1	1
COG1189	J	-	Predicted rRNA methylase YqxC, contains S4 and FtsJ domains	1	1	16	17	2	3	3	1	0	0	0	0	1	1	0	0	1		0	0	1	1	1	1	1	0	0	0	0	0	0	0	0	0	0	0	0	0	0	0	0	0	0	0	1	0
COG1210	M	GalU	UTP-glucose-1-phosphate uridylyltransferase	1	1	16	17	2	3	3	1	0	0	1	0	1	1	0	0	0		0	0	1	1	1	1	1	0	0	1	1	0	0	0	0	0	0	0	0	0	0	0	0	1	1	1	1	0
COG1385	J	-	16S rRNA U1498 N3-methylase RsmE	1	1	28	35	2	7	7	1	0	0	1	1	1	1	1	1	1		1	1	2	2	2	2	2	0	0	0	1	0	0	0	0	0	0	0	0	0	0	1	1	1	1	1	0	1
COG0168	P	TrkG	Trk-type K+ transport system, membrane component	1	0	25	27	2	4	4	1	1	0	1	0	1	0	1	0	0		1	1	1	1	1	1	1	0	1	1	1	0	0	0	0	0	0	0	0	0	0	1	1	1	1	1	1	2
COG0221	CP	Ppa	Inorganic pyrophosphatase	1	0	38	39	2	6	6	1	0	1	1	1	1	1	0	0	1		1	1	0	0	0	0	0	0	1	1	1	1	1	1	1	1	1	1	1	1	1	1	1	0	1	1	1	1
COG0606	O	-	Predicted ATPase with chaperone activity	1	0	16	19	2	5	5	1	1	0	0	1	0	1	0	1	1		1	1	1	1	1	1	1	0	0	0	0	1	0	0	0	0	0	0	0	0	0	1	1	0	0	0	0	0
COG1757	C	NhaC	Na+/H+ antiporter NhaC	1	1	6	8	2	0	0	0	0	0	0	0	0	0	0	0	0		0	0	2	2	1	1	1	0	0	0	0	0	0	0	0	0	0	0	0	0	0	0	0	1	0	0	0	0
COG0318	IQ	CaiC	Acyl-CoA synthetase (AMP-forming)/AMP-acid ligase II	1	1	19	19	1	9	80	61	1	1	4	5	2	61	3	2	1		0	0	0	0	0	0	0	0	0	0	0	1	1	1	1	1	1	1	1	1	1	0	0	1	0	0	0	0
COG1463	M	Ttg2C	ABC-type transporter Mla maintaining outer membrane lipid asymmetry, periplasmic component MlaD	1	1	20	20	1	7	63	54	1	0	2	3	0	54	1	1	1		1	1	0	0	0	0	0	0	0	0	0	1	0	1	0	1	1	1	0	0	1	1	1	0	0	0	0	0
COG0767	M	Ttg2B	ABC-type transporter Mla maintaining outer membrane lipid asymmetry, permease component MlaE	1	1	21	21	1	7	25	16	1	0	2	3	0	16	1	1	1		1	1	0	0	0	0	0	0	0	0	0	1	0	1	0	1	1	1	1	0	1	1	1	0	0	0	0	0
COG3173	R	-	Predicted kinase, aminoglycoside phosphotransferase (APT) family	1	3	1	1	1	4	20	12	0	0	0	4	1	12	3	0	0		0	0	0	0	0	0	0	0	0	0	0	0	0	0	0	0	0	0	0	0	0	0	0	0	0	0	0	0
COG0778	C	0	Nitroreductase	1	1	11	11	1	3	18	11	0	0	2	0	5	11	0	0	0		0	0	0	0	0	0	0	1	0	1	1	0	0	0	0	0	0	0	0	0	0	0	0	0	1	1	1	0
COG0520	E	csdA	Selenocysteine lyase/Cysteine desulfurase	1	1	30	30	1	8	11	4	1	1	1	1	1	4	1	1	0		0	0	1	1	1	1	1	1	1	0	0	1	1	1	1	1	1	1	1	1	1	0	0	1	1	1	1	1
COG1114	E	BrnQ	Branched-chain amino acid permeases	1	1	14	14	1	3	6	4	0	1	0	0	0	0	4	1	0		0	0	0	0	0	0	0	0	0	0	0	0	1	1	1	1	1	1	1	1	1	0	0	1	0	0	0	0
COG2220	G	-	L-ascorbate metabolism protein UlaG, beta-lactamase superfamily	1	1	1	1	1	7	12	4	0	0	1	1	1	4	2	1	2		0	0	0	0	0	0	0	0	0	0	0	0	0	0	0	0	0	0	0	0	0	0	0	0	0	0	0	0
COG0331	I	FabD	Malonyl CoA-acyl carrier protein transacylase	1	1	30	30	1	9	12	3	1	1	1	2	1	3	1	1	1		1	1	0	0	0	0	0	1	0	1	1	1	1	1	1	1	1	1	1	1	1	1	1	1	0	0	0	0
COG0350	L	Ada	O6-methylguanine-DNA--protein-cysteine methyltransferase	1	1	16	16	1	9	13	3	1	1	1	2	3	1	2	1	1		0	0	0	0	0	0	0	1	0	0	0	0	1	1	1	1	1	1	1	1	1	0	0	0	0	0	0	0
COG0357	J	GidB	16S rRNA G527 N7-methylase RsmG (former glucose-inhibited division protein B)	1	1	26	26	1	6	8	3	1	0	3	1	1	1	0	0	1		0	0	1	1	1	1	1	1	0	1	0	1	0	0	0	0	0	0	0	0	0	0	0	1	1	1	1	1
COG0449	M	GlmS	Glucosamine 6-phosphate synthetase, contains amidotransferase and phosphosugar isomerase domains	1	1	20	20	1	8	10	3	1	1	1	1	3	1	1	1	0		1	1	0	0	0	0	0	1	0	1	1	0	1	1	1	1	1	1	1	1	1	0	0	1	0	0	0	0
COG0668	M	MscS	Small-conductance mechanosensitive channel	1	0	18	18	1	6	11	4	2	0	4	0	1	2	0	1	1		0	0	1	1	1	1	1	0	0	1	0	1	0	0	0	0	0	0	0	0	0	0	0	1	0	0	0	0
COG1186	J	PrfB	Protein chain release factor B	1	2	35	35	1	9	13	2	1	1	1	2	2	1	2	2	1		1	1	1	1	1	1	1	1	0	1	1	1	0	1	1	1	1	1	1	1	1	1	1	1	0	0	0	0
COG0101	J	TruA	tRNA U38,U39,U40 pseudouridine synthase TruA	1	1	38	38	1	9	11	2	1	1	1	1	1	1	2	2	1		1	1	1	1	1	1	1	1	0	1	1	1	0	1	1	1	0	1	1	1	1	1	1	0	0	0	1	0
COG0164	L	RnhB	Ribonuclease HII	1	1	37	37	1	9	10	2	2	1	1	1	1	1	1	1	1		1	1	1	1	1	1	1	0	0	0	0	0	1	1	1	1	1	1	1	1	1	1	1	1	1	1	1	1
COG0177	L	Nth	Endonuclease III	1	1	35	35	1	9	10	2	1	1	1	1	1	2	1	1	1		1	1	1	1	1	1	1	1	0	1	1	1	1	1	1	1	1	1	1	1	1	1	1	0	0	0	0	0
COG0199	J	RpsN	Ribosomal protein S14	1	1	43	43	1	9	10	2	1	1	1	1	2	1	1	1	1		1	1	0	1	1	1	1	1	1	1	1	1	1	1	1	1	1	1	1	1	1	1	1	0	1	1	1	1
COG0202	K	RpoA/Rpo1	DNA-directed RNA polymerase, alpha subunit/40 kD subunit	1	1	47	47	1	9	11	2	1	1	2	1	1	1	2	1	1		1	1	1	1	1	1	1	1	1	1	1	1	1	1	1	1	1	1	1	1	1	1	1	1	1	1	1	1
COG0217	KJ	-	Transcriptional and/or translational regulatory protein YebC/TACO1	1	1	41	41	1	9	10	2	1	1	1	1	2	1	1	1	1		1	1	1	1	1	1	1	0	0	1	1	1	1	1	1	1	1	1	1	1	1	1	1	0	1	1	1	1
COG0227	J	RpmB	Ribosomal protein L28	1	1	46	46	1	9	10	2	1	1	1	1	1	2	1	1	1		1	1	1	1	1	1	1	1	1	1	1	1	1	1	1	1	1	1	1	1	1	1	1	0	1	1	1	1
COG0234	O	GroS	Co-chaperonin GroES (HSP10)	1	1	37	37	1	9	11	2	1	1	1	1	1	1	2	2	1		1	1	1	1	1	1	1	1	0	1	1	1	1	1	1	1	1	1	1	1	1	1	1	0	0	0	0	0
COG0250	K	NusG	Transcription antitermination factor NusG	1	1	44	44	1	9	10	2	1	1	1	1	1	1	1	2	1		1	1	1	1	1	1	1	1	0	1	1	1	1	1	1	1	1	1	1	1	1	1	1	0	1	1	1	1
COG0333	J	RpmF	Ribosomal protein L32	1	1	44	44	1	7	8	2	1	1	1	1	2	0	0	1	1		1	1	0	1	1	1	1	1	1	1	1	1	1	1	1	1	1	1	0	1	1	1	1	0	1	1	1	1
COG0355	C	AtpC	FoF1-type ATP synthase, epsilon subunit	1	1	28	28	1	8	10	2	1	0	1	2	2	1	1	1	1		1	1	0	0	0	0	0	1	0	1	1	1	0	0	0	0	0	0	0	0	0	1	1	0	1	1	1	1
COG0356	C	AtpB	FoF1-type ATP synthase, membrane subunit a	1	1	30	30	1	8	9	2	1	0	1	2	1	1	1	1	1		1	1	0	0	0	0	0	1	1	1	1	1	0	0	0	0	0	0	0	0	0	1	1	0	1	1	1	1
COG0419	L	SbcC	DNA repair exonuclease SbcCD ATPase subunit	1	1	8	8	1	3	4	2	0	0	0	0	1	1	2	0	0		0	0	1	1	1	1	1	0	0	0	0	0	0	0	0	0	0	0	0	0	0	0	0	0	0	0	0	0
COG0550	L	TopA	DNA topoisomerase IA	1	1	47	47	1	9	10	2	1	1	1	1	2	1	1	1	1		1	1	1	1	1	1	1	1	1	1	1	1	1	1	1	1	1	1	1	1	1	1	1	1	1	1	1	1
COG0576	O	GrpE	Molecular chaperone GrpE (heat shock protein)	1	1	47	47	1	9	10	2	1	1	1	2	1	1	1	1	1		1	1	1	1	1	1	1	1	1	1	1	1	1	1	1	1	1	1	1	1	1	1	1	1	1	1	1	1
COG0648	L	Nfo	Endonuclease IV	1	2	21	21	1	5	5	1	0	1	0	0	1	1	1	1	0		0	0	0	0	0	0	0	0	1	0	0	1	1	1	1	1	1	1	1	1	1	0	0	0	1	1	1	1
COG0687	E	PotD	Spermidine/putrescine-binding periplasmic protein	1	1	12	12	1	5	6	2	0	0	1	2	1	0	1	1	0		0	0	1	1	1	1	1	0	1	0	0	0	0	0	0	0	0	0	0	0	0	0	0	0	0	0	1	0
COG0712	C	AtpH	FoF1-type ATP synthase, delta subunit	1	1	30	30	1	8	9	2	1	0	1	1	2	1	1	1	1		1	1	0	0	0	0	0	1	1	1	1	1	0	0	0	0	0	0	0	0	0	1	1	0	1	1	1	1
COG0783	PV	Dps	DNA-binding ferritin-like protein (oxidative damage protectant)	1	1	14	14	1	6	8	2	0	0	0	1	1	2	2	1	1		0	0	1	1	1	1	1	0	0	0	0	0	0	0	0	0	0	0	0	0	0	0	0	0	0	0	0	1
COG0811	U	TolQ	Biopolymer transport protein ExbB/TolQ	1	1	22	22	1	7	9	2	1	1	1	1	0	0	2	2	1		1	1	0	0	0	0	0	0	0	1	1	1	1	1	1	1	1	1	1	1	1	0	0	0	0	0	0	0
COG0817	L	RuvC	Holliday junction resolvasome RuvABC endonuclease subunit	1	1	29	29	1	8	9	2	1	1	1	1	0	2	1	1	1		1	1	0	0	0	0	1	1	0	0	0	1	1	1	1	1	1	1	1	1	1	1	1	0	0	0	0	0
COG0822	O	IscU	NifU homolog involved in Fe-S cluster formation	1	1	42	42	1	7	8	2	0	1	0	2	1	1	1	1	1		1	1	1	1	1	1	1	0	1	1	1	0	1	1	1	1	1	1	1	1	1	1	1	0	1	1	1	1
COG0848	U	0	Biopolymer transport protein ExbD	1	1	22	22	1	7	9	2	1	1	1	1	0	0	2	2	1		1	1	0	0	0	0	0	0	0	1	1	1	1	1	1	1	1	1	1	1	1	0	0	0	0	0	0	0
COG0849	D	FtsA	Cell division ATPase FtsA	1	1	27	27	1	5	6	2	1	0	1	1	2	0	0	0	1		1	1	1	1	1	1	1	1	0	1	0	1	0	0	0	0	0	0	0	0	0	1	1	1	0	0	0	0
COG1127	M	Ttg2A	ABC-type transporter Mla maintaining outer membrane lipid asymmetry, ATPase component MlaF	1	1	21	21	1	7	10	2	1	0	2	2	0	2	1	1	1		1	1	0	0	0	0	0	0	0	0	0	1	0	1	0	1	1	1	1	0	1	1	1	0	0	0	0	0
COG1190	J	LysU	Lysyl-tRNA synthetase (class II)	1	1	25	25	1	8	9	2	1	1	1	1	1	2	1	1	0		0	0	0	0	0	0	0	1	1	1	1	1	1	1	1	1	1	1	1	1	1	0	0	1	1	1	1	1
COG1573	L	-	Uracil-DNA glycosylase	1	1	22	22	1	3	4	2	0	0	0	1	0	2	0	0	1		1	1	1	1	1	1	1	0	0	1	0	0	0	0	0	0	0	0	0	0	0	1	1	0	0	0	0	0
COG1721	S	-	Uncharacterized conserved protein, DUF58 family, contains vWF domain	1	0	5	5	1	6	8	3	0	0	1	1	1	3	1	1	0		0	0	1	1	1	1	1	0	0	0	0	0	0	0	0	0	0	0	0	0	0	0	0	0	0	0	0	0
COG1734	J	DksA	RNA polymerase-binding transcription factor DksA	1	1	35	35	1	6	7	2	2	1	0	1	0	0	1	1	1		1	1	1	1	1	1	1	1	0	1	1	1	1	1	1	1	1	1	1	1	1	1	1	0	0	0	0	0
COG1872	S	-	Uncharacterized conserved protein YggU, UPF0235/DUF167 family	1	1	17	17	1	6	7	2	1	1	0	2	0	0	1	1	1		0	0	0	0	0	0	0	0	0	0	0	1	1	1	1	1	1	1	1	1	1	0	0	0	0	0	0	0
COG1972	F	NupC	Nucleoside permease NupC	1	1	2	2	1	1	2	2	0	0	2	0	0	0	0	0	0		0	0	0	0	0	0	0	0	0	0	0	0	0	0	0	0	0	0	0	0	0	0	0	1	0	0	0	0
COG2088	D		DNA-binding protein SpoVG, cell septation regulator	1	1	5	5	1	1	2	2	0	0	0	0	2	0	0	0	0		0	0	1	1	1	1	1	0	0	0	0	0	0	0	0	0	0	0	0	0	0	0	0	0	0	0	0	0
COG2262	J	HflX	50S ribosomal subunit-associated GTPase HflX	1	1	13	13	1	8	9	2	1	1	1	1	2	1	1	1	0		0	0	0	0	0	0	0	1	0	1	0	1	1	1	1	1	1	1	1	1	1	0	0	1	0	0	0	0
COG2825	MO	HlpA	Periplasmic chaperone for outer membrane proteins, Skp family	1	1	32	32	1	7	8	2	1	1	2	1	0	0	1	1	1		1	0	1	1	1	1	1	1	0	0	0	1	1	1	1	1	1	1	1	1	1	1	1	0	0	0	0	0
COG0016	J	PheS	Phenylalanyl-tRNA synthetase alpha subunit	1	1	47	47	1	9	9	1	1	1	1	1	1	1	1	1	1		1	1	1	1	1	1	1	1	1	1	1	1	1	1	1	1	1	1	1	1	1	1	1	1	1	1	1	1
COG0048	J	RpsL	Ribosomal protein S12	1	1	45	45	1	9	9	1	1	1	1	1	1	1	1	1	1		1	1	1	1	1	1	1	1	1	1	1	1	1	1	1	1	1	1	1	1	1	1	1	0	1	1	1	1
COG0049	J	RpsG	Ribosomal protein S7	1	1	46	46	1	9	9	1	1	1	1	1	1	1	1	1	1		1	1	1	1	1	1	1	1	1	1	1	1	1	1	1	1	1	1	1	1	1	1	1	0	1	1	1	1
COG0051	J	RpsJ	Ribosomal protein S10	1	1	46	46	1	9	9	1	1	1	1	1	1	1	1	1	1		1	1	1	1	1	1	1	1	1	1	1	1	1	1	1	1	1	1	1	1	1	1	1	0	1	1	1	1
COG0052	J	RpsB	Ribosomal protein S2	1	1	47	47	1	9	9	1	1	1	1	1	1	1	1	1	1		1	1	1	1	1	1	1	1	1	1	1	1	1	1	1	1	1	1	1	1	1	1	1	1	1	1	1	1
COG0060	J	IleS	Isoleucyl-tRNA synthetase	1	1	47	47	1	9	9	1	1	1	1	1	1	1	1	1	1		1	1	1	1	1	1	1	1	1	1	1	1	1	1	1	1	1	1	1	1	1	1	1	1	1	1	1	1
COG0081	J	RplA	Ribosomal protein L1	1	1	46	46	1	9	9	1	1	1	1	1	1	1	1	1	1		1	1	1	1	1	1	1	1	1	1	1	1	1	1	1	1	1	1	1	1	1	1	1	0	1	1	1	1
COG0087	J	RplC	Ribosomal protein L3	1	1	46	46	1	9	9	1	1	1	1	1	1	1	1	1	1		1	1	1	1	1	1	1	1	1	1	1	1	1	1	1	1	1	1	1	1	1	1	1	0	1	1	1	1
COG0088	J	RplD	Ribosomal protein L4	1	1	46	46	1	9	9	1	1	1	1	1	1	1	1	1	1		1	1	1	1	1	1	1	1	1	1	1	1	1	1	1	1	1	1	1	1	1	1	1	0	1	1	1	1
COG0089	J	RplW	Ribosomal protein L23	1	1	46	46	1	9	9	1	1	1	1	1	1	1	1	1	1		1	1	1	1	1	1	1	1	1	1	1	1	1	1	1	1	1	1	1	1	1	1	1	0	1	1	1	1
COG0090	J	RplB	Ribosomal protein L2	1	1	47	47	1	9	9	1	1	1	1	1	1	1	1	1	1		1	1	1	1	1	1	1	1	1	1	1	1	1	1	1	1	1	1	1	1	1	1	1	1	1	1	1	1
COG0091	J	RplV	Ribosomal protein L22	1	1	46	46	1	9	9	1	1	1	1	1	1	1	1	1	1		1	1	1	1	1	1	1	1	1	1	1	1	1	1	1	1	1	1	1	1	1	1	1	0	1	1	1	1
COG0092	J	RpsC	Ribosomal protein S3	1	1	46	46	1	9	9	1	1	1	1	1	1	1	1	1	1		1	1	1	1	1	1	1	1	1	1	1	1	1	1	1	1	1	1	1	1	1	1	1	0	1	1	1	1
COG0093	J	RplN	Ribosomal protein L14	1	1	46	46	1	9	9	1	1	1	1	1	1	1	1	1	1		1	1	1	1	1	1	1	1	1	1	1	1	1	1	1	1	1	1	1	1	1	1	1	0	1	1	1	1
COG0094	J	RplE	Ribosomal protein L5	1	1	46	46	1	9	9	1	1	1	1	1	1	1	1	1	1		1	1	1	1	1	1	1	1	1	1	1	1	1	1	1	1	1	1	1	1	1	1	1	0	1	1	1	1
COG0096	J	RpsH	Ribosomal protein S8	1	1	46	46	1	9	9	1	1	1	1	1	1	1	1	1	1		1	1	1	1	1	1	1	1	1	1	1	1	1	1	1	1	1	1	1	1	1	1	1	0	1	1	1	1
COG0097	J	RplF	Ribosomal protein L6P/L9E	1	1	46	46	1	9	9	1	1	1	1	1	1	1	1	1	1		1	1	1	1	1	1	1	1	1	1	1	1	1	1	1	1	1	1	1	1	1	1	1	0	1	1	1	1
COG0098	J	RpsE	Ribosomal protein S5	1	1	46	46	1	9	9	1	1	1	1	1	1	1	1	1	1		1	1	1	1	1	1	1	1	1	1	1	1	1	1	1	1	1	1	1	1	1	1	1	0	1	1	1	1
COG0099	J	RpsM	Ribosomal protein S13	1	1	46	46	1	9	9	1	1	1	1	1	1	1	1	1	1		1	1	1	1	1	1	1	1	1	1	1	1	1	1	1	1	1	1	1	1	1	1	1	0	1	1	1	1
COG0100	J	RpsK	Ribosomal protein S11	1	1	46	46	1	9	9	1	1	1	1	1	1	1	1	1	1		1	1	1	1	1	1	1	1	1	1	1	1	1	1	1	1	1	1	1	1	1	1	1	0	1	1	1	1
COG0102	J	RplM	Ribosomal protein L13	1	1	46	46	1	9	9	1	1	1	1	1	1	1	1	1	1		1	1	1	1	1	1	1	1	1	1	1	1	1	1	1	1	1	1	1	1	1	1	1	0	1	1	1	1
COG0103	J	RpsI	Ribosomal protein S9	1	1	46	46	1	9	9	1	1	1	1	1	1	1	1	1	1		1	1	1	1	1	1	1	1	1	1	1	1	1	1	1	1	1	1	1	1	1	1	1	0	1	1	1	1
COG0112	E	GlyA	Glycine/serine hydroxymethyltransferase	1	1	45	45	1	9	9	1	1	1	1	1	1	1	1	1	1		1	1	1	1	1	1	1	1	0	1	1	1	1	1	1	1	1	1	1	1	1	1	1	1	1	1	1	1
COG0124	J	HisS	Histidyl-tRNA synthetase	1	1	47	47	1	9	9	1	1	1	1	1	1	1	1	1	1		1	1	1	1	1	1	1	1	1	1	1	1	1	1	1	1	1	1	1	1	1	1	1	1	1	1	1	1
COG0143	J	MetG	Methionyl-tRNA synthetase	1	1	47	47	1	9	9	1	1	1	1	1	1	1	1	1	1		1	1	1	1	1	1	1	1	1	1	1	1	1	1	1	1	1	1	1	1	1	1	1	1	1	1	1	1
COG0148	G	Eno	Enolase	1	0	40	40	1	8	9	2	1	1	1	1	1	2	1	1	0		1	1	1	1	1	1	1	1	1	1	1	1	1	1	1	1	1	1	1	1	1	1	1	1	1	1	1	1
COG0162	J	TyrS	Tyrosyl-tRNA synthetase	1	1	47	47	1	8	8	1	1	1	1	1	1	1	1	1	0		1	1	1	1	1	1	1	1	1	1	1	1	1	1	1	1	1	1	1	1	1	1	1	1	1	1	1	1
COG0184	J	RpsO	Ribosomal protein S15P/S13E	1	1	46	46	1	9	9	1	1	1	1	1	1	1	1	1	1		1	1	1	1	1	1	1	1	1	1	1	1	1	1	1	1	1	1	1	1	1	1	1	0	1	1	1	1
COG0185	J	RpsS	Ribosomal protein S19	1	1	46	46	1	9	9	1	1	1	1	1	1	1	1	1	1		1	1	1	1	1	1	1	1	1	1	1	1	1	1	1	1	1	1	1	1	1	1	1	0	1	1	1	1
COG0186	J	RpsQ	Ribosomal protein S17	1	1	45	45	1	9	9	1	1	1	1	1	1	1	1	1	1		1	1	1	1	1	1	1	1	1	1	1	1	1	1	1	1	1	1	1	1	1	1	1	0	1	1	1	1
COG0193	J	Pth	Peptidyl-tRNA hydrolase	1	1	46	46	1	9	9	1	1	1	1	1	1	1	1	1	1		1	1	1	1	1	1	1	1	1	1	1	1	1	1	1	1	1	1	1	1	1	1	1	0	1	1	1	1
COG0194	F	Gmk	Guanylate kinase	1	1	38	38	1	8	8	1	0	1	1	1	1	1	1	1	1		1	1	0	0	0	0	0	1	1	1	1	0	1	1	1	1	1	1	1	1	1	1	1	0	1	1	1	1
COG0195	K	NusA	Transcription antitermination factor NusA, contains S1 and KH domains	1	1	47	47	1	9	9	1	1	1	1	1	1	1	1	1	1		1	1	1	1	1	1	1	1	1	1	1	1	1	1	1	1	1	1	1	1	1	1	1	1	1	1	1	1
COG0197	J	RplP	Ribosomal protein L16/L10AE	1	1	46	46	1	9	9	1	1	1	1	1	1	1	1	1	1		1	1	1	1	1	1	1	1	1	1	1	1	1	1	1	1	1	1	1	1	1	1	1	0	1	1	1	1
COG0198	J	RplX	Ribosomal protein L24	1	1	46	46	1	8	8	1	1	1	1	1	1	1	1	1	0		1	1	1	1	1	1	1	1	1	1	1	1	1	1	1	1	1	1	1	1	1	1	1	0	1	1	1	1
COG0200	J	RplO	Ribosomal protein L15	1	1	46	46	1	9	9	1	1	1	1	1	1	1	1	1	1		1	1	1	1	1	1	1	1	1	1	1	1	1	1	1	1	1	1	1	1	1	1	1	0	1	1	1	1
COG0201	U	SecY	Preprotein translocase subunit SecY	1	1	47	47	1	9	9	1	1	1	1	1	1	1	1	1	1		1	1	1	1	1	1	1	1	1	1	1	1	1	1	1	1	1	1	1	1	1	1	1	1	1	1	1	1
COG0203	J	RplQ	Ribosomal protein L17	1	1	46	46	1	9	9	1	1	1	1	1	1	1	1	1	1		1	1	1	1	1	1	1	1	1	1	1	1	1	1	1	1	1	1	1	1	1	1	1	0	1	1	1	1
COG0206	D	FtsZ	Cell division GTPase FtsZ	1	1	33	33	1	6	6	1	1	0	1	1	1	1	0	0	1		1	1	1	1	1	1	1	1	0	0	0	1	0	0	0	0	0	0	0	0	0	1	1	1	1	1	1	0
COG0211	J	RpmA	Ribosomal protein L27	1	1	46	46	1	9	9	1	1	1	1	1	1	1	1	1	1		1	1	1	1	1	1	1	1	1	1	1	1	1	1	1	1	1	1	1	1	1	1	1	0	1	1	1	1
COG0222	J	RplL	Ribosomal protein L7/L12	1	1	43	43	1	9	9	1	1	1	1	1	1	1	1	1	1		1	1	1	1	1	1	1	1	1	1	1	1	1	1	1	1	1	0	1	1	1	1	1	0	1	1	1	1
COG0228	J	RpsP	Ribosomal protein S16	1	1	46	46	1	9	9	1	1	1	1	1	1	1	1	1	1		1	1	1	1	1	1	1	1	1	1	1	1	1	1	1	1	1	1	1	1	1	1	1	0	1	1	1	1
COG0233	J	frr	Ribosome recycling factor	1	1	47	47	1	9	9	1	1	1	1	1	1	1	1	1	1		1	1	1	1	1	1	1	1	1	1	1	1	1	1	1	1	1	1	1	1	1	1	1	1	1	1	1	1
COG0238	J	RpsR	Ribosomal protein S18	1	1	46	46	1	9	9	1	1	1	1	1	1	1	1	1	1		1	1	1	1	1	1	1	1	1	1	1	1	1	1	1	1	1	1	1	1	1	1	1	0	1	1	1	1
COG0240	C	GpsA	Glycerol-3-phosphate dehydrogenase	1	1	44	44	1	9	9	1	1	1	1	1	1	1	1	1	1		1	1	1	1	1	1	1	1	0	1	1	1	1	1	1	1	1	1	1	1	1	1	1	1	1	1	1	1
COG0244	J	RplJ	Ribosomal protein L10	1	1	46	46	1	9	9	1	1	1	1	1	1	1	1	1	1		1	1	1	1	1	1	1	1	1	1	1	1	1	1	1	1	1	1	1	1	1	1	1	0	1	1	1	1
COG0256	J	RplR	Ribosomal protein L18	1	1	45	45	1	9	9	1	1	1	1	1	1	1	1	1	1		1	1	1	1	1	1	1	1	0	1	1	1	1	1	1	1	1	1	1	1	1	1	1	0	1	1	1	1
COG0261	J	RplU	Ribosomal protein L21	1	1	46	46	1	9	9	1	1	1	1	1	1	1	1	1	1		1	1	1	1	1	1	1	1	1	1	1	1	1	1	1	1	1	1	1	1	1	1	1	0	1	1	1	1
COG0264	J	tsf	Translation elongation factor EF-Ts	1	1	47	47	1	9	9	1	1	1	1	1	1	1	1	1	1		1	1	1	1	1	1	1	1	1	1	1	1	1	1	1	1	1	1	1	1	1	1	1	1	1	1	1	1
COG0268	J	RpsT	Ribosomal protein S20	1	1	42	42	1	9	9	1	1	1	1	1	1	1	1	1	1		1	1	1	1	1	1	1	1	0	1	1	1	1	1	1	1	1	1	1	1	1	1	1	0	1	1	1	1
COG0275	J	-	16S rRNA C1402 N4-methylase RsmH	1	1	46	46	1	9	9	1	1	1	1	1	1	1	1	1	1		1	1	1	1	1	1	1	1	1	1	1	1	1	1	1	1	1	1	1	1	1	1	1	0	1	1	1	1
COG0283	F	Cmk	Cytidylate kinase	1	1	39	39	1	8	8	1	0	1	1	1	1	1	1	1	1		1	1	1	1	1	1	1	0	0	1	1	0	1	1	1	1	1	1	1	1	1	1	1	0	1	1	1	1
COG0291	J	RpmI	Ribosomal protein L35	1	1	42	42	1	9	9	1	1	1	1	1	1	1	1	1	1		1	1	1	1	1	1	1	0	1	1	1	1	1	0	1	1	1	1	1	1	1	1	1	0	1	1	1	1
COG0292	J	RplT	Ribosomal protein L20	1	1	46	46	1	9	9	1	1	1	1	1	1	1	1	1	1		1	1	1	1	1	1	1	1	1	1	1	1	1	1	1	1	1	1	1	1	1	1	1	0	1	1	1	1
COG0319	J	-	ssRNA-specific RNase YbeY, 16S rRNA maturation enzyme	1	1	44	44	1	9	9	1	1	1	1	1	1	1	1	1	1		1	1	1	1	1	1	1	1	0	1	1	1	1	1	1	1	1	1	1	1	1	1	1	0	1	1	1	1
COG0323	L	MutL	DNA mismatch repair ATPase MutL	1	1	33	33	1	8	8	1	1	1	1	1	1	0	1	1	1		1	1	1	1	1	1	1	1	0	0	0	1	1	1	1	1	1	1	1	1	1	1	1	1	0	0	0	0
COG0328	L	RnhA	Ribonuclease HI	1	1	26	26	1	5	5	1	1	0	1	1	1	1	0	0	0		1	1	0	0	0	0	0	1	0	1	1	1	0	0	0	0	0	0	0	0	0	1	1	0	0	0	1	0
COG0335	J	RplS	Ribosomal protein L19	1	1	46	46	1	9	9	1	1	1	1	1	1	1	1	1	1		1	1	1	1	1	1	1	1	1	1	1	1	1	1	1	1	1	1	1	1	1	1	1	0	1	1	1	1
COG0336	J	TrmD	tRNA G37 N-methylase TrmD	1	1	46	46	1	9	9	1	1	1	1	1	1	1	1	1	1		1	1	1	1	1	1	1	1	1	1	1	1	1	1	1	1	1	1	1	1	1	1	1	0	1	1	1	1
COG0339	E	Dcp	Zn-dependent oligopeptidase	1	1	3	3	1	2	2	1	0	0	1	1	0	0	0	0	0		0	0	0	0	0	0	0	0	0	1	1	0	0	0	0	0	0	0	0	0	0	0	0	0	0	0	0	0
COG0341	U	SecF	Preprotein translocase subunit SecF	1	1	42	42	1	9	9	1	1	1	1	1	1	1	1	1	1		1	1	1	1	1	1	1	1	0	1	1	1	1	1	1	1	1	1	1	1	1	1	1	0	1	1	1	1
COG0353	L	RecR	Recombinational DNA repair protein RecR	1	1	38	38	1	9	9	1	1	1	1	1	1	1	1	1	1		1	1	0	0	1	1	1	1	0	0	0	0	1	1	1	1	1	1	1	1	1	1	1	0	1	1	1	1
COG0359	J	RplI	Ribosomal protein L9	1	1	43	43	1	9	9	1	1	1	1	1	1	1	1	1	1		1	1	1	1	1	1	1	1	0	1	1	1	1	1	1	1	1	1	1	1	1	1	1	0	1	1	1	1
COG0360	J	RpsF	Ribosomal protein S6	1	1	46	46	1	9	9	1	1	1	1	1	1	1	1	1	1		1	1	1	1	1	1	1	1	1	1	1	1	1	1	1	1	1	1	1	1	1	1	1	0	1	1	1	1
COG0361	J	InfA	Translation initiation factor IF-1	1	1	46	46	1	9	9	1	1	1	1	1	1	1	1	1	1		1	1	1	1	1	1	1	1	1	1	1	1	1	1	1	1	1	1	1	1	1	1	1	0	1	1	1	1
COG0424	Q	Maf	Predicted house-cleaning NTP pyrophosphatase, Maf/HAM1 superfamily	1	1	28	28	1	6	6	1	0	1	0	1	0	1	1	1	1		1	1	0	0	1	1	1	0	0	1	1	0	1	1	1	1	1	1	1	1	1	1	1	0	0	0	0	0
COG0450	V	AhpC	Alkyl hydroperoxide reductase subunit AhpC (peroxiredoxin)	1	0	30	30	1	9	12	2	1	1	1	2	1	1	1	2	2		1	1	0	0	0	0	0	0	0	1	1	1	1	1	1	1	1	1	1	1	1	1	1	0	0	0	0	0
COG0468	L	RecA	RecA/RadA recombinase	1	1	42	42	1	9	9	1	1	1	1	1	1	1	1	1	1		1	1	1	1	1	0	1	1	1	0	0	1	1	1	1	1	1	1	1	1	1	1	1	0	1	1	1	1
COG0470	L	HolB	DNA polymerase III, delta prime subunit	1	1	34	34	1	7	7	1	0	0	1	1	1	1	1	1	1		1	1	0	0	1	0	0	0	0	1	1	0	1	1	1	1	1	1	1	1	1	1	1	0	1	0	1	1
COG0481	J	LepA	Translation elongation factor EF-4, membrane-bound GTPase	1	1	47	47	1	9	9	1	1	1	1	1	1	1	1	1	1		1	1	1	1	1	1	1	1	1	1	1	1	1	1	1	1	1	1	1	1	1	1	1	1	1	1	1	1
COG0482	J	TrmU	tRNA U34 2-thiouridine synthase MnmA/TrmU, contains the PP-loop ATPase domain	1	1	45	45	1	9	9	1	1	1	1	1	1	1	1	1	1		1	1	1	1	1	1	1	1	1	1	1	1	1	1	1	1	1	1	1	1	1	1	1	1	1	1	1	1
COG0522	J	RpsD	Ribosomal protein S4 or related protein	1	1	46	46	1	9	9	1	1	1	1	1	1	1	1	1	1		1	1	1	1	1	1	1	1	1	1	1	1	1	1	1	1	1	1	1	1	1	1	1	0	1	1	1	1
COG0539	J	RpsA	Ribosomal protein S1	1	1	39	39	1	9	9	1	1	1	1	1	1	1	1	1	1		1	1	1	1	1	1	1	1	0	1	1	1	1	1	1	1	1	1	1	1	1	1	1	1	1	0	0	1
COG0541	U	Ffh	Signal recognition particle GTPase	1	1	47	47	1	9	9	1	1	1	1	1	1	1	1	1	1		1	1	1	1	1	1	1	1	1	1	1	1	1	1	1	1	1	1	1	1	1	1	1	1	1	1	1	1
COG0552	U	FtsY	Signal recognition particle GTPase	1	1	47	47	1	9	9	1	1	1	1	1	1	1	1	1	1		1	1	1	1	1	1	1	1	1	1	1	1	1	1	1	1	1	1	1	1	1	1	1	1	1	1	1	1
COG0594	J	RnpA	RNase P protein component	1	1	42	42	1	9	9	1	1	1	1	1	1	1	1	1	1		0	0	1	1	1	1	1	1	1	1	1	1	1	0	1	1	1	1	0	1	0	1	1	1	1	1	1	1
COG0639	T	ApaH	Diadenosine tetraphosphatase ApaH/serine/threonine protein phosphatase, PP2A family	1	1	4	4	1	3	3	1	0	0	1	1	1	0	0	0	0		0	0	0	0	0	0	0	0	0	1	1	0	0	0	0	0	0	0	0	0	0	0	0	1	0	0	0	0
COG0661	HT	AarF	Predicted unusual protein kinase regulating ubiquinone biosynthesis, AarF/ABC1/UbiB family	1	0	18	18	1	4	5	2	0	0	1	1	0	2	0	0	1		1	1	0	0	0	0	0	0	0	1	1	0	0	0	0	0	0	0	0	0	0	1	1	1	0	0	0	0
COG0690	U	SecE	Preprotein translocase subunit SecE	1	1	26	26	1	8	8	1	0	1	1	1	1	1	1	1	1		0	0	0	1	1	1	1	0	0	1	1	0	1	1	1	1	1	1	1	1	1	0	0	0	0	0	0	0
COG0691	O	SmpB	tmRNA-binding protein	1	1	45	45	1	9	9	1	1	1	1	1	1	1	1	1	1		1	1	1	1	1	1	1	1	1	1	1	1	1	1	1	1	1	1	1	1	1	1	1	0	1	1	1	1
COG0717	F	Dcd	Deoxycytidine triphosphate deaminase	1	1	24	24	1	7	7	1	0	1	1	1	0	1	1	1	1		1	1	0	0	0	0	0	0	0	0	0	0	1	1	1	1	1	1	1	1	1	1	1	0	0	0	0	0
COG0721	J	GatC	Asp-tRNAAsn/Glu-tRNAGln amidotransferase C subunit	1	1	36	36	1	9	9	1	1	1	1	1	1	1	1	1	1		1	1	1	1	1	1	1	0	0	1	1	1	1	1	1	1	1	1	1	1	1	1	1	0	0	0	1	0
COG0724	J	-	RNA recognition motif (RRM) domain	1	1	3	3	1	3	3	1	0	0	0	1	0	0	1	1	0		0	0	0	0	0	0	0	1	0	0	0	0	0	0	0	0	0	0	0	0	0	0	0	0	0	0	0	0
COG0736	I	AcpS	Phosphopantetheinyl transferase (holo-ACP synthase)	1	1	42	42	1	6	6	1	0	1	0	0	1	1	1	1	1		1	1	1	1	1	1	1	0	0	1	1	0	1	1	1	1	1	1	1	1	1	1	1	0	1	1	1	1
COG0749	L	PolA	DNA polymerase I - 3'-5' exonuclease and polymerase domains	1	1	38	38	1	9	9	1	1	1	1	1	1	1	1	1	1		1	1	1	1	1	1	1	1	0	1	1	0	1	1	1	1	1	1	1	1	1	1	1	1	0	0	1	0
COG0802	J	-	tRNA A37 threonylcarbamoyladenosine biosynthesis protein TsaE	1	1	42	42	1	9	9	1	1	1	1	1	1	1	1	1	1		1	1	1	1	1	1	1	1	0	1	1	1	1	1	1	1	1	1	1	1	1	1	1	0	1	1	1	1
COG0816	K	RnhD	RNase H-fold protein, predicted Holliday junction resolvase in Firmicutes and mycoplasms, involved in anti-termination at Rho-dependent terminators	1	1	37	37	1	9	9	1	1	1	1	1	1	1	1	1	1		1	1	0	0	0	0	0	1	0	1	1	1	1	1	1	1	1	1	1	1	1	1	1	0	1	1	1	1
COG0858	J	RbfA	Ribosome-binding factor A	1	1	46	46	1	9	9	1	1	1	1	1	1	1	1	1	1		1	1	1	1	1	1	1	1	1	1	1	1	1	1	1	1	1	1	1	1	1	1	1	0	1	1	1	1
COG1054	R	-	Predicted sulfurtransferase	1	1	25	25	1	8	8	1	1	1	1	1	1	0	1	1	1		1	1	0	0	0	0	0	0	0	0	0	1	1	1	1	1	1	1	1	1	1	1	1	0	0	0	0	0
COG1066	O	Sms	Predicted ATP-dependent serine protease	1	1	27	27	1	9	9	1	1	1	1	1	1	1	1	1	1		1	1	0	0	1	0	1	1	0	0	0	1	1	1	1	1	1	1	1	1	1	1	1	1	0	0	0	0
COG1078	R	-	HD superfamily phosphohydrolase	1	0	7	7	1	1	2	2	0	0	0	0	2	0	0	0	0		0	0	0	0	0	0	0	1	1	0	0	0	0	0	0	0	0	0	0	0	0	0	0	1	0	0	0	0
COG1176	E	PotB	ABC-type spermidine/putrescine transport system, permease component I	1	1	17	17	1	5	5	1	0	0	1	1	1	0	1	1	0		0	0	1	1	1	1	1	0	1	0	0	0	0	0	0	0	0	0	0	0	0	0	0	0	1	1	1	1
COG1177	E	PotC	ABC-type spermidine/putrescine transport system, permease component II	1	1	17	17	1	5	5	1	0	0	1	1	1	0	1	1	0		0	0	1	1	1	1	1	0	1	0	0	0	0	0	0	0	0	0	0	0	0	0	0	0	1	1	1	1
COG1183	I	PssA	Phosphatidylserine synthase	1	0	32	32	1	8	10	2	1	1	2	2	0	1	1	1	1		1	1	1	1	1	1	1	1	0	1	1	1	1	1	1	1	1	1	1	1	1	1	1	0	0	0	0	0
COG1214	J	-	tRNA A37 threonylcarbamoyladenosine modification protein TsaB	1	1	44	44	1	9	9	1	1	1	1	1	1	1	1	1	1		1	1	1	1	1	1	1	1	0	1	1	1	1	1	1	1	1	1	1	1	1	1	1	0	1	1	1	1
COG1267	I	PgpA	Phosphatidylglycerophosphatase A	1	1	14	14	1	3	3	1	0	0	0	1	1	0	0	0	1		1	1	0	0	0	0	0	0	0	0	0	0	0	0	0	0	0	0	0	0	0	1	1	0	0	0	0	0
COG1314	U	SecG	Preprotein translocase subunit SecG	1	1	29	29	1	9	9	1	1	1	1	1	1	1	1	1	1		0	0	0	0	1	1	1	1	0	1	1	0	1	1	1	1	1	1	1	1	1	0	1	0	0	0	0	0
COG1329	K	-	RNA polymerase-interacting regulator, CarD/CdnL/TRCF family	1	1	15	15	1	2	2	1	0	0	0	0	0	1	0	0	1		0	0	1	1	1	1	1	0	0	0	0	0	0	0	0	0	0	0	0	0	0	0	0	0	0	0	0	0
COG1435	F	Tdk	Thymidine kinase	1	1	16	16	1	3	3	1	0	0	1	1	1	0	0	0	0		0	0	1	1	1	1	1	0	1	0	0	0	0	0	0	0	0	0	0	0	0	0	0	0	1	1	1	1
COG1544	J	-	Ribosome-associated translation inhibitor RaiA	1	1	22	22	1	8	8	1	0	1	1	1	1	1	1	1	1		1	1	0	0	0	0	0	0	0	1	1	0	0	1	0	1	1	1	1	1	1	1	1	0	0	0	0	0
COG1561	S	-	Uncharacterized conserved protein YicC, UPF0701 family	1	1	7	7	1	5	5	1	1	0	0	1	1	0	1	1	0		0	0	1	1	1	1	1	1	0	0	0	0	0	0	0	0	0	0	0	0	0	0	0	0	0	0	0	0
COG1704	S	LemA	Uncharacterized conserved protein	1	1	12	12	1	5	5	1	0	0	1	1	1	0	1	1	0		0	0	0	0	0	0	0	0	0	1	1	0	0	0	0	0	0	0	0	0	0	0	0	0	1	1	1	1
COG1875	R	-	Predicted ribonuclease YlaK, contains NYN-type RNase and PhoH-family ATPase domains	1	1	9	9	1	5	5	1	0	1	0	1	0	1	1	1	0		0	0	0	0	0	0	0	0	0	0	0	0	1	1	1	1	1	1	1	1	1	0	0	0	0	0	0	0
COG1949	A	Orn	Oligoribonuclease (3'-5' exoribonuclease)	1	1	4	4	1	3	3	1	0	0	1	1	0	1	0	0	0		0	0	0	0	0	0	0	0	0	1	1	0	0	0	0	0	0	0	0	0	0	0	0	0	0	0	0	0
COG3027	D	ZapA	Cell division protein ZapA, inhibits GTPase activity of FtsZ	1	1	11	11	1	3	3	1	0	0	0	1	1	0	0	0	1		0	1	0	0	0	0	0	0	0	0	0	1	0	0	0	0	0	0	0	0	0	1	1	0	0	0	0	0
COG3808	C	OVP1	Na+ or H+-translocating membrane pyrophosphatase	1	1	3	3	1	2	2	1	1	0	0	0	0	0	1	0	0		0	0	0	0	0	0	0	1	0	1	1	0	0	0	0	0	0	0	0	0	0	0	0	0	0	0	0	0
COG4589	R	-	Predicted CDP-diglyceride synthetase/phosphatidate cytidylyltransferase	1	1	24	24	1	6	6	1	0	0	1	1	1	1	1	1	0		1	1	1	1	1	1	1	1	0	0	0	1	1	0	1	0	0	0	0	0	0	1	1	1	0	1	1	0
COG4804	R	-	Predicted nuclease of restriction endonuclease-like (RecB) superfamily, DUF1016 family	1	0	2	2	1	4	7	2	0	0	0	1	0	0	2	2	2		0	0	0	0	0	0	0	0	0	0	0	0	0	0	0	0	0	0	0	0	0	0	0	0	0	0	0	0
COG5512	R	-	Predicted nucleic acid-binding protein, contains Zn-ribbon domain (includes truncated derivatives)	1	1	7	7	1	3	3	1	0	0	0	0	0	1	1	1	0		0	0	0	0	0	0	0	1	0	0	0	0	1	0	0	0	0	0	1	0	0	1	0	0	0	0	0	0
COG0127	F	-	Inosine/xanthosine triphosphate pyrophosphatase, all-alpha NTP-PPase family	1	0	26	26	1	8	8	1	1	1	1	1	1	1	1	1	0		0	0	1	1	1	1	1	1	0	1	1	1	1	1	1	1	1	1	1	1	1	0	0	0	0	0	1	0
COG0130	J	TruB	tRNA U55 pseudouridine synthase TruB, may also work on U342 of tmRNA	1	0	41	41	1	9	9	1	1	1	1	1	1	1	1	1	1		1	1	1	1	1	1	1	1	0	1	1	1	0	1	1	1	0	1	1	1	1	1	1	0	1	1	1	1
COG0230	J	RpmH	Ribosomal protein L34	1	0	39	39	1	8	8	1	1	1	1	1	1	1	0	1	1		1	1	1	1	1	1	1	1	1	1	1	1	1	0	1	0	0	0	0	1	0	1	1	0	1	1	1	1
COG0255	J	RpmC	Ribosomal protein L29	1	0	44	44	1	9	9	1	1	1	1	1	1	1	1	1	1		1	1	1	1	1	1	1	0	1	1	1	1	1	1	1	1	1	1	1	1	1	1	1	1	1	1	1	1
COG0257	J	RpmJ	Ribosomal protein L36	1	0	11	11	1	3	3	1	0	0	1	0	1	1	0	0	0		1	1	0	0	0	0	0	0	0	1	1	1	0	0	0	0	0	0	0	0	0	1	1	0	0	1	0	0
COG0269	G	SgbH	3-keto-L-gulonate-6-phosphate decarboxylase	1	1	6	6	1	0	0	0	0	0	0	0	0	0	0	0	0		0	0	0	0	0	0	0	0	0	0	0	0	0	0	0	0	0	0	0	0	0	0	0	0	1	1	0	1
COG0683	E	LivK	ABC-type branched-chain amino acid transport system, periplasmic component	1	0	3	3	1	1	1	1	0	0	0	1	0	0	0	0	0		0	0	0	0	0	0	0	1	0	0	0	1	0	0	0	0	0	0	0	0	0	0	0	0	0	0	0	0
COG0688	I	Psd	Phosphatidylserine decarboxylase	1	0	28	28	1	8	8	1	1	1	1	1	0	1	1	1	1		1	1	0	0	0	0	0	1	0	1	1	1	1	1	1	1	1	1	1	1	1	1	1	0	0	0	0	0
COG0792	L	-	Predicted endonuclease distantly related to archaeal Holliday junction resolvase	1	0	11	11	1	4	4	1	1	0	1	1	0	1	0	0	0		1	1	0	0	0	0	0	0	0	0	0	1	0	0	0	0	0	0	0	0	0	1	1	0	0	0	0	0
COG1230	P	CzcD	Co/Zn/Cd efflux system component	1	0	7	7	1	3	3	1	0	0	0	1	1	1	0	0	0		1	1	0	0	0	0	0	0	0	0	0	0	0	0	0	0	0	0	0	0	0	1	1	1	0	0	0	0
COG1238	S	-	Uncharacterized membrane protein YqaA, SNARE-associated domain	1	0	14	14	1	1	1	1	0	0	0	0	0	0	0	0	1		1	1	0	0	0	0	0	0	0	1	1	0	0	0	0	0	0	0	0	0	0	1	1	0	0	0	0	0
COG1598	V	-	Predicted nuclease of the RNAse H fold, HicB family	1	0	4	4	1	2	2	1	1	0	0	0	0	0	0	0	1		0	0	0	0	0	0	0	0	0	0	0	0	0	0	0	0	0	0	0	0	0	0	0	0	0	0	0	0
COG1669	R	-	Predicted nucleotidyltransferase	1	0	1	1	1	1	1	1	0	0	0	1	0	0	0	0	0		0	0	0	0	0	0	0	0	0	0	0	0	0	0	0	0	0	0	0	0	0	0	0	0	0	0	0	0
COG1723	S	-	Uncharacterized protein, Rmd1/YagE family	1	0	16	16	1	5	5	1	0	1	0	1	0	0	1	1	1		0	0	0	0	0	0	0	0	0	0	0	0	1	1	1	1	1	1	1	1	1	0	0	0	0	0	0	0
COG1830	G	0	Fructose-bisphosphate aldolase class Ia, DhnA family	1	0	16	16	1	4	4	1	1	1	0	0	0	0	1	1	0		1	1	0	0	0	0	0	0	0	0	0	0	1	1	1	1	1	1	1	1	1	1	1	0	0	0	0	0
COG1988	R	-	Membrane-bound metal-dependent hydrolase YbcI, DUF457 family	1	0	1	1	1	2	2	1	0	0	0	1	1	0	0	0	0		0	0	0	0	0	0	0	0	0	0	0	0	0	0	0	0	0	0	0	0	0	0	0	0	0	0	0	0
COG2046	P	MET3	ATP sulfurylase (sulfate adenylyltransferase)	1	0	2	2	1	1	1	1	0	0	0	0	0	1	0	0	0		0	0	0	0	0	0	0	0	0	1	1	0	0	0	0	0	0	0	0	0	0	0	0	0	0	0	0	0
COG2094	L	Mpg	3-methyladenine DNA glycosylase Mpg	1	0	24	24	1	8	8	1	1	1	1	1	1	1	1	0	1		0	0	1	1	1	1	1	0	0	0	0	1	0	1	0	1	1	1	1	1	1	1	1	1	0	0	0	0
COG2155	S	-	Uncharacterized membrane protein YuzA, DUF378 family	1	0	16	16	1	3	3	1	1	1	0	0	0	0	0	0	1		0	0	0	0	0	0	0	0	0	0	0	0	1	1	1	1	1	1	1	1	1	0	0	0	0	0	0	0
COG2518	O	Pcm	Protein-L-isoaspartate O-methyltransferase	1	0	3	3	1	5	5	1	1	0	1	1	0	0	1	1	0		0	0	0	0	0	0	0	0	0	1	1	0	0	0	0	0	0	0	0	0	0	0	0	0	0	0	0	0
COG2932	X	-	Phage repressor protein C, contains Cro/C1-type HTH and peptisase s24 domains	1	1	7	7	1	0	0	0	0	0	0	0	0	0	0	0	0		1	1	0	0	0	0	0	0	0	1	0	0	0	0	0	0	0	0	0	0	0	1	1	0	0	0	0	0
COG3216	S	-	Uncharacterized conserved protein, DUF2062 family	1	1	2	2	1	0	0	0	0	0	0	0	0	0	0	0	0		0	0	0	0	0	0	0	0	0	1	1	0	0	0	0	0	0	0	0	0	0	0	0	0	0	0	0	0
COG3568	R	ElsH	Metal-dependent hydrolase, endonuclease/exonuclease/phosphatase family	1	0	1	1	1	4	4	1	0	0	0	1	1	1	1	0	0		0	0	0	0	0	0	0	1	0	0	0	0	0	0	0	0	0	0	0	0	0	0	0	0	0	0	0	0
COG4795	U	PulJ	Type II secretory pathway, component PulJ	1	0	2	2	1	1	1	1	0	0	0	1	0	0	0	0	0		0	0	0	0	0	0	0	0	0	0	0	0	1	0	0	0	0	0	1	0	0	0	0	0	0	0	0	0
COG5424	H	-	Pyrroloquinoline quinone (PQQ) biosynthesis protein C	1	0	10	10	1	2	2	1	1	1	0	0	0	0	0	0	0		0	0	0	0	0	0	0	0	0	0	0	0	1	1	1	1	1	1	0	1	1	0	0	0	0	0	0	0
COG1089	M	Gmd	GDP-D-mannose dehydratase	1	0	1	1	1	0	0	0	0	0	0	0	0	0	0	0	0		0	0	0	0	0	0	0	0	0	1	0	0	0	0	0	0	0	0	0	0	0	0	0	0	0	0	0	0
COG4997	R	-	Predicted house-cleaning noncanonical NTP pyrophosphatase, all-alpha NTP-PPase (MazG) superfamily	1	0	2	2	1	0	0	0	0	0	0	0	0	0	0	0	0		0	0	0	0	0	0	0	0	0	0	0	0	0	0	0	0	0	0	0	0	0	0	0	0	0	0	0	0
COG5574	O	-	RING-finger-containing E3 ubiquitin ligase	1	0	1	1	1	0	0	0	0	0	0	0	0	0	0	0	0		0	0	0	0	0	0	0	0	0	0	0	1	0	0	0	0	0	0	0	0	0	0	0	0	0	0	0	0
COG4886	K	-	Leucine-rich repeat (LRR) protein	1	3	0	0	0	4	64	30	8	0	0	2	30	0	0	24	0		0	0	0	0	0	0	0	0	0	0	0	0	0	0	0	0	0	0	0	0	0	0	0	0	0	0	0	0
COG1695	K	-	DNA-binding transcriptional regulator, PadR family	1	0	0	0	0	2	9	5	0	0	0	0	5	4	0	0	0		0	0	0	0	0	0	0	0	0	0	0	0	0	0	0	0	0	0	0	0	0	0	0	0	0	0	0	0
COG2334	T	-	Ser/Thr protein kinase RdoA involved in Cpx stress response, MazF antagonist	1	1	0	0	0	3	9	4	0	0	0	4	0	2	3	0	0		0	0	0	0	0	0	0	0	0	0	0	0	0	0	0	0	0	0	0	0	0	0	0	0	0	0	0	0
COG0412	Q	-	Dienelactone hydrolase	1	0	0	0	0	4	10	4	0	0	0	2	0	4	2	2	0		0	0	0	0	0	0	0	0	0	0	0	0	0	0	0	0	0	0	0	0	0	0	0	0	0	0	0	0
COG1878	E	-	Kynurenine formamidase	1	2	0	0	0	4	5	2	0	0	0	1	0	2	1	1	0		0	0	0	0	0	0	0	0	0	0	0	0	0	0	0	0	0	0	0	0	0	0	0	0	0	0	0	0
COG3247	S	HdeD	Uncharacterized membrane protein HdeD, DUF308 family	1	1	0	0	0	5	7	3	0	0	0	1	3	1	1	1	0		0	0	0	0	0	0	0	0	0	0	0	0	0	0	0	0	0	0	0	0	0	0	0	0	0	0	0	0
COG3285	L	-	Eukaryotic-type DNA primase	1	1	0	0	0	3	5	3	0	0	0	0	0	3	1	1	0		0	0	0	0	0	0	0	0	0	0	0	0	0	0	0	0	0	0	0	0	0	0	0	0	0	0	0	0
COG3595	S	-	Uncharacterized conserved protein YvlB, contains DUF4097 and DUF4098 domains	1	1	0	0	0	1	3	3	0	0	0	0	3	0	0	0	0		0	0	0	0	0	0	0	0	0	0	0	0	0	0	0	0	0	0	0	0	0	0	0	0	0	0	0	0
COG1524	R	-	Predicted pyrophosphatase or phosphodiesterase, AlkP superfamily	1	1	0	0	0	3	4	2	0	0	0	2	1	1	0	0	0		0	0	0	0	0	0	0	0	0	0	0	0	0	0	0	0	0	0	0	0	0	0	0	0	0	0	0	0
COG2872	J	-	Ser-tRNA(Ala) deacylase AlaX (editing enzyme)	1	1	0	0	0	1	2	2	0	0	0	2	0	0	0	0	0		0	0	0	0	0	0	0	0	0	0	0	0	0	0	0	0	0	0	0	0	0	0	0	0	0	0	0	0
COG4968	NW	PilE	Tfp pilus assembly protein PilE	1	1	0	0	0	4	5	2	0	0	1	2	0	0	1	1	0		0	0	0	0	0	0	0	0	0	0	0	0	0	0	0	0	0	0	0	0	0	0	0	0	0	0	0	0
COG1514	J	LigT	2'-5' RNA ligase	1	0	0	0	0	4	6	2	0	0	0	1	0	1	2	2	0		0	0	0	0	0	0	0	0	0	0	0	0	0	0	0	0	0	0	0	0	0	0	0	0	0	0	0	0
COG1989	NU	PulO	Prepilin signal peptidase PulO (type II secretory pathway) or related peptidase	1	1	0	0	0	3	3	1	0	0	1	1	1	0	0	0	0		0	0	0	0	0	0	0	0	0	0	0	0	0	0	0	0	0	0	0	0	0	0	0	0	0	0	0	0
COG3688	R	-	Predicted RNA-binding protein containing a PIN domain	1	1	0	0	0	3	3	1	0	0	0	0	1	0	1	1	0		0	0	0	0	0	0	0	0	0	0	0	0	0	0	0	0	0	0	0	0	0	0	0	0	0	0	0	0
COG4728	S	-	Uncharacterized protein	1	1	0	0	0	2	2	1	0	0	0	1	0	0	1	0	0		0	0	0	0	0	0	0	0	0	0	0	0	0	0	0	0	0	0	0	0	0	0	0	0	0	0	0	0
COG4815	S	-	Uncharacterized protein	1	1	0	0	0	3	3	1	0	0	0	0	1	0	1	1	0		0	0	0	0	0	0	0	0	0	0	0	0	0	0	0	0	0	0	0	0	0	0	0	0	0	0	0	0
COG4972	NW	PilM	Tfp pilus assembly protein, ATPase PilM	1	1	0	0	0	3	3	1	0	0	0	1	0	0	1	1	0		0	0	0	0	0	0	0	0	0	0	0	0	0	0	0	0	0	0	0	0	0	0	0	0	0	0	0	0
COG1371	R	-	SHS2 domain protein implicated in nucleic acid metabolism	1	0	0	0	0	1	1	1	0	0	0	1	0	0	0	0	0		0	0	0	0	0	0	0	0	0	0	0	0	0	0	0	0	0	0	0	0	0	0	0	0	0	0	0	0
COG1503	J	eRF1	Peptide chain release factor 1 (eRF1)	1	0	0	0	0	1	1	1	0	0	0	0	0	1	0	0	0		0	0	0	0	0	0	0	0	0	0	0	0	0	0	0	0	0	0	0	0	0	0	0	0	0	0	0	0
COG1630	L	-	NurA 5'-3' nuclease	1	1	0	0	0	0	0	0	0	0	0	0	0	0	0	0	0		0	0	0	0	0	0	0	0	0	0	0	0	0	0	0	0	0	0	0	0	0	0	0	0	0	0	0	0
COG2939	E	-	Carboxypeptidase C (cathepsin A)	1	0	0	0	0	2	2	1	0	0	0	0	0	0	1	1	0		0	0	0	0	0	0	0	0	0	0	0	0	0	0	0	0	0	0	0	0	0	0	0	0	0	0	0	0
COG3576	R	-	Predicted flavin-nucleotide-binding protein, pyridoxine 5'-phosphate oxidase superfamily	1	0	0	0	0	1	1	1	0	0	0	0	0	1	0	0	0		0	0	0	0	0	0	0	0	0	0	0	0	0	0	0	0	0	0	0	0	0	0	0	0	0	0	0	0
COG4112	R	-	Predicted phosphoesterase, NUDIX family	1	1	0	0	0	0	0	0	0	0	0	0	0	0	0	0	0		0	0	0	0	0	0	0	0	0	0	0	0	0	0	0	0	0	0	0	0	0	0	0	0	0	0	0	0
COG1059	LV	-	Thermostable 8-oxoguanine DNA glycosylase	1	0	0	0	0	0	0	0	0	0	0	0	0	0	0	0	0		0	0	0	0	0	0	0	0	0	0	0	0	0	0	0	0	0	0	0	0	0	0	0	0	0	0	0	0
COG1724	R	-	Predicted RNA binding protein YcfA, dsRBD-like fold, HicA-like mRNA interferase family	1	0	0	0	0	0	0	0	0	0	0	0	0	0	0	0	0		0	0	0	0	0	0	0	0	0	0	0	0	0	0	0	0	0	0	0	0	0	0	0	0	0	0	0	0
COG1794	M	RacX	Aspartate/glutamate racemase	1	0	0	0	0	0	0	0	0	0	0	0	0	0	0	0	0		0	0	0	0	0	0	0	0	0	0	0	0	0	0	0	0	0	0	0	0	0	0	0	0	0	0	0	0
COG2445	S	-	Uncharacterized conserved protein YutE, UPF0331/DUF86 family	1	0	0	0	0	0	0	0	0	0	0	0	0	0	0	0	0		0	0	0	0	0	0	0	0	0	0	0	0	0	0	0	0	0	0	0	0	0	0	0	0	0	0	0	0
COG3184	S	-	Uncharacterized protein	1	0	0	0	0	0	0	0	0	0	0	0	0	0	0	0	0		0	0	0	0	0	0	0	0	0	0	0	0	0	0	0	0	0	0	0	0	0	0	0	0	0	0	0	0
COG4564	T	-	Signal transduction histidine kinase	1	0	0	0	0	0	0	0	0	0	0	0	0	0	0	0	0		0	0	0	0	0	0	0	0	0	0	0	0	0	0	0	0	0	0	0	0	0	0	0	0	0	0	0	0
COG4828	S	-	Uncharacterized membrane protein	1	0	0	0	0	0	0	0	0	0	0	0	0	0	0	0	0		0	0	0	0	0	0	0	0	0	0	0	0	0	0	0	0	0	0	0	0	0	0	0	0	0	0	0	0
COG0009	J	SUA5	tRNA A37 threonylcarbamoyladenosine synthetase subunit TsaC/SUA5/YrdC	0	1	47	49	2	9	12	3	1	1	3	2	1	1	1	1	1		1	1	1	1	1	1	1	1	1	1	2	1	1	1	1	1	1	1	1	1	1	1	1	2	1	1	1	1
COG0258	L	FEN1	5'-3' exonuclease	0	1	47	52	2	9	11	2	1	1	1	1	2	2	1	1	1		1	1	1	1	1	1	1	1	1	1	1	1	1	1	1	1	1	1	1	1	1	1	1	1	1	1	2	2
COG0272	L	Lig	NAD-dependent DNA ligase	0	0	47	50	2	9	10	2	1	1	2	1	1	1	1	1	1		1	1	2	1	1	1	1	1	1	1	1	1	1	1	1	1	1	1	1	1	1	1	1	1	1	1	1	1
COG0782	K	GreA	Transcription elongation factor, GreA/GreB family	0	0	47	47	1	9	12	4	1	1	1	1	1	4	1	1	1		1	1	1	1	1	1	1	1	1	1	1	1	1	1	1	1	1	1	1	1	1	1	1	1	1	1	1	1
COG0504	F	PyrG	CTP synthase (UTP-ammonia lyase)	0	1	46	47	2	8	8	1	0	1	1	1	1	1	1	1	1		1	1	1	1	1	1	1	1	1	1	1	1	1	1	1	1	1	1	1	1	1	1	1	1	1	1	1	1
COG0528	F	PyrH	Uridylate kinase	0	1	46	47	2	8	8	1	0	1	1	1	1	1	1	1	1		1	1	1	1	1	1	1	1	1	1	1	0	1	1	1	1	1	1	1	1	1	1	2	1	1	1	1	1
COG0536	DL	Obg	GTPase involved in cell partioning and DNA repair	0	0	46	48	2	9	9	1	1	1	1	1	1	1	1	1	1		2	2	1	1	1	1	1	1	1	1	1	1	1	1	0	1	1	1	1	1	1	1	1	1	1	1	1	1
COG0073	J	ARC1	tRNA-binding EMAP/Myf domain	0	1	45	54	2	9	15	3	1	1	2	2	3	1	2	2	1		1	1	1	1	1	1	1	1	0	1	1	1	1	1	1	1	1	1	1	1	1	1	1	2	2	2	2	2
COG0571	K	Rnc	dsRNA-specific ribonuclease	0	0	45	45	1	9	9	1	1	1	1	1	1	1	1	1	1		1	1	1	1	1	1	1	1	0	1	1	1	1	1	1	1	1	1	1	1	1	1	1	1	1	1	1	1
COG0223	J	Fmt	Methionyl-tRNA formyltransferase	0	0	44	45	2	9	11	2	1	1	2	2	1	1	1	1	1		1	1	1	1	1	1	1	1	0	1	1	0	1	1	1	1	1	1	1	1	1	1	1	1	1	1	1	1
COG1080	G	PtsA	Phosphoenolpyruvate-protein kinase (PTS system EI component in bacteria)	0	0	44	48	2	8	11	2	0	1	1	1	2	2	2	1	1		1	1	2	1	1	1	1	1	1	0	0	1	1	1	1	1	1	1	1	1	1	1	1	2	1	1	1	1
COG0190	H	FolD	5,10-methylene-tetrahydrofolate dehydrogenase/Methenyl tetrahydrofolate cyclohydrolase	0	0	44	44	1	9	9	1	1	1	1	1	1	1	1	1	1		1	1	1	1	1	1	1	1	0	1	1	0	1	1	1	1	1	1	1	1	1	1	1	1	1	1	1	1
COG0237	H	CoaE	Dephospho-CoA kinase	0	0	43	43	1	8	8	1	0	1	1	1	1	1	1	1	1		1	1	1	1	1	1	1	1	0	1	1	0	1	1	1	1	1	1	1	1	1	1	1	0	1	1	1	1
COG0242	J	Def	Peptide deformylase	0	0	42	55	3	9	16	3	1	1	2	3	1	1	2	2	3		2	2	1	1	1	1	1	0	0	1	1	0	1	1	1	1	1	1	1	1	1	2	2	0	1	1	1	1
COG1466	L	HolA	DNA polymerase III, delta subunit	0	0	42	42	1	9	9	1	1	1	1	1	1	1	1	1	1		1	1	1	1	1	1	1	1	0	1	1	1	1	1	1	1	1	1	0	1	1	1	1	1	1	1	1	1
COG0742	J	-	16S rRNA G966 N2-methylase RsmD	0	0	41	41	1	8	8	1	0	1	1	1	1	1	1	1	1		1	1	1	1	1	1	1	0	0	1	1	0	1	1	1	1	1	1	1	1	1	1	1	0	1	1	1	1
COG0057	G	GapA	Glyceraldehyde-3-phosphate dehydrogenase/erythrose-4-phosphate dehydrogenase	0	0	40	40	1	8	8	1	1	1	1	1	1	1	1	1	0		1	1	1	1	1	1	1	1	1	1	1	1	1	1	1	1	1	1	1	1	1	1	1	1	1	1	1	1
COG0126	G	Pgk	3-phosphoglycerate kinase	0	0	40	40	1	8	8	1	1	1	1	1	1	1	1	1	0		1	1	1	1	1	1	1	1	1	1	1	1	1	1	1	1	1	1	1	1	1	1	1	1	1	1	1	1
COG0039	C	Mdh	Malate/lactate dehydrogenase	0	0	38	43	5	8	11	4	0	1	1	1	4	1	1	1	1		1	1	1	1	1	1	1	1	1	0	0	0	1	1	1	1	1	1	1	1	1	1	2	5	1	1	1	0
COG0508	C	AceF	Pyruvate/2-oxoglutarate dehydrogenase complex, dihydrolipoamide acyltransferase (E2) component	0	0	37	87	4	9	27	5	2	3	3	5	3	4	3	2	2		2	2	0	0	0	0	0	0	0	2	2	2	3	3	3	3	3	3	3	3	3	2	2	1	2	2	3	2
COG1249	C	Lpd	Pyruvate/2-oxoglutarate dehydrogenase complex, dihydrolipoamide dehydrogenase (E3) component or related enzyme	0	0	37	60	3	9	28	5	1	1	5	4	4	4	4	3	2		2	2	0	0	0	0	0	0	0	2	2	1	1	1	1	1	1	1	1	1	1	2	2	2	1	1	2	2
COG1219	O	ClpX	ATP-dependent protease Clp, ATPase subunit	0	0	37	42	2	9	9	1	1	1	1	1	1	1	1	1	1		1	1	2	2	2	2	2	1	0	1	1	1	1	1	1	1	1	1	1	1	1	1	1	1	0	0	0	0
COG1074	L	RecB	ATP-dependent exoDNAse (exonuclease V) beta subunit (contains helicase and exonuclease domains)	0	0	36	40	3	9	10	2	1	1	1	1	1	2	1	1	1		1	1	2	1	1	1	1	1	0	1	1	1	3	2	1	1	1	1	1	1	1	1	1	1	0	0	0	0
COG1674	D	FtsK	DNA segregation ATPase FtsK/SpoIIIE and related proteins	0	1	36	37	2	9	20	8	1	1	1	1	5	8	1	1	1		1	1	1	1	1	2	1	1	0	1	1	1	1	1	1	1	1	1	1	1	1	1	1	1	0	0	0	0
COG0042	J	-	tRNA-dihydrouridine synthase	0	1	36	41	2	9	14	3	1	1	2	3	1	1	2	2	1		1	1	2	2	2	2	2	1	0	1	0	1	1	1	1	1	1	1	1	1	1	1	1	0	0	0	1	0
COG0142	H	IspA	Geranylgeranyl pyrophosphate synthase	0	0	36	49	2	9	18	4	1	1	2	2	3	4	2	2	1		2	2	1	1	1	1	1	2	0	2	2	0	1	1	1	1	1	1	1	1	1	2	2	2	0	0	0	0
COG0020	I	UppS	Undecaprenyl pyrophosphate synthase	0	1	36	37	2	9	10	2	1	1	1	1	1	2	1	1	1		1	1	1	1	1	1	1	1	0	1	1	1	1	1	1	1	1	1	1	1	1	0	0	1	0	0	0	0
COG0740	O	ClpP	ATP-dependent protease ClpP, protease subunit	0	0	36	54	2	9	15	2	2	2	1	1	2	2	2	2	1		1	1	2	2	2	2	2	1	0	1	1	2	2	2	2	2	2	2	2	2	2	1	1	0	0	0	0	0
COG0718	R	-	Conserved DNA-binding protein YbaB (function unknown)	0	0	36	36	1	9	9	1	1	1	1	1	1	1	1	1	1		1	1	1	1	1	1	1	0	0	0	1	1	1	1	1	1	1	1	1	1	1	1	1	1	1	1	0	1
COG1159	J	Era	GTPase Era, involved in 16S rRNA processing	0	0	36	36	1	6	6	1	1	0	1	1	1	1	0	0	1		1	1	1	1	1	1	1	1	0	1	1	1	0	0	0	0	0	0	0	0	0	1	1	1	1	1	1	1
COG1381	L	RecO	Recombinational DNA repair protein (RecF pathway)	0	0	36	36	1	9	9	1	1	1	1	1	1	1	1	1	1		1	1	0	0	0	0	0	1	0	0	0	0	1	1	1	1	1	1	1	1	1	1	1	1	1	1	1	1
COG1825	J	RplY	Ribosomal protein L25 (general stress protein Ctc)	0	0	36	36	1	9	9	1	1	1	1	1	1	1	1	1	1		1	1	1	1	1	1	1	1	0	1	1	1	1	1	1	1	1	1	1	1	1	1	1	0	0	0	0	0
COG1862	U	YajC	Preprotein translocase subunit YajC	0	0	36	36	1	9	9	1	1	1	1	1	1	1	1	1	1		1	1	1	1	1	1	1	1	0	1	1	0	1	1	1	1	1	1	1	1	1	1	1	0	0	0	0	0
COG1028	IQR	FabG	NAD(P)-dependent dehydrogenase, short-chain alcohol dehydrogenase family	0	0	35	58	4	9	162	110	1	1	7	14	8	110	15	3	3		2	2	0	0	0	0	0	2	0	3	3	1	1	1	1	1	1	1	1	1	1	3	3	4	0	0	1	0
COG0769	M	MurE	UDP-N-acetylmuramyl tripeptide synthase	0	1	35	36	2	9	13	4	1	1	4	1	1	2	1	1	1		1	1	1	1	1	1	1	1	0	1	1	1	1	1	1	1	1	1	1	1	1	0	0	2	0	0	0	0
COG0313	J	-	16S rRNA C1402 (ribose-2'-O) methylase RsmI	0	0	35	35	1	9	11	2	1	1	1	1	1	1	2	2	1		0	0	1	1	1	1	1	1	0	1	1	0	1	1	1	1	1	1	1	1	1	0	0	1	1	1	1	1
COG0812	M	MurB	UDP-N-acetylenolpyruvoylglucosamine reductase	0	1	35	35	1	9	9	1	1	1	1	1	1	1	1	1	1		1	1	1	1	1	1	1	1	0	1	1	1	1	1	1	1	1	1	1	1	1	0	0	1	0	0	0	0
COG1071	C	AcoA	TPP-dependent pyruvate or acetoin dehydrogenase subunit alpha	0	0	34	44	2	8	15	3	2	2	0	2	2	3	2	1	1		1	1	0	0	0	0	0	0	0	0	0	2	2	2	2	2	2	2	2	2	2	1	1	1	1	1	1	1
COG0022	C	AcoB	Pyruvate/2-oxoglutarate/acetoin dehydrogenase complex, dehydrogenase (E1) component	0	0	34	44	2	8	14	2	2	2	0	2	2	2	2	1	1		1	1	0	0	0	0	0	0	0	0	0	2	2	2	2	2	2	2	2	2	2	1	1	1	1	1	1	1
COG0462	FE	PrsA	Phosphoribosylpyrophosphate synthetase	0	0	34	35	2	8	10	2	1	0	1	2	2	1	1	1	1		1	1	1	1	1	1	1	1	1	1	1	0	0	0	0	0	1	1	1	0	0	1	1	2	1	1	1	1
COG1197	LK	Mfd	Transcription-repair coupling factor (superfamily II helicase)	0	0	34	35	2	8	8	1	1	1	1	1	1	0	1	1	1		1	1	2	1	1	1	1	1	0	1	1	1	1	1	1	1	1	1	1	1	1	1	1	1	0	0	0	0
COG1322	L	-	DNA anti-recombination protein (rearrangement mutator) RmuC	0	0	34	34	1	6	6	1	1	1	1	1	0	0	0	1	1		1	1	0	0	0	0	0	1	0	1	0	1	1	1	1	1	1	1	1	1	1	1	1	0	1	1	1	0
COG0772	D	FtsW	Bacterial cell division protein FtsW, lipid II flippase	0	2	33	68	3	9	21	6	2	2	1	2	6	2	2	2	2		2	2	3	3	3	3	3	3	0	2	1	1	2	2	2	2	2	2	2	2	2	0	0	2	0	0	0	0
COG0768	DM	FtsI	Cell division protein FtsI/penicillin-binding protein 2	0	2	33	72	3	9	24	4	2	3	1	4	3	3	3	3	2		2	2	2	2	2	2	2	2	0	2	1	1	3	3	3	3	3	3	3	3	3	0	0	2	0	0	0	0
COG1181	MR	DdlA	D-alanine-D-alanine ligase and related ATP-grasp enzymes	0	3	33	38	3	9	14	3	3	1	2	1	2	1	1	2	1		1	1	2	1	1	1	1	1	0	1	1	3	1	1	1	1	1	1	1	1	1	0	0	1	0	0	0	0
COG0472	M	Rfe	UDP-N-acetylmuramyl pentapeptide phosphotransferase/UDP-N-acetylglucosamine-1-phosphate transferase	0	1	33	41	2	9	14	3	1	1	1	2	3	2	1	1	2		1	1	1	1	1	1	1	1	0	1	1	1	1	1	1	1	1	1	1	1	1	0	0	1	0	0	0	0
COG0766	M	MurA	UDP-N-acetylglucosamine enolpyruvyl transferase	0	1	33	34	2	9	10	2	1	1	1	1	2	1	1	1	1		1	1	1	1	1	1	1	1	0	1	1	1	1	1	1	1	1	1	1	1	1	0	0	2	0	0	0	0
COG0773	M	MurC	UDP-N-acetylmuramate-alanine ligase	0	1	33	34	2	9	11	2	1	1	2	2	1	1	1	1	1		1	2	1	1	1	1	1	1	0	1	1	1	1	1	1	1	1	1	1	1	1	0	0	1	0	0	0	0
COG0670	R	-	Integral membrane protein, interacts with FtsH	0	1	33	33	1	5	5	1	0	1	1	1	1	0	0	0	1		1	1	1	1	1	1	1	0	0	1	1	1	1	1	1	1	1	1	1	1	1	1	1	0	0	0	0	0
COG0212	H	-	5-formyltetrahydrofolate cyclo-ligase	0	0	33	33	1	6	6	1	0	1	1	1	1	1	0	0	1		1	1	0	0	0	0	0	0	0	1	1	0	1	1	1	1	1	1	1	1	1	1	1	0	1	1	1	0
COG0745	TK	OmpR	DNA-binding response regulator, OmpR family, contains REC and winged-helix (wHTH) domain	0	0	32	51	3	9	46	15	2	1	1	8	10	15	5	1	3		2	2	1	1	2	2	2	0	0	0	0	0	1	1	1	1	1	1	1	1	1	1	1	1	0	0	0	0
COG0021	G	TktA	Transketolase	0	1	32	36	2	7	9	3	0	1	1	1	3	1	1	1	0		1	1	0	0	0	0	0	1	0	1	1	0	1	1	1	1	1	1	1	1	1	1	1	1	2	1	1	1
COG1077	D	MreB	Actin-like ATPase involved in cell morphogenesis	0	1	32	33	2	7	9	3	1	1	0	1	3	0	1	1	1		1	1	1	1	1	1	1	1	0	1	1	1	1	1	1	1	1	1	1	1	1	0	0	2	0	0	0	0
COG1475	D	Spo0J	Chromosome segregation protein Spo0J, contains ParB-like nuclease domain	0	0	32	38	2	9	14	4	1	1	1	4	3	1	1	1	1		1	1	2	2	2	2	2	0	0	0	0	1	1	1	1	1	1	1	1	1	1	1	1	2	0	0	0	0
COG0847	L	DnaQ	DNA polymerase III, epsilon subunit or related 3'-5' exonuclease	0	0	32	44	2	8	14	3	0	2	1	2	1	2	3	2	1		1	1	0	0	0	0	0	1	0	2	2	1	2	2	2	2	2	2	2	2	2	1	1	1	0	0	0	0
COG0771	M	MurD	UDP-N-acetylmuramoylalanine-D-glutamate ligase	0	1	32	34	2	9	9	1	1	1	1	1	1	1	1	1	1		1	1	1	1	1	1	1	1	0	1	1	1	1	1	1	1	1	1	1	1	1	0	0	1	0	0	0	0
COG1686	M	DacC	D-alanyl-D-alanine carboxypeptidase	0	0	32	33	2	8	10	2	0	1	1	1	2	2	1	1	1		1	1	1	1	1	1	1	0	0	1	1	0	1	1	1	1	1	1	1	1	1	1	1	2	0	0	0	0
COG0061	F	nadF	NAD kinase	0	0	32	32	1	7	8	2	0	0	1	1	2	1	1	1	1		1	1	1	1	1	1	1	1	0	1	1	1	0	0	0	0	0	0	0	0	0	1	1	1	0	0	1	0
COG0192	H	MetK	S-adenosylmethionine synthetase	0	0	32	32	1	6	7	2	0	0	1	1	1	1	1	2	0		1	1	1	1	1	1	1	1	1	1	1	0	0	0	0	0	0	0	0	0	0	1	1	1	1	1	1	1
COG0340	H	BirA	Biotin-(acetyl-CoA carboxylase) ligase	0	0	32	32	1	9	10	2	1	1	2	1	1	1	1	1	1		1	1	0	0	0	0	0	1	0	1	1	1	1	1	1	1	1	1	1	1	1	1	1	1	0	0	0	0
COG0799	J	-	Ribosomal silencing factor RsfS, regulates association of 30S and 50S subunits	0	0	32	32	1	9	9	1	1	1	1	1	1	1	1	1	1		1	1	1	1	1	1	1	1	0	1	0	0	1	1	1	1	1	1	1	1	1	1	1	0	0	0	0	0
COG0624	E	ArgE	Acetylornithine deacetylase/Succinyl-diaminopimelate desuccinylase or related deacylase	0	0	31	35	5	8	17	5	1	1	0	5	3	3	2	1	1		1	1	0	0	1	1	1	1	0	1	1	0	0	1	0	1	1	1	1	1	1	1	1	5	0	0	1	0
COG0036	G	Rpe	Pentose-5-phosphate-3-epimerase	0	1	31	36	2	7	12	6	0	1	1	1	6	1	1	1	0		1	1	0	0	0	0	0	1	0	1	1	0	1	1	1	1	1	1	1	1	1	1	1	0	1	1	2	2
COG1104	E	NifS	Cysteine sulfinate desulfinase/cysteine desulfurase or related enzyme	0	0	31	55	2	9	15	3	1	2	1	1	3	1	2	2	2		2	2	0	0	0	0	0	0	0	1	1	1	2	2	2	2	2	2	2	2	2	2	2	2	0	0	0	0
COG1301	C	GltP	Na+/H+-dicarboxylate symporter	0	0	31	43	2	7	13	3	1	2	1	3	0	0	3	2	1		1	2	1	1	1	1	1	0	0	0	0	0	2	2	2	2	2	2	2	2	2	1	1	1	0	0	0	0
COG0196	H	RibF	FAD synthase	0	0	31	34	2	7	8	2	0	1	1	1	2	1	1	1	0		1	1	0	0	0	0	0	1	0	1	1	0	1	1	1	1	1	1	1	1	1	1	1	0	1	1	2	1
COG0280	C	Pta	Phosphotransacetylase	0	0	31	38	2	5	7	2	0	0	1	1	2	1	0	0	2		1	1	1	1	1	1	1	2	0	0	0	0	0	0	0	0	0	0	0	0	0	1	1	1	2	2	1	1
COG1235	P	PhnP	Phosphoribosyl 1,2-cyclic phosphodiesterase	0	0	31	40	2	5	8	2	0	2	0	0	1	0	2	2	1		1	1	1	1	1	1	1	1	0	0	0	0	2	2	2	2	2	2	2	2	2	1	1	1	0	0	0	0
COG0806	J	RimM	Ribosomal 30S subunit maturation factor RimM, required for 16S rRNA processing	0	0	31	31	1	6	6	1	1	0	1	1	1	1	0	0	1		1	1	1	1	1	1	1	1	0	1	1	1	0	0	0	0	0	0	0	0	0	1	1	1	0	0	1	0
COG1589	D	FtsQ	Cell division septal protein FtsQ	0	0	31	31	1	7	7	1	0	1	1	1	1	1	0	1	1		1	1	1	1	1	1	1	1	0	1	0	1	0	0	0	1	1	1	1	1	0	1	1	1	0	0	0	0
COG1196	D	Smc	Chromosome segregation ATPase	0	1	30	89	10	8	24	7	3	2	0	5	2	1	3	7	1		1	1	3	4	4	3	3	0	1	0	0	1	0	1	0	2	2	3	2	3	1	2	0	1	6	2	8	10
COG0436	E	-	Aspartate/methionine/tyrosine aminotransferase	0	0	30	43	8	9	24	6	1	1	5	3	4	6	2	1	1		1	2	0	0	0	0	0	4	0	2	2	0	1	1	1	1	1	1	1	1	1	1	1	8	0	0	0	0
COG0304	IQ	FabB	3-oxoacyl-(acyl-carrier-protein) synthase	0	0	30	32	2	9	15	4	1	1	1	4	1	4	1	1	1		1	1	0	0	0	0	0	1	0	2	2	1	1	1	1	1	1	1	1	1	1	1	1	1	0	0	0	0
COG1121	P	ZnuC	ABC-type Mn2+/Zn2+ transport system, ATPase component	0	1	30	41	2	8	14	3	1	2	1	0	3	2	2	2	1		1	1	0	0	0	0	0	0	1	1	1	1	2	2	2	2	2	2	2	2	2	1	1	0	0	0	0	0
COG0327	H	-	Putative GTP cyclohydrolase 1 type 2, NIF3 family	0	0	30	32	2	7	10	2	2	1	0	1	2	2	1	1	0		0	0	1	1	1	1	1	2	0	1	1	2	1	1	1	1	1	1	1	1	1	0	0	1	1	1	1	1
COG0329	EM	DapA	Dihydrodipicolinate synthase/N-acetylneuraminate lyase	0	0	30	30	1	8	11	3	1	1	0	2	1	3	1	1	1		1	1	0	0	0	0	0	1	0	1	1	0	1	1	1	1	1	1	1	1	1	1	1	0	0	0	1	0
COG1792	D	MreC	Cell shape-determining protein MreC	0	1	30	30	1	7	9	2	1	1	0	1	1	0	2	2	1		1	1	1	1	1	1	1	1	0	1	1	0	1	1	1	1	1	1	1	1	1	0	0	1	0	0	0	0
COG0756	FV	Dut	dUTPase	0	0	30	30	1	9	9	1	1	1	1	1	1	1	1	1	1		1	1	0	0	0	0	0	1	0	0	0	1	1	1	1	1	1	1	1	1	1	1	1	0	0	0	0	0
COG0317	TK	0	(p)ppGpp synthase/hydrolase, HD superfamily	0	0	29	64	11	7	34	16	16	0	2	2	2	1	0	1	10		0	0	2	1	1	1	1	1	0	1	1	11	1	1	1	1	0	1	0	0	1	0	0	1	0	0	1	0
COG1108	P	ZnuB	ABC-type Mn2+/Zn2+ transport system, permease component	0	2	29	50	3	8	17	3	2	3	1	0	3	1	3	3	1		1	1	0	0	0	0	0	0	0	1	1	2	3	2	3	3	3	3	2	3	2	1	1	1	0	0	0	0
COG0332	I	FabH	3-oxoacyl-[acyl-carrier-protein] synthase III	0	0	29	30	2	9	14	4	2	1	1	4	1	2	1	1	1		1	1	0	0	0	0	0	1	0	1	1	1	1	1	1	1	1	1	1	1	1	1	1	0	0	0	0	0
COG0621	J	MiaB	tRNA A37 methylthiotransferase MiaB	0	0	29	53	2	8	15	3	2	2	1	2	0	1	2	3	2		1	1	0	0	0	0	0	2	0	1	1	2	0	2	0	2	2	2	2	2	2	2	2	0	0	0	0	0
COG0764	I	FabA	3-hydroxymyristoyl/3-hydroxydecanoyl-(acyl carrier protein) dehydratase	0	0	29	32	2	8	10	3	1	1	1	3	1	0	1	1	1		1	1	0	0	0	0	0	1	0	2	2	1	1	1	1	1	1	1	1	1	1	1	1	1	0	0	0	0
COG0220	J	-	tRNA G46 methylase TrmB	0	0	29	30	2	7	8	2	0	1	0	1	1	1	2	1	1		0	0	0	0	0	0	0	0	0	1	1	1	1	1	0	1	1	1	0	1	1	0	0	1	1	1	1	1
COG0469	G	PykF	Pyruvate kinase	0	0	29	30	2	8	9	2	2	1	1	1	1	1	1	1	0		0	0	1	1	1	1	1	0	1	1	1	0	1	1	1	1	1	1	1	1	1	0	0	1	1	1	1	2
COG0136	E	Asd	Aspartate-semialdehyde dehydrogenase	0	0	29	30	2	9	9	1	1	1	1	1	1	1	1	1	1		1	1	0	0	0	0	0	1	0	1	1	0	1	1	1	1	1	1	1	1	1	1	2	1	0	0	0	0
COG1164	E	-	Oligoendopeptidase F	0	0	29	29	1	5	7	2	1	1	0	0	2	0	2	1	0		0	0	1	1	1	1	1	1	1	0	0	1	1	1	1	1	1	1	1	1	1	0	0	1	1	1	1	1
COG2814	G	AraJ	Predicted arabinose efflux permease, MFS family	0	0	28	97	17	8	105	25	0	1	25	20	19	17	9	2	12		3	2	0	0	0	0	0	0	0	1	1	0	2	1	1	1	1	1	1	1	1	2	3	17	0	0	0	0
COG0561	HR	Cof	Hydroxymethylpyrimidine pyrophosphatase and other HAD family phosphatases	0	0	28	95	10	6	17	12	0	1	1	0	12	1	1	1	0		0	0	2	2	2	2	2	0	2	0	0	0	1	1	1	1	1	1	1	1	1	0	0	6	9	9	6	7
COG2271	G	UhpC	Sugar phosphate permease	0	0	28	33	4	8	32	11	0	1	7	11	4	1	3	2	3		0	1	0	0	1	1	1	1	0	0	0	0	1	1	1	1	1	1	1	1	1	1	1	4	0	0	0	0
COG1570	L	XseA	Exonuclease VII, large subunit	0	0	28	36	3	8	8	1	0	1	1	1	1	1	1	1	1		1	1	0	0	0	0	0	0	0	1	1	0	1	2	1	2	2	2	2	1	2	1	3	1	0	0	1	0
COG0205	G	PfkA	6-phosphofructokinase	0	0	28	44	2	6	7	2	0	2	0	1	1	1	1	1	0		0	0	2	2	2	2	2	1	1	1	1	0	2	2	2	2	2	2	2	2	2	0	0	0	0	0	1	1
COG0692	L	Ung	Uracil DNA glycosylase	0	0	28	28	1	8	9	2	1	1	1	1	2	1	1	1	0		0	0	1	1	1	1	1	1	0	1	1	1	1	1	1	1	1	1	1	1	1	0	0	0	1	1	1	1
COG0113	H	HemB	Delta-aminolevulinic acid dehydratase, porphobilinogen synthase	0	0	28	28	1	8	8	1	0	1	1	1	1	1	1	1	1		1	1	0	0	0	0	0	1	0	1	1	0	1	1	1	1	1	1	1	1	1	1	1	0	0	0	0	0
COG0181	H	HemC	Porphobilinogen deaminase	0	0	28	28	1	8	8	1	0	1	1	1	1	1	1	1	1		1	1	0	0	0	0	0	1	0	1	1	0	1	1	1	1	1	1	1	1	1	1	1	0	0	0	0	0
COG0320	H	LipA	Lipoate synthase	0	0	28	28	1	7	7	1	0	1	1	1	0	1	1	1	1		1	1	0	0	0	0	0	0	0	1	1	1	1	1	1	1	1	1	1	1	1	1	1	0	0	0	0	0
COG0407	H	HemE	Uroporphyrinogen-III decarboxylase	0	0	28	28	1	8	8	1	0	1	1	1	1	1	1	1	1		1	1	0	0	0	0	0	0	0	1	1	0	1	1	1	1	1	1	1	1	1	1	1	1	0	0	0	0
COG0751	J	GlyS	Glycyl-tRNA synthetase, beta subunit	0	0	28	28	1	6	6	1	0	1	1	1	1	0	0	1	1		1	1	0	0	0	0	0	0	0	1	1	0	1	1	1	1	1	1	1	1	1	1	1	1	0	0	0	0
COG0795	MN	-	Lipopolysaccharide export LptBFGC system, permease protein LptF	0	0	27	55	3	7	15	3	3	2	2	2	0	0	2	2	2		0	0	2	2	2	2	2	0	0	2	2	3	2	2	2	2	2	2	2	2	2	0	0	0	0	0	0	0
COG1053	C	SdhA	Succinate dehydrogenase/fumarate reductase, flavoprotein subunit	0	0	27	29	2	8	18	11	0	1	1	1	1	11	1	1	1		1	1	0	0	0	0	0	1	0	1	1	0	1	1	2	1	1	1	1	1	1	1	1	1	0	0	0	0
COG0527	E	LysC	Aspartokinase	0	0	27	28	2	8	10	3	1	1	0	1	3	1	1	1	1		1	1	0	0	0	0	0	2	0	1	1	0	1	1	1	1	1	1	1	1	1	1	1	1	0	0	0	0
COG0635	H	HemN	Coproporphyrinogen III oxidase or related Fe-S oxidoreductase	0	1	27	36	2	9	10	2	1	2	1	1	1	1	1	1	1		0	0	1	1	1	1	1	1	0	0	1	1	2	2	2	2	2	2	2	2	2	0	0	0	0	0	0	0
COG0557	K	VacB	Exoribonuclease R	0	0	27	29	2	7	10	2	1	1	2	1	1	0	2	2	0		0	0	0	0	0	0	0	1	1	2	2	1	1	1	1	1	1	1	1	1	1	0	0	1	1	1	1	1
COG1925	TG	FruB	Phosphotransferase system, HPr and related phosphotransfer proteins	0	0	27	32	2	5	7	2	0	1	0	1	1	0	2	2	0		0	0	2	2	2	2	2	0	1	0	0	0	1	1	1	1	1	1	1	1	1	0	0	0	1	1	1	1
COG0669	H	CoaD	Phosphopantetheine adenylyltransferase	0	0	27	28	2	4	4	1	0	0	1	1	1	1	0	0	0		1	1	1	1	1	1	1	1	0	1	1	0	0	0	0	0	0	0	0	0	0	1	1	0	1	1	1	1
COG0623	I	FabI	Enoyl-[acyl-carrier-protein] reductase (NADH)	0	0	27	27	1	9	10	2	1	1	1	2	1	1	1	1	1		1	1	0	0	0	0	0	0	0	1	1	0	1	1	1	1	1	1	1	1	1	1	1	1	0	0	0	0
COG0694	O	-	Fe-S cluster biogenesis protein NfuA, 4Fe-4S-binding domain	0	1	27	27	1	6	6	1	0	1	0	0	1	1	1	1	1		1	1	0	0	0	0	0	0	0	1	1	0	1	1	1	1	1	1	1	1	1	1	1	0	0	0	0	0
COG1295	S	Rbn	Uncharacterized membrane protein, BrkB/YihY/UPF0761 family (not an RNase)	0	0	27	27	1	9	10	2	1	1	1	1	1	2	1	1	1		1	1	0	0	0	0	0	0	0	0	0	0	1	1	1	1	1	1	1	1	1	1	1	1	1	1	0	0
COG0752	J	GlyQ	Glycyl-tRNA synthetase, alpha subunit	0	0	27	27	1	6	6	1	0	1	1	1	1	0	0	1	1		1	1	0	0	0	0	0	0	0	1	1	0	1	1	1	1	1	1	1	1	1	1	1	0	0	0	0	0
COG1057	H	NadD	Nicotinic acid mononucleotide adenylyltransferase	0	0	27	27	1	4	4	1	0	0	0	1	1	1	1	0	0		1	1	1	1	1	1	1	1	1	1	1	0	0	0	0	0	0	0	0	0	0	1	1	0	1	1	1	1
COG1137	M	YhbG	ABC-type lipopolysaccharide export system, ATPase component	0	0	27	27	1	7	7	1	1	1	1	1	0	0	1	1	1		0	0	1	1	1	1	1	0	0	1	1	1	1	1	1	1	1	1	1	1	1	0	0	0	0	0	0	0
COG0531	E	PotE	Amino acid transporter	0	0	26	51	4	7	28	7	0	2	7	5	6	3	2	3	0		0	0	0	0	0	0	0	1	1	0	0	0	2	2	2	2	2	2	2	2	2	0	0	4	1	1	2	4
COG0654	HC	UbiH	2-polyprenyl-6-methoxyphenol hydroxylase and related FAD-dependent oxidoreductases	0	0	26	30	3	6	27	13	0	1	5	4	0	13	3	0	1		1	1	0	0	0	0	0	0	0	2	2	0	1	1	1	1	1	1	1	1	1	1	1	0	0	0	0	0
COG0628	R	yhhT	Predicted PurR-regulated permease PerM	0	0	26	28	3	7	12	4	0	0	2	2	4	1	1	1	1		1	1	1	1	1	1	1	0	1	1	0	0	0	0	0	0	0	0	0	0	0	1	1	3	0	0	0	0
COG0708	L	XthA	Exonuclease III	0	0	26	35	3	6	9	2	0	0	1	2	1	1	2	0	2		1	1	1	1	1	1	1	1	0	1	1	0	0	0	0	0	0	0	0	0	0	1	1	1	0	0	0	0
COG0156	H	BioF	7-keto-8-aminopelargonate synthetase or related enzyme	0	0	26	36	2	7	13	3	0	2	3	3	0	1	2	1	1		2	2	0	0	0	0	0	0	0	1	1	1	1	1	1	2	1	2	2	2	1	2	2	0	0	0	0	0
COG0516	F	GuaB	IMP dehydrogenase/GMP reductase	0	0	26	30	2	5	9	3	0	1	1	2	2	3	0	0	0		1	1	0	1	0	1	0	1	1	1	1	0	1	1	0	0	1	1	1	1	1	1	1	2	0	0	0	0
COG1651	O	DsbG	Protein-disulfide isomerase	0	0	26	40	2	8	14	3	0	1	3	2	1	1	2	2	2		2	2	0	0	0	0	0	0	0	2	1	0	1	1	1	1	1	1	1	1	1	2	2	0	0	0	0	0
COG0382	H	UbiA	4-hydroxybenzoate polyprenyltransferase	0	0	26	29	2	5	6	2	0	1	1	2	0	1	0	0	1		1	1	0	0	0	0	0	0	0	1	1	0	1	1	1	2	2	1	1	1	1	2	1	0	0	0	0	0
COG0595	J	-	mRNA degradation ribonuclease J1/J2	0	0	26	37	2	3	4	2	0	0	0	0	2	1	0	0	1		1	1	0	0	0	0	0	0	2	0	0	0	0	0	0	0	0	0	0	0	0	1	1	2	2	2	2	2
COG0074	C	SucD	Succinyl-CoA synthetase, alpha subunit	0	0	26	27	2	7	7	1	0	1	1	1	0	1	1	1	1		1	1	0	0	0	0	0	0	0	1	1	0	1	1	1	1	1	1	1	1	1	1	1	0	0	0	0	0
COG1200	L	RecG	RecG-like helicase	0	0	26	27	2	5	5	1	1	0	1	1	1	1	0	0	0		1	1	1	1	1	1	1	2	0	1	1	1	0	0	0	0	0	0	0	0	0	1	1	0	0	0	0	0
COG0218	D	-	GTP-binding protein EngB required for normal cell division	0	0	26	26	1	7	9	3	3	0	1	1	1	0	1	1	1		1	1	0	0	0	0	0	1	0	1	1	1	0	0	0	0	0	0	0	0	0	1	1	1	1	1	1	1
COG0416	I	PlsX	Fatty acid/phospholipid biosynthesis enzyme	0	0	26	26	1	6	8	3	0	1	1	1	1	0	3	1	0		1	1	0	0	0	0	0	0	0	1	1	0	1	1	1	1	1	1	1	1	1	1	1	0	1	1	1	1
COG0759	M	-	Membrane-anchored protein YidD, putatitve component of membrane protein insertase Oxa1/YidC/SpoIIIJ	0	0	26	26	1	9	10	2	1	1	1	1	1	1	1	2	1		0	0	1	1	1	1	1	1	0	1	1	1	1	0	0	1	1	1	1	1	0	0	0	0	0	0	0	0
COG0171	H	NadE	NH3-dependent NAD+ synthetase	0	0	26	26	1	5	5	1	0	0	1	1	1	1	1	0	0		1	1	1	1	1	1	1	1	0	1	1	0	0	0	0	0	0	0	0	0	0	1	1	0	1	1	1	1
COG0253	E	DapF	Diaminopimelate epimerase	0	0	26	26	1	8	8	1	1	1	0	1	1	1	1	1	1		1	1	0	0	0	0	0	1	0	1	1	1	1	1	1	1	1	1	1	1	1	1	1	0	0	0	0	0
COG0276	H	HemH	Protoheme ferro-lyase (ferrochelatase)	0	0	26	26	1	8	8	1	0	1	1	1	1	1	1	1	1		1	1	0	0	0	0	0	0	0	1	1	0	1	1	1	1	1	1	1	1	1	1	1	0	0	0	0	0
COG0326	O	HtpG	Molecular chaperone, HSP90 family	0	0	26	26	1	8	8	1	1	0	1	1	1	1	1	1	1		1	1	1	1	1	1	1	1	0	1	1	1	0	0	0	0	0	0	0	0	0	1	1	0	0	0	0	0
COG1624	T	-	Diadenylate cyclase (c-di-AMP synthetase), DisA_N domain	0	0	26	26	1	5	5	1	1	1	0	0	1	0	1	1	0		0	0	1	1	1	1	1	1	1	0	0	1	1	1	1	1	1	1	1	1	1	0	0	1	1	1	0	1
COG0457	R	NrfG	Tetratricopeptide (TPR) repeat	0	0	25	146	16	8	66	23	11	4	0	3	3	1	10	23	11		0	0	12	12	12	13	10	2	0	0	1	1	4	5	5	6	6	5	5	4	5	0	0	1	0	0	0	0
COG1762	GT	#REF!	Phosphotransferase system mannitol/fructose-specific IIA domain (Ntr-type)	0	0	25	59	5	5	29	22	0	2	1	0	22	0	2	2	0		0	0	3	3	3	3	3	0	0	0	0	0	2	2	2	2	2	2	2	2	2	0	0	0	1	1	2	3
COG4166	E	OppA	ABC-type oligopeptide transport system, periplasmic component	0	0	25	66	5	7	14	4	2	4	2	1	3	1	0	1	0		0	0	3	5	2	1	2	0	0	0	0	1	3	4	3	4	4	4	4	4	4	0	0	0	1	1	4	1
COG1284	S	-	Uncharacterized membrane-anchored protein YitT, contains DUF161 and DUF2179 domains	0	0	25	35	4	4	8	5	0	1	0	0	5	0	1	1	0		0	0	1	1	1	1	1	0	1	0	0	0	1	1	1	1	1	1	1	1	1	0	0	1	3	3	1	3
COG1207	M	GlmU	Bifunctional protein GlmU, N-acetylglucosamine-1-phosphate-uridyltransferase/glucosamine-1-phosphate-acetyltransferase	0	2	25	27	3	9	9	1	1	1	1	1	1	1	1	1	1		1	1	0	0	0	0	0	0	0	1	1	0	1	1	1	1	1	1	1	1	1	0	0	1	0	0	0	0
COG0518	F	GuaA	GMP synthase - Glutamine amidotransferase domain	0	0	25	26	2	6	10	3	0	1	2	3	2	1	1	0	0		1	1	0	1	0	1	0	1	1	1	1	0	1	1	0	0	1	1	1	1	1	1	1	2	0	0	0	0
COG1947	I	IspE	4-diphosphocytidyl-2C-methyl-D-erythritol kinase	0	0	25	27	2	6	7	2	0	2	1	0	1	1	1	1	0		1	1	0	0	0	0	0	1	0	1	1	0	1	1	1	1	1	1	1	2	1	1	1	1	0	0	0	0
COG0045	C	SucC	Succinyl-CoA synthetase, beta subunit	0	0	25	25	1	7	8	2	0	1	1	1	0	1	1	2	1		1	1	0	0	0	0	0	0	0	1	1	0	1	1	1	1	1	1	1	1	1	1	1	0	0	0	0	0
COG0633	C	Fdx	Ferredoxin	0	0	25	25	1	4	5	2	0	1	0	0	0	0	1	2	1		1	1	0	0	0	0	0	0	0	1	1	0	1	1	1	1	1	1	1	1	1	1	1	0	0	0	0	0
COG0289	E	DapB	Dihydrodipicolinate reductase	0	0	25	25	1	8	8	1	1	1	0	1	1	1	1	1	1		1	1	0	0	0	0	0	1	0	1	1	0	1	1	1	1	1	1	1	1	1	1	1	0	0	0	0	0
COG0519	F	GuaA	GMP synthase, PP-ATPase domain/subunit	0	0	25	25	1	5	5	1	0	1	1	1	1	1	0	0	0		1	1	0	1	0	1	0	1	1	1	1	0	1	1	0	0	1	1	1	1	1	1	1	1	0	0	0	0
COG0739	M	NlpD	Murein DD-endopeptidase MepM and murein hydrolase activator NlpD, contain LysM domain	0	2	24	70	8	4	9	3	2	0	0	3	0	2	0	0	2		1	1	4	4	4	5	4	3	0	2	1	2	0	0	0	0	0	0	0	0	0	1	1	0	0	0	0	0
COG0601	EP	DppB	ABC-type dipeptide/oligopeptide/nickel transport system, permease component	0	0	24	50	3	7	14	3	2	2	0	1	3	3	1	2	0		0	0	3	2	2	2	2	0	0	0	0	1	2	2	2	2	2	2	2	2	2	0	0	0	3	3	2	2
COG1173	EP	DppC	ABC-type dipeptide/oligopeptide/nickel transport system, permease component	0	0	24	49	3	7	14	3	2	2	0	1	3	3	1	2	0		0	0	2	2	2	2	2	0	0	0	0	1	2	2	2	2	2	2	2	2	2	0	0	0	3	3	2	2
COG0363	G	NagB	6-phosphogluconolactonase/Glucosamine-6-phosphate isomerase/deaminase	0	0	24	33	2	6	9	4	0	1	0	1	4	1	1	1	0		0	0	2	2	2	2	2	1	0	0	0	0	1	1	1	1	1	1	1	1	1	0	0	0	0	0	2	1
COG0821	I	gcpE	4-hydroxy-3-methylbut-2-en-1-yl diphosphate synthase IspG/GcpE	0	0	24	34	2	6	9	2	0	2	1	0	1	1	2	2	0		1	1	0	0	0	0	0	2	0	1	1	0	2	2	2	2	2	2	2	2	2	1	1	0	0	0	0	0
COG0293	J	FtsJ	23S rRNA U2552 (ribose-2'-O)-methylase RlmE/FtsJ	0	0	24	25	2	3	3	1	0	0	1	1	0	0	0	0	1		1	1	2	1	1	1	1	0	0	1	1	0	0	0	0	0	0	0	0	0	0	1	1	0	0	0	0	0
COG0698	G	RpiB	Ribose 5-phosphate isomerase RpiB	0	1	24	24	1	3	7	5	0	0	0	0	5	1	0	0	1		1	1	0	0	0	0	0	1	0	0	0	0	0	0	0	0	0	0	0	0	0	1	1	0	1	1	1	1
COG0479	C	FrdB	Succinate dehydrogenase/fumarate reductase, Fe-S protein subunit	0	0	24	24	1	7	9	3	0	1	1	1	0	3	1	1	1		1	1	0	0	0	0	0	1	0	0	0	0	1	1	1	1	1	1	1	1	1	1	1	0	0	0	0	0
COG1211	I	IspD	2-C-methyl-D-erythritol 4-phosphate cytidylyltransferase	0	0	24	24	1	6	7	2	0	1	1	0	2	1	1	1	0		1	1	0	0	0	0	0	1	0	1	1	0	1	1	1	1	1	1	1	1	1	1	1	0	0	0	0	0
COG1426	D	-	Cytoskeletal protein RodZ, contains Xre-like HTH and DUF4115 domains	0	0	24	24	1	7	8	2	0	1	1	1	1	0	2	1	1		0	0	1	1	1	1	1	0	0	0	0	0	1	1	1	1	1	1	1	1	1	0	0	0	0	0	0	0
COG0245	I	IspF	2C-methyl-D-erythritol 2,4-cyclodiphosphate synthase	0	0	24	24	1	6	6	1	0	1	1	0	1	1	1	1	0		1	1	0	0	0	0	0	1	0	1	1	0	1	1	1	1	1	1	1	1	1	1	1	0	0	0	0	0
COG0567	C	SucA	2-oxoglutarate dehydrogenase complex, dehydrogenase (E1) component, and related enzymes	0	0	24	24	1	6	6	1	0	1	1	1	0	0	1	1	1		1	1	0	0	0	0	0	0	0	0	0	0	1	1	1	1	1	1	1	1	1	1	1	0	0	0	0	0
COG0743	I	Dxr	1-deoxy-D-xylulose 5-phosphate reductoisomerase	0	0	24	24	1	6	6	1	0	1	1	0	1	1	1	1	0		1	1	0	0	0	0	0	1	0	1	1	0	1	1	1	1	1	1	1	1	1	1	1	0	0	0	0	0
COG0761	I	lytB	4-Hydroxy-3-methylbut-2-enyl diphosphate reductase IspH	0	0	24	24	1	6	6	1	0	1	1	0	1	1	1	1	0		1	1	0	0	0	0	0	1	0	1	1	0	1	1	1	1	1	1	1	1	1	1	1	0	0	0	0	0
COG1754	S	-	Uncharacterized C-terminal domain of topoisomerase IA	0	0	24	24	1	3	3	1	1	0	0	0	0	1	0	0	1		1	1	1	1	1	1	1	1	0	1	1	1	0	0	0	0	0	0	0	0	0	1	1	0	0	0	0	0
COG4608	E	AppF	ABC-type oligopeptide transport system, ATPase component	0	0	23	48	6	7	9	2	2	1	0	1	1	1	1	2	0		0	0	1	1	1	1	1	0	0	0	0	1	1	1	1	1	1	1	1	1	1	0	0	0	4	4	3	4
COG0551	L	TopA	ssDNA-binding Zn-finger and Zn-ribbon domains of topoisomerase 1	0	1	23	26	2	6	8	2	0	1	1	1	2	0	1	2	0		0	0	0	0	0	0	0	0	2	0	0	0	1	1	1	1	1	1	1	1	1	0	0	1	1	1	1	1
COG0114	C	FumC	Fumarate hydratase class II	0	0	23	24	2	8	8	1	0	1	1	1	1	1	1	1	1		1	1	0	0	0	0	0	0	0	0	0	0	1	1	2	1	1	1	1	1	1	1	1	0	0	0	0	0
COG1286	S	CvpA	Uncharacterized membrane protein, required for colicin V production	0	0	23	23	1	3	4	2	2	0	0	1	1	0	0	0	0		1	1	1	1	1	1	1	0	0	0	0	1	0	0	0	0	0	0	0	0	0	1	1	0	0	0	0	0
COG1496	P	-	Copper oxidase (laccase) domain	0	1	23	23	1	8	8	1	1	1	1	1	0	1	1	1	1		0	0	1	1	1	1	1	0	0	0	0	0	1	1	1	1	1	1	1	1	1	0	0	0	0	0	0	0
COG0575	I	CdsA	CDP-diglyceride synthetase	0	0	23	23	1	3	3	1	1	1	0	0	0	0	0	0	1		0	0	0	0	0	0	0	0	1	1	1	0	0	1	0	1	1	1	1	1	1	0	0	0	1	0	0	1
COG0779	J	-	Ribosome maturation factor RimP	0	0	23	23	1	5	5	1	0	0	1	1	1	1	0	0	1		0	0	1	1	1	1	1	0	0	1	1	0	0	0	0	0	0	0	0	0	0	0	0	1	1	1	1	1
COG1388	M	LytE	LysM repeat	0	0	22	106	9	8	33	11	1	4	0	7	11	1	4	4	1		0	0	8	8	7	8	7	3	0	3	0	1	3	4	3	4	4	4	4	4	4	0	0	9	0	0	0	0
COG0463	M	WcaA	Glycosyltransferase involved in cell wall bisynthesis	0	1	22	32	3	8	25	5	1	0	3	2	5	3	3	5	3		0	0	1	1	1	1	1	0	0	0	0	0	0	0	0	0	0	0	0	0	0	0	0	1	2	2	1	0
COG0803	P	LraI	ABC-type Zn uptake system ZnuABC, Zn-binding component ZnuA	0	1	22	35	3	8	13	3	1	2	1	0	3	1	2	2	1		0	0	0	0	0	0	0	0	0	0	0	2	2	2	2	2	3	2	2	2	2	0	0	1	0	0	0	0
COG0845	MV	AcrA	Multidrug efflux pump subunit AcrA (membrane-fusion protein)	0	0	22	27	2	6	30	15	0	0	2	15	1	0	7	4	1		1	1	2	2	2	2	2	0	0	1	1	1	0	0	0	0	0	0	0	0	0	1	1	0	0	0	0	0
COG1538	M	TolC	Outer membrane protein TolC	0	0	22	23	2	5	36	14	0	0	3	14	0	0	12	5	2		1	1	1	1	1	1	1	0	0	2	1	1	0	0	0	0	0	0	0	0	0	1	1	0	0	0	0	0
COG0400	R	-	Predicted esterase	0	0	22	24	2	6	7	2	0	1	1	1	2	1	0	0	1		1	1	0	0	0	0	0	0	0	0	0	1	1	1	1	1	1	2	1	1	1	1	0	0	0	0	0	0
COG1452	M	Imp	LPS assembly outer membrane protein LptD (organic solvent tolerance protein OstA)	0	0	22	23	2	6	8	2	2	0	2	1	0	0	1	1	1		0	0	1	2	1	1	1	0	0	1	1	1	1	0	0	0	1	1	1	0	0	0	0	0	0	0	0	0
COG1384	J	LysS	Lysyl-tRNA synthetase, class I	0	0	22	24	2	1	1	1	0	0	0	0	0	0	0	0	1		1	1	1	1	1	1	1	0	0	0	0	0	0	0	0	0	0	0	0	0	0	1	1	0	0	0	0	0
COG1117	P	PstB	ABC-type phosphate transport system, ATPase component	0	0	22	22	1	2	5	3	0	0	0	0	3	2	0	0	0		1	1	1	1	1	1	1	1	1	0	0	0	0	0	0	0	0	0	0	0	0	1	1	1	0	0	1	0
COG0581	P	PstA	ABC-type phosphate transport system, permease component	0	0	22	22	1	2	3	2	0	0	0	0	1	2	0	0	0		1	1	1	1	1	1	1	1	1	0	0	0	0	0	0	0	0	0	0	0	0	1	1	1	0	0	1	0
COG1495	O	DsbB	Disulfide bond formation protein DsbB	0	0	22	22	1	5	6	2	0	1	2	1	0	0	1	0	1		1	1	0	0	0	0	0	0	0	0	0	0	1	1	1	1	1	1	1	1	1	1	1	0	0	0	0	0
COG1722	L	XseB	Exonuclease VII small subunit	0	0	22	22	1	7	7	1	0	1	0	1	1	1	1	1	1		1	1	0	0	0	0	0	0	0	1	1	0	1	1	1	1	1	1	1	0	1	1	1	0	0	0	0	0
COG0515	T	SPS1	Serine/threonine protein kinase	0	0	21	43	4	7	38	10	6	3	0	6	2	10	7	4	0		0	0	0	0	0	0	0	0	0	1	1	0	3	3	3	3	3	3	3	3	3	0	0	1	1	1	1	1
COG0787	M	Alr	Alanine racemase	0	2	21	23	3	7	7	1	0	0	1	1	1	1	1	1	1		0	0	1	1	1	1	1	1	0	1	1	1	0	0	0	0	0	0	0	0	0	0	0	1	0	0	0	0
COG1278	K	CspC	Cold shock protein, CspA family	0	0	21	24	2	6	17	6	1	0	3	6	3	3	0	0	1		1	1	0	0	0	0	0	0	0	2	2	1	0	0	0	0	0	0	0	0	0	1	1	1	0	0	1	0
COG0493	ER	GltD	NADPH-dependent glutamate synthase beta chain or related oxidoreductase	0	0	21	27	2	4	8	5	0	0	0	0	1	5	1	0	1		1	1	0	0	0	0	0	2	0	2	2	0	0	0	0	0	0	0	0	0	0	1	2	1	0	0	0	0
COG3706	TK	PleD	Two-component response regulator, PleD family, consists of two REC domains and a diguanylate cyclase (GGDEF) domain	0	0	21	27	2	3	10	5	0	0	0	5	4	0	0	0	1		1	1	1	1	2	2	2	0	0	0	0	0	0	0	0	0	0	0	0	0	0	1	2	0	0	0	0	0
COG0191	G	Fba	Fructose/tagatose bisphosphate aldolase	0	0	21	24	2	2	5	4	0	0	1	0	4	0	0	0	0		0	0	1	1	1	1	1	1	1	1	1	0	0	0	0	0	0	0	0	0	0	0	0	0	1	1	2	1
COG0226	P	PstS	ABC-type phosphate transport system, periplasmic component	0	0	21	23	2	2	4	3	0	0	0	0	1	3	0	0	0		1	1	1	1	2	1	2	1	1	0	0	0	0	0	0	0	0	0	0	0	0	1	1	1	0	0	1	0
COG0475	P	KefB	Kef-type K+ transport system, membrane component KefB	0	0	21	22	2	5	9	3	0	0	0	3	0	2	2	1	1		1	1	1	1	1	1	1	1	0	0	0	0	0	0	0	0	0	0	0	0	0	1	1	2	0	0	0	0
COG2887	L	0	RecB family exonuclease	0	0	21	22	2	4	7	3	2	0	0	1	0	3	0	0	1		1	1	0	0	0	0	0	1	0	1	1	1	0	0	0	0	0	0	0	0	0	1	1	0	0	0	0	0
COG0017	J	AsnS	Aspartyl/asparaginyl-tRNA synthetase	0	0	21	22	2	5	6	2	1	0	0	1	1	0	2	1	0		0	0	1	1	1	1	1	1	1	0	0	2	0	0	0	0	0	0	0	0	0	0	0	1	1	1	1	1
COG0282	C	ackA	Acetate kinase	0	0	21	23	2	7	8	2	0	0	1	1	2	1	1	1	1		0	0	1	1	1	1	1	1	0	0	0	0	0	0	0	0	0	0	0	0	0	0	0	1	2	2	1	1
COG0104	F	PurA	Adenylosuccinate synthase	0	0	21	22	2	4	4	1	0	0	1	1	1	1	0	0	0		1	1	0	0	1	1	1	1	1	1	1	0	0	0	0	0	0	0	0	0	0	1	1	1	0	0	1	0
COG0496	L	SurE	Broad specificity polyphosphatase and 5'/3'-nucleotidase SurE	0	0	21	22	2	4	4	1	0	1	0	1	0	0	1	1	0		1	1	0	0	0	0	0	1	0	1	1	0	1	1	1	1	2	1	1	1	1	1	1	0	0	0	0	0
COG0696	G	GpmI	Phosphoglycerate mutase (BPG-independent, AlkP superfamily)	0	0	21	22	2	4	4	1	1	0	1	1	1	0	0	0	0		1	1	0	0	0	0	0	1	1	1	1	1	0	0	0	0	0	0	0	0	0	1	1	0	1	1	1	1
COG0266	L	Nei	Formamidopyrimidine-DNA glycosylase	0	0	21	21	1	7	10	4	0	0	1	1	1	4	1	1	1		1	1	0	0	0	0	0	0	0	1	1	0	0	0	0	0	0	0	0	0	0	0	1	1	1	1	1	1
COG0015	F	PurB	Adenylosuccinate lyase	0	0	21	21	1	4	5	2	0	0	1	1	1	2	0	0	0		1	1	0	0	1	1	1	1	1	1	1	0	0	0	0	0	0	0	0	0	0	1	1	1	0	0	1	0
COG0807	H	RibA	GTP cyclohydrolase II	0	0	21	21	1	6	7	2	0	1	1	2	0	1	1	1	0		1	1	0	0	0	0	0	0	0	1	1	0	1	1	1	1	1	1	1	1	1	1	1	1	0	0	0	0
COG0108	H	RibB	3,4-dihydroxy-2-butanone 4-phosphate synthase	0	0	21	21	1	6	6	1	0	1	1	1	0	1	1	1	0		1	1	0	0	0	0	0	0	0	1	1	0	1	1	1	1	1	1	1	1	1	1	1	1	0	0	0	0
COG0573	P	PstC	ABC-type phosphate transport system, permease component	0	0	21	21	1	2	2	1	0	0	0	0	1	1	0	0	0		1	1	1	1	1	1	1	1	0	0	0	0	0	0	0	0	0	0	0	0	0	1	1	1	0	0	1	0
COG0774	M	LpxC	UDP-3-O-acyl-N-acetylglucosamine deacetylase	0	0	21	21	1	7	7	1	1	1	1	1	0	0	1	1	1		0	0	0	0	0	0	0	1	0	1	1	1	1	1	1	1	1	1	1	1	1	0	0	0	0	0	0	0
COG1220	O	HslU	ATP-dependent protease HslVU (ClpYQ), ATPase subunit	0	0	21	21	1	5	5	1	1	0	1	1	1	0	0	0	1		1	1	1	1	1	1	1	0	0	0	0	1	0	0	0	0	0	0	0	0	0	1	1	0	0	0	0	0
COG5405	O	HslV	ATP-dependent protease HslVU (ClpYQ), peptidase subunit	0	0	21	21	1	5	5	1	1	0	1	1	1	0	0	0	1		1	1	1	1	1	1	1	0	0	0	0	1	0	0	0	0	0	0	0	0	0	1	1	0	0	0	0	0
COG1215	N	-	Glycosyltransferase, catalytic subunit of cellulose synthase and poly-beta-1,6-N-acetylglucosamine synthase	0	1	20	27	5	7	13	3	0	0	3	1	1	2	3	1	2		0	0	0	0	0	0	0	1	0	0	0	1	0	0	0	0	0	0	0	0	0	0	0	3	1	1	1	1
COG3451	U	-	Type IV secretory pathway, VirB4 component	0	0	20	37	3	3	9	5	0	0	0	5	0	0	0	1	3		2	2	0	0	0	0	0	0	0	0	0	1	0	0	0	0	0	0	0	0	0	2	2	0	0	1	3	1
COG0543	HC	UbiB	NAD(P)H-flavin reductase	0	0	20	23	3	4	6	3	0	0	0	3	1	1	0	0	1		1	1	0	0	0	0	0	3	0	2	1	0	0	0	0	0	0	0	0	0	0	1	1	0	0	0	0	0
COG1143	C	NuoI	Formate hydrogenlyase subunit 6/NADH:ubiquinone oxidoreductase 23 kD subunit (chain I)	0	0	20	25	3	7	9	3	1	0	1	1	0	1	3	1	1		1	1	0	0	0	0	0	2	0	3	3	0	0	0	0	0	0	0	0	0	0	1	1	0	0	0	0	0
COG0618	F	-	nanoRNase/pAp phosphatase, hydrolyzes c-di-AMP and oligoRNAs	0	0	20	29	3	3	3	1	1	0	0	0	1	1	0	0	0		0	0	1	1	1	1	1	1	2	0	0	1	0	0	0	0	0	0	0	0	0	0	0	1	2	2	1	3
COG0841	V	AcrB	Multidrug efflux pump subunit AcrB	0	0	20	22	2	5	14	5	0	0	1	5	0	0	4	2	2		1	1	1	1	1	1	1	0	0	2	2	0	0	0	0	0	0	0	0	0	0	1	1	0	0	0	0	0
COG0517	T	-	CBS domain	0	0	20	22	2	5	12	4	0	1	2	3	4	2	0	0	0		1	1	0	0	0	1	0	1	0	2	2	0	1	1	1	1	1	1	1	1	1	1	1	0	0	0	0	0
COG1044	M	LpxD	UDP-3-O-[3-hydroxymyristoyl] glucosamine N-acyltransferase	0	0	20	21	2	7	11	4	1	1	2	4	0	0	1	1	1		0	0	0	0	0	0	0	0	0	1	1	1	1	1	1	1	1	1	1	1	1	0	0	0	0	0	0	0
COG0631	T	PTC1	Serine/threonine protein phosphatase PrpC	0	0	20	21	2	5	8	3	0	1	0	0	1	1	3	2	0		0	0	0	0	0	0	0	0	0	1	1	0	1	1	1	1	1	1	1	1	1	0	0	0	1	1	2	1
COG1985	H	RibD	Pyrimidine reductase, riboflavin biosynthesis	0	0	20	21	2	6	8	3	0	1	1	1	0	3	1	1	0		1	1	0	0	0	0	0	0	0	1	1	0	1	1	1	1	1	1	1	1	1	1	1	0	0	0	0	0
COG0294	H	FolP	Dihydropteroate synthase	0	0	20	21	2	8	9	2	0	1	1	1	1	2	1	1	1		1	1	0	0	0	0	0	1	0	1	1	0	1	1	1	1	1	1	0	1	1	1	2	1	0	0	0	0
COG0679	R	-	Predicted permease	0	0	20	29	2	2	3	2	0	0	0	0	1	0	0	0	2		1	1	0	0	0	0	0	1	0	0	0	0	0	0	0	0	0	0	0	0	0	1	1	2	0	0	0	0
COG0176	G	MipB	Transaldolase	0	1	20	20	1	6	10	4	0	1	1	0	4	1	1	2	0		1	1	0	0	0	0	0	0	0	0	0	0	1	1	1	1	1	1	1	1	1	1	1	1	0	0	0	0
COG0043	H	UbiD	3-polyprenyl-4-hydroxybenzoate decarboxylase	0	0	20	20	1	3	4	2	0	1	0	1	0	0	0	0	2		1	1	0	0	0	0	0	0	0	0	0	0	1	1	1	1	1	1	1	1	1	0	0	0	0	0	0	0
COG0763	M	LpxB	Lipid A disaccharide synthetase	0	0	20	20	1	7	8	2	1	1	1	2	0	0	1	1	1		0	0	0	0	0	0	0	0	0	1	1	1	1	1	1	1	1	1	1	1	1	0	0	0	0	0	0	0
COG1043	M	LpxA	Acyl-[acyl carrier protein]--UDP-N-acetylglucosamine O-acyltransferase	0	0	20	20	1	7	8	2	1	1	1	2	0	0	1	1	1		0	0	0	0	0	0	0	0	0	1	1	1	1	1	1	1	1	1	1	1	1	0	0	0	0	0	0	0
COG0054	H	RibH	6,7-dimethyl-8-ribityllumazine synthase (Riboflavin synthase beta chain)	0	0	20	20	1	6	6	1	0	1	1	1	0	1	1	1	0		1	1	0	0	0	0	0	0	0	1	1	0	1	1	1	1	1	1	1	1	1	1	1	0	0	0	0	0
COG0117	H	RibD	Pyrimidine deaminase domain of riboflavin biosynthesis protein RibD	0	0	20	20	1	6	6	1	0	1	1	1	0	1	1	1	0		1	1	0	0	0	0	0	0	0	1	1	0	1	1	1	1	1	1	1	1	1	1	1	0	0	0	0	0
COG0120	G	RpiA	Ribose 5-phosphate isomerase	0	0	20	20	1	6	6	1	0	1	1	1	1	0	1	1	0		0	0	1	1	1	1	1	0	0	1	1	0	1	1	1	1	1	1	1	1	1	0	0	1	0	0	0	0
COG0128	E	AroA	5-enolpyruvylshikimate-3-phosphate synthase	0	0	20	20	1	7	7	1	0	1	1	1	1	1	1	1	0		1	1	0	0	0	0	0	1	0	1	1	0	1	1	1	1	1	1	1	1	1	1	1	1	0	0	0	0
COG0152	F	PurC	Phosphoribosylaminoimidazole-succinocarboxamide synthase	0	0	20	20	1	5	5	1	0	0	1	1	1	1	0	0	1		1	1	0	0	0	0	0	1	0	1	1	0	0	0	0	0	0	0	0	0	0	1	1	0	1	0	0	0
COG0163	H	UbiX	3-polyprenyl-4-hydroxybenzoate decarboxylase	0	0	20	20	1	3	3	1	0	1	0	1	0	0	0	0	1		1	1	0	0	0	0	0	0	0	0	0	0	1	1	1	1	1	1	1	1	1	0	0	0	0	0	0	0
COG0307	H	RibC	Riboflavin synthase alpha chain	0	0	20	20	1	6	6	1	0	1	1	1	0	1	1	1	0		1	1	0	0	0	0	0	0	0	1	1	0	1	1	1	1	1	1	1	1	1	1	1	0	0	0	0	0
COG0461	F	PyrE	Orotate phosphoribosyltransferase	0	0	20	20	1	5	5	1	0	1	1	1	1	1	0	0	0		1	1	0	0	0	0	0	1	0	1	1	0	0	1	0	1	1	1	1	1	1	1	1	0	0	0	0	0
COG1420	K	HrcA	Transcriptional regulator of heat shock response	0	0	20	20	1	5	5	1	0	1	0	0	1	1	1	1	0		0	0	0	0	0	0	0	0	1	0	0	0	1	1	1	1	1	1	1	1	1	0	0	1	1	1	1	1
COG1663	M	LpxK	Tetraacyldisaccharide-1-P 4'-kinase	0	0	20	20	1	7	7	1	1	1	1	1	0	0	1	1	1		0	0	0	0	0	0	0	0	0	1	1	1	1	1	1	1	1	1	1	1	1	0	0	0	0	0	0	0
COG2001	J	-	MraZ, DNA-binding transcriptional regulator and inhibitor of RsmH methyltransferase activity	0	0	20	20	1	4	4	1	0	0	0	1	1	1	0	0	1		0	0	0	0	0	0	0	0	1	0	1	0	0	0	0	0	0	0	0	0	0	0	0	0	1	1	1	1
COG2834	M	LolA	Outer membrane lipoprotein-sorting protein	0	0	20	20	1	4	4	1	1	0	1	1	0	0	0	0	1		0	1	1	1	1	1	1	0	0	1	0	1	0	0	0	0	0	0	0	0	0	1	1	0	0	0	0	0
COG3505	U	-	Type IV secretory pathway, VirD4 component, TraG/TraD family ATPase	0	0	19	30	5	4	7	3	1	0	0	3	0	0	0	1	2		1	1	0	0	0	0	0	0	0	0	0	1	0	0	0	0	0	0	0	0	0	1	1	0	4	0	1	1
COG2227	H	UbiG	2-polyprenyl-3-methyl-5-hydroxy-6-metoxy-1,4-benzoquinol methylase	0	0	19	36	4	6	18	8	0	0	1	3	1	8	2	0	3		1	2	0	0	0	0	0	0	0	2	1	0	0	0	0	0	0	0	0	0	0	1	1	0	0	0	0	0
COG1216	G	-	Glycosyltransferase, GT2 family	0	0	19	26	4	6	19	5	2	0	0	3	2	5	2	5	0		0	0	1	1	1	1	1	2	0	2	0	1	0	0	0	0	0	0	0	0	0	0	0	3	0	0	0	0
COG1225	O	Bcp	Peroxiredoxin	0	2	19	31	3	6	15	5	1	0	0	4	0	5	3	1	1		3	3	0	0	0	0	0	0	0	2	1	0	0	0	0	0	0	0	0	0	0	2	2	0	0	0	1	0
COG0297	G	GlgA	Glycogen synthase	0	0	19	21	3	7	10	4	1	1	1	0	0	4	1	1	1		0	0	0	0	0	0	0	3	0	1	0	1	1	1	1	1	1	1	1	1	1	0	0	0	0	0	0	0
COG0444	EP	DppD	ABC-type dipeptide/oligopeptide/nickel transport system, ATPase component	0	0	19	39	3	4	5	2	0	2	0	0	1	1	0	1	0		0	0	0	0	0	0	0	0	0	0	0	0	2	2	2	2	2	2	2	2	2	0	0	0	2	2	3	2
COG2205	T	KdpD	K+-sensing histidine kinase KdpD	0	0	19	24	2	7	26	8	2	0	2	8	4	6	1	0	3		0	0	1	1	1	1	1	0	0	0	0	0	0	0	0	0	0	0	0	0	0	1	1	0	0	0	0	0
COG1560	I	HtrB	Lauroyl/myristoyl acyltransferase	0	0	19	22	2	6	9	3	1	1	2	3	0	1	0	0	1		0	0	0	0	0	0	0	0	0	2	2	1	1	1	1	1	1	1	1	2	1	0	0	0	0	0	0	0
COG0078	E	ArgF	Ornithine carbamoyltransferase	0	0	19	20	2	3	4	2	0	0	0	1	2	1	0	0	0		1	1	1	1	1	1	1	1	0	1	1	0	0	0	0	0	0	0	0	0	0	1	1	1	0	0	2	0
COG0511	HI	AccB	Biotin carboxyl carrier protein	0	0	19	21	2	8	10	2	1	1	2	2	1	1	1	1	0		0	0	0	0	0	0	0	1	0	2	2	1	1	1	1	1	1	1	1	1	1	0	0	0	0	0	0	0
COG2183	K	Tex	Transcriptional accessory protein Tex/SPT6	0	0	19	20	2	6	9	2	1	1	0	2	1	0	2	2	0		0	0	0	1	0	0	0	0	0	0	1	0	1	1	1	1	1	1	1	1	1	0	0	1	1	1	0	1
COG0321	H	LipB	Lipoate-protein ligase B	0	0	19	20	2	4	4	1	0	0	1	1	0	1	0	0	1		1	1	0	0	0	0	0	0	0	1	1	1	0	0	0	0	0	0	0	0	0	1	1	0	0	0	0	0
COG0362	G	Gnd	6-phosphogluconate dehydrogenase	0	0	19	20	2	5	5	1	0	1	0	0	1	1	1	1	0		0	0	2	1	1	1	1	0	0	0	0	0	1	1	1	1	1	1	1	1	1	0	0	1	0	0	0	0
COG0801	H	FolK	7,8-dihydro-6-hydroxymethylpterin-pyrophosphokinase	0	0	19	21	2	8	8	1	0	1	1	1	1	1	1	1	1		1	1	0	0	0	0	0	1	0	2	2	0	1	1	1	1	1	1	0	1	1	1	1	0	0	0	0	0
COG0364	G	Zwf	Glucose-6-phosphate 1-dehydrogenase	0	1	19	19	1	6	8	3	0	1	0	1	1	3	1	1	0		0	0	1	1	1	1	1	0	0	0	0	0	1	1	1	1	1	1	1	1	1	0	0	1	0	0	0	0
COG1218	P	CysQ	3'-Phosphoadenosine 5'-phosphosulfate (PAPS) 3'-phosphatase	0	0	19	19	1	3	4	2	0	1	0	0	0	2	0	0	1		0	0	0	0	0	0	0	0	0	1	1	0	1	1	1	1	1	1	1	1	1	0	0	0	0	0	0	0
COG1234	J	ElaC	Ribonuclease BN, tRNA processing enzyme	0	0	19	19	1	7	11	2	0	1	2	1	2	2	2	1	0		0	0	1	1	1	1	1	1	0	0	0	1	1	1	1	1	1	1	1	1	1	0	0	1	0	0	0	0
COG0794	GM	GutQ	D-arabinose 5-phosphate isomerase GutQ	0	0	19	19	1	7	7	1	0	1	1	1	1	0	1	1	1		0	0	0	0	0	0	0	0	0	1	1	0	1	1	1	1	1	1	1	1	1	0	0	0	0	0	0	0
COG1212	M	KdsB	CMP-2-keto-3-deoxyoctulosonic acid synthetase	0	0	19	19	1	6	6	1	0	1	1	1	0	0	1	1	1		0	0	0	0	0	0	0	0	0	1	1	0	1	1	1	1	1	1	1	1	1	0	0	0	0	0	0	0
COG1324	P	CutA	Uncharacterized protein involved in tolerance to divalent cations	0	0	19	19	1	3	3	1	0	1	0	0	0	0	1	0	1		1	1	0	0	0	0	0	0	0	0	0	0	0	1	0	1	1	1	1	1	1	1	1	0	0	0	0	0
COG1519	M	KdtA	3-deoxy-D-manno-octulosonic-acid transferase	0	0	19	19	1	6	6	1	0	1	1	1	0	0	1	1	1		0	0	0	0	0	0	0	0	0	1	1	0	1	1	1	1	1	1	1	1	1	0	0	0	0	0	0	0
COG1841	J	RpmD	Ribosomal protein L30/L7E	0	0	19	19	1	6	6	1	1	0	1	1	1	1	0	0	1		0	0	1	1	1	1	1	0	0	1	1	1	0	0	0	0	0	0	0	0	0	0	0	0	0	0	0	0
COG2877	M	KdsA	3-deoxy-D-manno-octulosonic acid (KDO) 8-phosphate synthase	0	0	19	19	1	6	6	1	0	1	1	1	0	0	1	1	1		0	0	0	0	0	0	0	0	0	1	1	0	1	1	1	1	1	1	1	1	1	0	0	0	0	0	0	0
COG0316	O	sufA	Fe-S cluster assembly iron-binding protein IscA	0	0	18	41	4	6	9	2	0	0	2	2	0	1	1	1	2		2	1	0	0	0	0	0	0	0	4	4	0	0	0	0	0	0	0	0	0	0	2	2	0	0	0	0	0
COG0095	H	LplA	Lipoate-protein ligase A	0	0	18	36	3	6	11	3	1	2	1	0	3	0	2	2	0		0	0	0	0	0	0	0	0	0	0	0	0	2	2	2	2	2	2	2	2	2	0	0	3	3	3	2	1
COG1005	C	NuoH	NADH:ubiquinone oxidoreductase subunit 1 (chain H)	0	0	18	20	3	7	7	1	1	0	1	1	0	1	1	1	1		1	1	0	0	0	0	0	1	0	1	1	0	0	0	0	0	0	0	0	0	0	1	3	0	0	0	0	0
COG0741	M	MltE	Soluble lytic murein transglycosylase and related regulatory proteins (some contain LysM/invasin domains)	0	0	18	27	2	6	9	3	1	0	1	3	1	1	0	0	2		1	1	1	1	1	1	1	0	0	1	0	1	0	0	0	0	0	0	0	0	0	0	0	0	0	0	0	0
COG1266	O	-	Membrane protease YdiL, CAAX protease family	0	0	18	19	2	8	14	3	1	1	0	1	3	3	1	3	1		0	0	1	1	0	0	1	1	1	0	0	2	1	1	1	1	1	1	1	1	1	0	0	0	0	0	1	0
COG0509	E	GcvH	Glycine cleavage system H protein (lipoate-binding)	0	0	18	20	2	7	8	2	0	1	2	1	1	1	1	1	0		0	0	0	0	0	0	0	0	0	1	1	0	1	1	1	1	1	1	1	1	1	0	0	1	2	2	1	0
COG0775	F	Pfs	Nucleoside phosphorylase	0	0	18	24	2	3	4	2	0	2	1	0	1	0	0	0	0		0	0	2	2	1	1	1	0	0	0	0	0	0	1	0	0	2	2	2	2	1	0	0	0	0	0	1	0
COG1009	CP	NuoL	NADH:ubiquinone oxidoreductase subunit 5 (chain L)/Multisubunit Na+/H+ antiporter, MnhA subunit	0	0	18	25	2	8	9	2	1	0	1	2	1	1	1	1	1		2	2	0	0	0	0	0	1	0	1	1	0	0	0	0	0	0	0	0	0	0	2	2	0	0	0	0	0
COG1327	K	NrdR	Transcriptional regulator NrdR, contains Zn-ribbon and ATP-cone domains	0	0	18	25	2	5	7	2	0	2	0	1	2	1	0	1	0		1	1	0	0	0	0	0	0	0	1	0	0	2	2	2	2	2	1	1	2	2	1	1	0	0	0	0	0
COG0497	L	RecN	DNA repair ATPase RecN	0	0	18	21	2	7	7	1	0	0	1	1	1	1	1	1	1		0	0	0	1	2	2	2	0	0	0	0	0	0	0	0	0	0	0	0	0	0	0	0	1	1	0	0	1
COG0852	C	NuoC	NADH:ubiquinone oxidoreductase 27 kD subunit (chain C)	0	0	18	19	2	7	7	1	1	0	1	1	0	1	1	1	1		1	1	0	0	0	0	0	1	0	1	1	0	0	0	0	0	0	0	0	0	0	1	2	0	0	0	0	0
COG1154	HI	Dxs	Deoxyxylulose-5-phosphate synthase	0	0	18	19	2	6	6	1	0	1	1	0	1	1	1	1	0		0	0	0	0	0	0	0	1	0	1	1	0	1	1	1	1	1	1	1	1	1	0	0	2	0	0	0	0
COG1488	H	PncB	Nicotinic acid phosphoribosyltransferase	0	0	18	19	2	5	5	1	0	0	1	1	1	1	1	0	0		0	0	1	1	1	1	1	0	1	0	0	0	0	0	0	0	0	0	0	0	0	0	0	2	1	1	1	1
COG0483	G	SuhB	Archaeal fructose-1,6-bisphosphatase or related enzyme of inositol monophosphatase family	0	0	18	18	1	7	11	4	0	0	1	1	1	4	2	1	1		1	1	1	0	0	0	0	0	0	1	1	0	0	0	0	0	0	0	0	0	0	1	1	0	0	0	0	0
COG0281	C	SfcA	Malic enzyme	0	0	18	18	1	6	8	3	1	0	1	3	1	1	0	0	1		1	1	0	0	0	0	0	1	0	1	1	1	0	0	0	0	0	0	0	0	0	1	1	0	0	0	0	0
COG0489	D	Mrp	Chromosome partitioning ATPase, Mrp family, contains Fe-S cluster	0	0	18	18	1	8	12	3	1	0	1	1	1	2	3	2	1		1	1	0	0	0	0	0	0	0	1	1	1	0	0	0	0	0	0	0	0	0	1	1	0	0	0	0	0
COG1622	C	CyoA	Heme/copper-type cytochrome/quinol oxidase, subunit 2	0	0	18	18	1	7	8	2	0	0	1	2	1	1	1	1	1		1	1	0	0	0	0	0	0	0	1	1	0	0	0	0	0	0	0	0	0	0	1	1	0	0	0	0	0
COG0219	J	CspR	tRNA(Leu) C34 or U34 (ribose-2'-O)-methylase TrmL, contains SPOUT domain	0	0	18	18	1	7	7	1	0	1	1	1	1	1	1	1	0		0	0	0	0	0	0	0	0	0	1	0	0	1	1	1	1	1	1	1	1	1	0	0	0	1	1	1	1
COG0377	C	NuoB	NADH:ubiquinone oxidoreductase 20 kD subunit (chhain B) or related Fe-S oxidoreductase	0	0	18	18	1	7	7	1	1	0	1	1	0	1	1	1	1		1	1	0	0	0	0	0	1	0	1	1	0	0	0	0	0	0	0	0	0	0	1	1	0	0	0	0	0
COG0473	CE	LeuB	Isocitrate/isopropylmalate dehydrogenase	0	0	18	18	1	7	7	1	0	0	1	1	1	1	1	1	1		1	1	0	0	0	0	0	1	0	1	1	0	0	0	0	0	0	0	0	0	0	1	1	1	0	0	0	0
COG0588	G	GpmA	Phosphoglycerate mutase (BPG-dependent)	0	0	18	18	1	5	5	1	0	1	0	0	1	1	1	1	0		0	0	1	1	1	1	1	0	0	0	0	0	1	1	1	1	1	1	1	1	1	0	0	0	0	0	0	0
COG0649	C	NuoD	NADH:ubiquinone oxidoreductase 49 kD subunit (chain D)	0	0	18	18	1	7	7	1	1	0	1	1	0	1	1	1	1		1	1	0	0	0	0	0	1	0	1	1	0	0	0	0	0	0	0	0	0	0	1	1	0	0	0	0	0
COG0713	C	NuoK	NADH:ubiquinone oxidoreductase subunit 11 or 4L (chain K)	0	0	18	18	1	7	7	1	1	0	1	1	0	1	1	1	1		1	1	0	0	0	0	0	1	0	1	1	0	0	0	0	0	0	0	0	0	0	1	1	0	0	0	0	0
COG0838	C	NuoA	NADH:ubiquinone oxidoreductase subunit 3 (chain A)	0	0	18	18	1	7	7	1	1	0	1	1	0	1	1	1	1		1	1	0	0	0	0	0	1	0	1	1	0	0	0	0	0	0	0	0	0	0	1	1	0	0	0	0	0
COG0839	C	NuoJ	NADH:ubiquinone oxidoreductase subunit 6 (chain J)	0	0	18	18	1	7	7	1	1	0	1	1	0	1	1	1	1		1	1	0	0	0	0	0	1	0	1	1	0	0	0	0	0	0	0	0	0	0	1	1	0	0	0	0	0
COG1007	C	NuoN	NADH:ubiquinone oxidoreductase subunit 2 (chain N)	0	0	18	18	1	7	7	1	1	0	1	1	0	1	1	1	1		1	1	0	0	0	0	0	1	0	1	1	0	0	0	0	0	0	0	0	0	0	1	1	0	0	0	0	0
COG1008	C	NuoM	NADH:ubiquinone oxidoreductase subunit 4 (chain M)	0	0	18	18	1	7	7	1	1	0	1	1	0	1	1	1	1		1	1	0	0	0	0	0	1	0	1	1	0	0	0	0	0	0	0	0	0	0	1	1	0	0	0	0	0
COG0860	M	AmiC	N-acetylmuramoyl-L-alanine amidase	0	1	17	25	4	7	10	3	1	1	0	1	2	3	1	1	0		0	0	2	2	2	2	2	4	0	0	0	0	1	1	1	1	1	1	1	1	1	0	0	0	0	0	0	0
COG0719	O	sufB	Fe-S cluster assembly scaffold protein SufB	0	2	17	35	3	8	16	2	2	2	2	2	2	2	2	2	0		0	0	0	0	0	0	0	2	0	0	0	2	2	2	2	2	2	2	2	2	2	0	0	2	0	0	0	0
COG1664	Z	CcmA	Cytoskeletal protein CcmA, bactofilin family	0	0	17	31	3	2	2	1	1	1	0	0	0	0	0	0	0		0	0	3	3	3	3	3	0	0	0	0	1	1	1	1	1	1	1	1	1	1	0	0	0	0	0	0	0
COG1271	C	CydA	Cytochrome bd-type quinol oxidase, subunit 1	0	0	17	18	2	8	11	3	0	1	2	3	1	1	1	1	1		0	0	0	0	0	0	0	0	0	0	0	0	1	2	1	1	1	1	1	1	1	0	0	1	0	0	0	0
COG0271	T	BolA	Stress-induced morphogen (activity unknown)	0	0	17	31	2	3	4	2	0	0	1	1	0	0	0	0	2		2	2	0	0	0	0	0	0	0	1	1	0	0	0	0	0	0	0	0	0	0	2	2	0	0	0	0	0
COG0843	C	CyoB	Heme/copper-type cytochrome/quinol oxidase, subunit 1	0	0	17	21	2	7	8	2	0	0	1	2	1	1	1	1	1		1	2	0	0	0	0	0	0	0	1	1	0	0	0	0	0	0	0	0	0	0	2	2	0	0	0	0	0
COG1587	H	HemD	Uroporphyrinogen-III synthase	0	0	17	18	2	7	9	2	0	1	1	1	2	2	1	1	0		1	1	0	0	0	0	0	2	0	1	1	0	0	0	0	1	0	0	1	1	0	1	1	0	0	0	0	0
COG0278	O	-	Glutaredoxin-related protein	0	0	17	18	2	3	3	1	0	0	1	1	0	0	0	0	1		1	1	0	0	0	0	0	0	0	1	1	0	0	0	0	0	0	0	0	0	0	1	1	0	0	0	0	0
COG0354	O	-	Folate-binding Fe-S cluster repair protein YgfZ, possible role in tRNA modification	0	0	17	18	2	4	4	1	0	0	1	1	0	1	0	0	1		1	1	0	0	0	0	0	0	0	0	2	0	0	0	0	0	0	0	0	0	0	1	1	0	0	0	0	0
COG1377	N	FlhB	Flagellar biosynthesis protein FlhB	0	0	17	19	2	5	5	1	0	1	0	1	1	0	1	1	0		0	0	1	1	2	1	2	0	0	0	0	0	1	1	1	1	1	1	1	1	1	0	0	0	0	1	0	0
COG3346	O	-	Cytochrome oxidase assembly protein ShyY1	0	0	17	18	2	3	3	1	0	0	0	1	0	1	0	0	1		1	1	0	0	0	0	0	0	0	1	1	0	0	0	0	0	0	0	0	0	0	1	1	0	0	0	0	0
COG2823	S	OsmY	Osmotically-inducible protein OsmY, contains BON domain	0	0	17	17	1	4	11	5	0	0	0	5	0	0	4	1	1		1	1	0	0	0	0	0	0	0	1	1	0	0	0	0	0	0	0	0	0	0	1	1	0	0	0	0	0
COG1162	J	-	Putative ribosome biogenesis GTPase RsgA	0	0	17	17	1	7	10	3	3	0	1	1	2	1	1	1	0		0	0	1	1	1	1	1	1	0	1	1	0	0	0	0	0	0	0	0	0	0	0	0	1	1	1	1	1
COG1845	C	CyoC	Heme/copper-type cytochrome/quinol oxidase, subunit 3	0	0	17	17	1	7	10	3	0	0	1	2	1	3	1	1	1		1	1	0	0	0	0	0	0	0	1	1	0	0	0	0	0	0	0	0	0	0	1	1	0	0	0	0	0
COG0396	O	sufC	Fe-S cluster assembly ATPase SufC	0	1	17	17	1	8	8	1	1	1	1	1	1	1	1	1	0		0	0	0	0	0	0	0	1	0	0	0	1	1	1	1	1	1	1	1	1	1	0	0	1	0	0	0	0
COG0723	C	QcrA	Rieske Fe-S protein	0	0	17	17	1	4	5	2	0	0	0	1	0	2	1	0	1		1	1	0	0	0	0	0	0	0	1	1	0	0	0	0	0	0	0	0	0	0	1	1	0	0	0	0	0
COG0797	M	RlpA	Rare lipoprotein A, peptidoglycan hydrolase digesting "naked" glycans, contains C-terminal SPOR domain	0	0	17	17	1	2	3	2	0	0	0	2	0	0	0	0	1		1	1	1	1	1	1	1	0	0	0	0	0	0	0	0	0	0	0	0	0	0	0	0	0	0	0	0	0
COG0805	U	TatC	Sec-independent protein secretion pathway component TatC	0	0	17	17	1	5	6	2	0	0	0	1	1	1	2	0	1		1	1	0	0	0	0	0	0	0	1	1	0	0	0	0	0	0	0	0	0	0	1	1	0	0	0	0	0
COG1294	C	AppB	Cytochrome bd-type quinol oxidase, subunit 2	0	0	17	17	1	8	10	2	0	1	2	2	1	1	1	1	1		0	0	0	0	0	0	0	0	0	0	0	0	1	1	1	1	1	1	1	1	1	0	0	1	0	0	0	0
COG1559	D	-	Cell division protein YceG, involved in septum cleavage	0	0	17	17	1	5	6	2	1	0	0	1	2	1	0	0	1		0	0	1	1	1	1	1	1	0	0	0	1	0	0	0	0	0	0	0	0	0	0	0	0	0	0	0	0
COG1894	C	NuoF	NADH:ubiquinone oxidoreductase, NADH-binding 51 kD subunit (chain F)	0	0	17	17	1	6	7	2	0	0	1	1	0	2	1	1	1		1	1	0	0	0	0	0	0	0	1	1	0	0	0	0	0	0	0	0	0	0	1	1	0	0	0	0	0
COG0344	I	PlsY	Phospholipid biosynthesis protein PlsY, probable glycerol-3-phosphate acyltransferase	0	0	17	17	1	3	3	1	0	0	1	1	1	0	0	0	0		1	1	0	0	0	0	0	0	0	1	1	0	0	0	0	0	0	0	0	0	0	1	1	0	1	1	1	1
COG0502	H	BioB	Biotin synthase or related enzyme	0	0	17	17	1	5	5	1	0	1	1	1	0	1	1	0	0		1	1	0	0	0	0	0	1	0	1	1	1	0	1	0	1	0	1	1	1	1	1	1	0	0	0	0	0
COG0755	O	CcmC	ABC-type transport system involved in cytochrome c biogenesis, permease component	0	0	17	17	1	5	5	1	0	0	0	1	0	1	1	1	1		1	1	0	0	0	0	0	0	0	1	1	0	0	0	0	0	0	0	0	0	0	1	1	0	0	0	0	0
COG1034	C	NuoG	NADH dehydrogenase/NADH:ubiquinone oxidoreductase 75 kD subunit (chain G)	0	0	17	17	1	6	6	1	0	0	1	1	0	1	1	1	1		1	1	0	0	0	0	0	0	0	1	1	0	0	0	0	0	0	0	0	0	0	1	1	0	0	0	0	0
COG1268	H	BioY	Biotin transporter BioY	0	0	17	17	1	4	4	1	1	0	0	0	0	0	1	1	1		0	0	0	0	0	0	0	0	0	0	0	0	1	1	1	1	1	1	0	0	1	0	0	0	0	0	0	0
COG1290	C	QcrB	Cytochrome b subunit of the bc complex	0	0	17	17	1	4	4	1	0	0	0	1	0	1	1	0	1		1	1	0	0	0	0	0	0	0	1	1	0	0	0	0	0	0	0	0	0	0	1	1	0	0	0	0	0
COG1520	M	-	Outer membrane protein assembly factor BamB, contains PQQ-like beta-propeller repeat	0	0	17	17	1	4	4	1	0	0	1	1	0	1	0	0	1		1	1	1	1	0	0	0	0	0	0	0	0	0	0	0	0	0	0	0	0	0	1	1	0	0	0	0	0
COG1539	H	FolB	Dihydroneopterin aldolase	0	0	17	17	1	7	7	1	0	1	1	1	1	1	1	1	0		1	1	0	0	0	0	0	1	0	1	1	0	1	1	1	0	1	1	0	1	1	1	1	0	0	0	0	0
COG1905	C	NuoE	NADH:ubiquinone oxidoreductase 24 kD subunit (chain E)	0	0	17	17	1	6	6	1	0	0	1	1	0	1	1	1	1		1	1	0	0	0	0	0	0	0	1	1	0	0	0	0	0	0	0	0	0	0	1	1	0	0	0	0	0
COG2867	J	0	Ribosome association toxin PasT (RatA) of the RatAB toxin-antitoxin module	0	0	17	17	1	4	4	1	0	0	1	1	0	1	0	0	1		1	1	0	0	0	0	0	0	0	1	1	0	0	0	0	0	0	0	0	0	0	1	1	0	0	0	0	0
COG4625	S	-	Uncharacterized conserved protein, contains a C-terminal beta-barrel porin domain	0	0	16	61	10	4	15	10	0	10	0	1	0	0	1	0	3		0	0	0	0	0	0	0	0	0	0	0	0	2	9	2	4	5	5	5	10	5	0	0	0	0	0	0	0
COG1264	G	PtsG	Phosphotransferase system IIB components	0	0	16	63	8	1	6	6	0	0	0	0	6	0	0	0	0		0	0	3	4	4	4	4	0	2	0	0	0	0	0	0	0	0	0	0	0	0	0	0	1	2	1	7	4
COG1357	S	-	Uncharacterized protein YjbI, contains pentapeptide repeats	0	0	16	67	8	5	13	5	0	0	0	2	2	1	0	5	3		3	4	0	0	0	0	0	0	0	0	0	0	0	0	0	0	0	0	0	0	0	3	3	0	0	0	0	0
COG4783	R	-	Putative Zn-dependent protease, contains TPR repeats	0	0	16	21	3	5	12	4	0	1	0	1	2	0	4	4	0		1	1	0	0	2	1	3	0	0	0	0	0	0	1	0	1	1	0	1	1	1	1	1	0	0	0	0	0
COG0446	I	HcaD	NADPH-dependent 2,4-dienoyl-CoA reductase, sulfur reductase, or a related oxidoreductase	0	1	16	23	3	4	5	2	0	0	1	1	2	1	0	0	0		0	0	1	1	1	1	1	0	0	0	0	0	0	0	0	0	0	0	0	0	0	0	0	1	2	2	3	1
COG1298	N	FlhA	Flagellar biosynthesis pathway, component FlhA	0	0	16	20	3	3	3	1	0	1	0	1	1	0	0	0	0		0	0	1	1	1	1	1	0	0	0	0	0	1	3	1	2	1	1	1	1	2	0	0	0	0	0	0	0
COG4799	I	-	Acetyl-CoA carboxylase, carboxyltransferase component	0	0	16	17	2	4	13	7	0	0	0	4	0	7	1	0	1		1	1	0	0	0	0	0	1	0	0	0	0	0	0	0	0	0	0	0	0	0	1	2	0	0	0	0	0
COG1959	K	-	DNA-binding transcriptional regulator, IscR family	0	0	16	19	2	6	12	5	0	0	1	2	5	1	0	1	2		1	1	0	0	0	0	0	0	0	1	1	0	0	0	0	0	1	0	0	0	0	1	2	1	0	0	0	0
COG0695	O	GrxC	Glutaredoxin	0	0	16	18	2	5	11	3	0	0	3	3	1	3	0	0	1		1	1	0	0	0	0	0	0	0	2	2	0	0	0	0	0	0	0	0	0	0	1	1	0	0	0	0	0
COG1413	R	-	HEAT repeat	0	0	16	20	2	6	11	3	2	2	0	0	0	1	3	2	1		0	0	1	1	1	1	1	0	0	0	0	0	0	1	1	1	1	1	2	2	1	0	0	0	0	0	0	0
COG1157	NU	FliI	Flagellar biosynthesis/type III secretory pathway ATPase	0	0	16	26	2	5	6	2	0	2	0	1	1	0	1	1	0		0	0	2	1	1	1	1	0	0	0	0	0	2	2	2	2	2	2	2	2	2	0	0	0	0	0	0	0
COG1161	J	-	Ribosome biogenesis GTPase A	0	0	16	21	2	3	5	2	2	0	1	0	2	0	0	0	0		0	0	1	1	1	1	1	0	1	0	0	0	0	0	0	0	0	0	0	0	0	0	0	2	1	1	2	1
COG1026	O	-	Zn-dependent peptidase, M16 (insulinase) family	0	0	16	17	2	3	3	1	0	1	0	0	0	0	1	1	0		0	0	2	1	1	1	1	0	0	0	0	0	1	1	1	1	1	1	1	1	1	0	0	0	0	0	0	0
COG1155	C	NtpA	Archaeal/vacuolar-type H+-ATPase catalytic subunit A/Vma1	0	0	16	18	2	3	3	1	0	1	0	0	0	0	1	1	0		0	0	1	1	1	1	1	0	0	0	0	0	1	1	1	1	1	1	1	1	1	0	0	0	0	0	0	0
COG1156	C	NtpB	Archaeal/vacuolar-type H+-ATPase subunit B/Vma2	0	0	16	18	2	3	3	1	0	1	0	0	0	0	1	1	0		0	0	1	1	1	1	1	0	0	0	0	0	1	1	1	1	1	1	1	1	1	0	0	0	0	0	0	0
COG1269	C	NtpI	Archaeal/vacuolar-type H+-ATPase subunit I/STV1	0	0	16	18	2	4	4	1	0	1	0	1	0	0	1	1	0		0	0	1	1	1	1	1	0	0	0	0	0	1	1	1	1	1	1	1	1	1	0	0	0	0	0	0	0
COG1317	NU	FliH	Flagellar biosynthesis/type III secretory pathway protein FliH	0	0	16	21	2	4	4	1	0	1	0	1	0	0	1	1	0		0	0	1	1	1	1	1	0	0	0	0	0	1	2	1	2	2	2	1	1	2	0	0	0	0	0	0	0
COG1394	C	NtpD	Archaeal/vacuolar-type H+-ATPase subunit D/Vma8	0	0	16	18	2	3	3	1	0	1	0	0	0	0	1	1	0		0	0	1	1	1	1	1	0	0	0	0	0	1	1	1	1	1	1	1	1	1	0	0	0	0	0	0	0
COG1536	N	FliG	Flagellar motor switch protein FliG	0	0	16	23	2	3	3	1	0	1	0	1	1	0	0	0	0		0	0	2	2	2	2	2	0	0	0	0	0	1	1	1	1	1	1	1	1	1	0	0	0	0	0	0	0
COG1565	R	-	SAM-dependent methyltransferase, MidA family	0	0	16	17	2	3	3	1	0	0	1	1	0	0	0	0	1		1	1	0	0	0	0	0	0	0	1	1	0	0	0	0	0	0	0	0	0	0	1	1	0	0	0	0	0
COG1999	O	-	Cytochrome oxidase Cu insertion factor, SCO1/SenC/PrrC family	0	0	16	20	2	2	2	1	0	0	0	1	0	0	0	0	1		1	1	0	0	0	0	0	0	0	1	1	0	0	0	0	0	0	0	0	0	0	1	1	0	0	0	0	0
COG2854	I	Ttg2D	ABC-type transporter Mla maintaining outer membrane lipid asymmetry, periplasmic MlaC component	0	0	16	18	2	3	3	1	0	0	1	1	0	0	0	0	1		1	1	0	0	0	0	0	0	0	2	2	0	0	0	0	0	0	0	0	0	0	1	1	0	0	0	0	0
COG2857	C	CYT1	Cytochrome c1	0	0	16	17	2	2	2	1	0	0	0	1	0	0	0	0	1		1	1	0	0	0	0	0	0	0	1	1	0	0	0	0	0	0	0	0	0	0	1	2	0	0	0	0	0
COG0503	F	Apt	Adenine/guanine phosphoribosyltransferase or related PRPP-binding protein	0	0	16	16	1	3	5	3	0	0	1	0	3	1	0	0	0		0	0	1	1	1	1	1	0	0	0	0	0	0	0	0	0	0	0	0	0	0	0	0	1	1	1	1	1
COG0574	G	PpsA	Phosphoenolpyruvate synthase/pyruvate phosphate dikinase	0	0	16	16	1	6	11	3	0	0	1	1	2	3	3	0	1		1	1	0	0	0	0	0	1	0	0	0	1	0	0	0	0	0	0	0	0	0	1	1	0	0	0	0	0
COG1409	T	0	3',5'-cyclic AMP phosphodiesterase CpdA	0	0	16	16	1	6	9	3	0	1	0	2	1	3	1	1	0		1	1	0	0	0	0	0	0	0	1	1	0	1	1	1	1	1	1	1	1	1	1	0	0	0	0	0	0
COG1886	NU	FliN	Flagellar motor switch/type III secretory pathway protein FliN	0	0	16	16	1	5	7	3	0	1	0	1	3	0	1	1	0		0	0	1	1	1	1	1	0	0	0	0	0	1	1	1	1	1	1	1	1	1	0	0	0	0	0	0	0
COG0161	H	BioA	Adenosylmethionine-8-amino-7-oxononanoate aminotransferase	0	0	16	16	1	5	6	2	0	1	1	1	0	2	1	0	0		1	1	0	0	0	0	0	0	0	1	1	1	0	1	0	1	0	1	1	1	1	1	1	0	0	0	0	0
COG0302	H	FolE	GTP cyclohydrolase I	0	0	16	16	1	7	8	2	0	0	1	1	1	1	2	1	1		1	1	0	0	0	0	0	1	0	0	0	0	0	0	0	0	0	0	0	0	0	1	1	0	0	0	0	0
COG0372	C	GltA	Citrate synthase	0	0	16	16	1	7	10	2	0	0	1	2	1	2	2	1	1		1	1	0	0	0	0	0	0	0	1	1	0	0	0	0	0	0	0	0	0	0	1	1	0	0	0	0	0
COG0861	P	TerC	Membrane protein TerC, possibly involved in tellurium resistance	0	0	16	16	1	5	7	2	0	0	0	2	2	0	1	1	1		1	1	0	0	0	0	0	0	0	0	0	0	0	0	0	0	0	0	0	0	0	1	1	1	0	0	0	0
COG1521	H	-	Pantothenate kinase type III	0	0	16	16	1	4	5	2	0	0	2	1	1	1	0	0	0		1	1	1	1	1	1	1	1	0	1	1	0	0	0	0	0	0	0	0	0	0	1	1	0	0	0	0	1
COG2919	D	-	Cell division protein FtsB	0	1	16	16	1	4	4	1	0	0	0	1	1	1	0	0	1		1	1	1	1	1	1	1	1	0	0	0	0	0	0	0	0	0	0	0	0	0	0	0	1	0	0	0	0
COG0109	HI	CyoE	Polyprenyltransferase (heme O synthase)	0	0	16	16	1	7	7	1	0	0	1	1	1	1	1	1	1		1	1	0	0	0	0	0	0	0	1	1	0	0	0	0	0	0	0	0	0	0	1	1	0	0	0	0	0
COG0132	H	BioD	Dethiobiotin synthetase	0	0	16	16	1	5	5	1	0	1	1	1	0	1	1	0	0		1	1	0	0	0	0	0	0	0	1	1	1	0	1	0	1	0	1	1	1	1	1	1	0	0	0	0	0
COG0408	H	HemF	Coproporphyrinogen III oxidase	0	0	16	16	1	5	5	1	0	0	1	1	0	0	1	1	1		1	1	0	0	0	0	0	0	0	1	1	0	0	0	0	0	0	0	0	0	0	1	1	0	0	0	0	0
COG1039	L	RnhC	Ribonuclease HIII	0	0	16	16	1	4	4	1	0	1	0	0	1	0	1	1	0		0	0	0	0	0	0	0	0	1	0	0	0	1	1	1	1	1	1	1	1	1	0	0	1	1	1	0	1
COG1138	CO	CcmF	Cytochrome c biogenesis factor	0	0	16	16	1	1	1	1	0	0	0	1	0	0	0	0	0		1	1	0	0	0	0	0	0	0	1	1	0	0	0	0	0	0	0	0	0	0	1	1	0	0	0	0	0
COG1338	N	FliP	Flagellar biosynthetic protein FliP	0	0	16	16	1	3	3	1	0	1	0	1	1	0	0	0	0		0	0	1	1	1	1	1	0	0	0	0	0	1	1	1	1	1	1	1	1	1	0	0	0	0	0	0	0
COG1508	K	RpoN	DNA-directed RNA polymerase specialized sigma subunit, sigma54 homolog	0	0	16	16	1	6	6	1	1	1	0	1	1	0	1	1	0		0	0	1	1	0	1	0	1	0	0	0	1	1	1	1	1	1	1	1	1	1	0	0	0	0	0	0	0
COG1612	H	CtaA	Heme A synthase	0	0	16	16	1	4	4	1	0	0	0	1	1	1	0	0	1		1	1	0	0	0	0	0	0	0	1	1	0	0	0	0	0	0	0	0	0	0	1	1	0	0	0	0	0
COG1678	K	-	Putative transcriptional regulator, AlgH/UPF0301 family	0	0	16	16	1	7	7	1	0	1	1	1	0	1	1	1	1		0	0	0	0	0	0	0	0	0	0	0	0	1	1	1	1	1	1	1	1	1	0	0	0	0	0	0	0
COG1747	S	-	Uncharacterized N-terminal domain of the transcription elongation factor GreA	0	0	16	16	1	3	3	1	0	1	0	0	0	0	1	1	0		0	0	1	1	1	1	1	0	0	0	0	0	1	1	1	1	1	1	1	1	1	0	0	0	0	0	0	0
COG1758	K	Rpo6/RpoZ	DNA-directed RNA polymerase, subunit K/omega	0	0	16	16	1	5	5	1	0	0	1	1	1	1	0	0	1		0	1	0	0	0	0	0	0	0	1	1	0	0	0	0	0	0	0	0	0	0	1	1	0	0	0	0	0
COG1766	NU	fliF	Flagellar biosynthesis/type III secretory pathway M-ring protein FliF/YscJ	0	0	16	16	1	3	3	1	0	1	0	1	1	0	0	0	0		0	0	1	1	1	1	1	0	0	0	0	0	1	1	1	1	1	1	1	1	1	0	0	0	0	0	0	0
COG1981	S	-	Uncharacterized membrane protein	0	0	16	16	1	2	2	1	0	0	0	1	0	0	0	0	1		1	1	0	0	0	0	0	0	0	1	1	0	0	0	0	0	0	0	0	0	0	1	1	0	0	0	0	0
COG2171	E	DapD	Tetrahydrodipicolinate N-succinyltransferase	0	0	16	16	1	4	4	1	1	0	0	1	1	1	0	0	0		1	1	0	0	0	0	0	0	0	1	1	0	0	0	0	0	0	0	0	0	0	1	1	1	0	0	0	0
COG2332	CO	CcmE	Cytochrome c-type biogenesis protein CcmE	0	0	16	16	1	2	2	1	0	0	0	1	0	0	0	0	1		1	1	0	0	0	0	0	0	0	1	1	0	0	0	0	0	0	0	0	0	0	1	1	0	0	0	0	0
COG4133	O	CcmA	ABC-type transport system involved in cytochrome c biogenesis, ATPase component	0	0	16	16	1	2	2	1	0	0	0	1	0	0	0	0	1		1	1	0	0	0	0	0	0	0	1	1	0	0	0	0	0	0	0	0	0	0	1	1	0	0	0	0	0
COG4536	P	CorB	Mg2+ and Co2+ transporter CorB, contains DUF21, CBS pair, and CorC-HlyC domains	0	0	16	16	1	2	2	1	0	0	1	1	0	0	0	0	0		1	1	0	0	0	0	0	0	0	1	1	0	0	0	0	0	0	0	0	0	0	1	1	0	0	0	0	0
COG5009	M	MrcA	Membrane carboxypeptidase/penicillin-binding protein	0	0	16	16	1	3	3	1	1	0	0	1	0	0	0	0	1		0	0	1	1	1	1	1	1	0	0	0	1	0	0	0	0	0	0	0	0	0	0	0	0	0	0	0	0
COG2190	G	NagE	Phosphotransferase system IIA component	0	0	15	22	5	1	6	6	0	0	0	0	6	0	0	0	0		0	0	1	1	1	1	1	0	1	0	0	0	0	0	0	0	0	0	0	0	0	0	0	1	0	0	1	3
COG1277	O	NosY	ABC-type transport system involved in multi-copper enzyme maturation, permease component	0	0	15	21	4	2	4	3	1	0	0	0	3	0	0	0	0		0	0	1	1	1	1	1	0	0	0	0	0	0	0	0	0	0	0	0	0	0	0	0	0	1	1	2	1
COG0338	L	Dam	Site-specific DNA-adenine methylase	0	0	15	25	4	3	5	2	0	0	0	2	2	0	0	0	1		0	0	0	0	1	1	1	0	0	0	0	0	0	0	0	0	0	0	0	0	0	0	0	0	4	2	4	0
COG4372	S	-	Uncharacterized conserved protein, contains DUF3084 domain	0	0	15	24	4	4	4	1	0	1	0	1	1	0	0	1	0		0	0	0	0	0	0	0	0	0	0	0	0	0	4	0	2	1	3	1	1	4	0	0	0	0	0	1	1
COG0071	O	IbpA	Molecular chaperone IbpA, HSP20 family	0	0	15	17	3	7	12	5	1	0	1	2	0	5	1	1	1		0	0	0	0	1	1	1	1	0	1	1	1	0	0	0	0	0	0	0	0	0	0	0	0	0	0	0	0
COG1566	V	EmrA	Multidrug resistance efflux pump	0	0	15	22	2	5	17	5	0	0	5	4	0	0	4	2	2		1	1	0	0	0	0	0	0	0	1	0	0	0	0	0	0	0	0	0	0	0	1	1	0	0	0	0	0
COG0625	O	Gst	Glutathione S-transferase	0	0	15	17	2	3	7	4	0	0	2	4	0	0	0	0	1		1	1	0	0	0	0	0	0	0	2	2	0	0	0	0	0	0	0	0	0	0	1	1	0	0	0	0	0
COG1714	S	-	Uncharacterized membrane protein YckC, RDD family	0	0	15	16	2	4	8	4	0	0	0	1	1	4	0	0	2		1	1	0	0	0	0	0	0	0	1	0	0	0	0	0	0	0	0	0	0	0	1	1	0	0	0	0	0
COG0553	KL	HepA	Superfamily II DNA or RNA helicase, SNF2 family	0	0	15	24	2	5	12	3	0	2	0	2	2	0	3	3	0		0	0	0	0	0	0	0	0	0	0	0	0	2	2	2	2	2	2	2	2	2	0	0	1	0	0	1	0
COG0349	J	Rnd	Ribonuclease D	0	0	15	27	2	3	4	2	0	0	1	0	0	1	0	0	2		2	2	0	0	0	0	0	0	0	0	0	0	0	0	0	0	0	0	0	0	0	2	2	0	0	0	0	0
COG0452	H	Dfp	Phosphopantothenoylcysteine synthetase/decarboxylase	0	0	15	19	2	4	4	1	0	0	1	1	1	1	0	0	0		2	2	1	1	1	1	1	1	0	1	1	0	0	0	0	0	0	0	0	0	0	2	2	1	0	0	0	0
COG0634	F	Hpt	Hypoxanthine-guanine phosphoribosyltransferase	0	0	15	18	2	4	4	1	0	0	1	1	1	1	0	0	0		0	0	0	0	1	1	1	1	1	0	0	0	0	0	0	0	0	0	0	0	0	0	0	0	1	1	2	1
COG1079	R	-	ABC-type uncharacterized transport system, permease component	0	0	15	22	2	1	1	1	0	0	0	0	1	0	0	0	0		0	0	2	2	2	2	2	0	0	0	0	0	0	0	0	0	0	0	0	0	0	0	0	0	1	1	1	1
COG3845	R	-	ABC-type uncharacterized transport system, ATPase component	0	0	15	20	2	2	2	1	0	0	0	0	1	1	0	0	0		0	0	1	1	1	1	1	0	0	0	0	0	0	0	0	0	0	0	0	0	0	0	0	0	1	1	1	2
COG4603	R	-	ABC-type uncharacterized transport system, permease component	0	0	15	22	2	1	1	1	0	0	0	0	1	0	0	0	0		0	0	2	2	2	2	2	0	0	0	0	0	0	0	0	0	0	0	0	0	0	0	0	0	1	1	1	1
COG1396	K	HipB	Transcriptional regulator, contains XRE-family HTH domain	0	0	15	15	1	5	16	6	0	0	1	3	6	5	0	0	1		1	1	0	0	0	0	0	0	0	0	0	0	0	0	0	0	0	0	0	0	0	1	1	1	0	0	0	0
COG1304	CIR	idi	FMN-dependent dehydrogenase, includes L-lactate dehydrogenase and type II isopentenyl diphosphate isomerase	0	0	15	15	1	5	10	5	0	0	2	1	1	5	0	0	1		0	0	1	1	1	1	1	0	0	0	0	0	0	0	0	0	0	0	0	0	0	0	0	1	0	0	0	0
COG0053	P	MMT1	Divalent metal cation (Fe/Co/Zn/Cd) transporter	0	0	15	15	1	7	9	3	0	0	1	1	3	1	1	1	1		0	0	1	1	1	1	1	0	0	1	1	0	0	0	0	0	0	0	0	0	0	0	0	0	0	0	0	0
COG0262	H	FolA	Dihydrofolate reductase	0	0	15	15	1	7	11	3	2	1	1	3	2	1	0	0	1		0	0	0	0	0	0	0	1	0	1	1	1	1	1	1	1	1	1	0	1	1	0	0	0	0	0	0	0
COG4770	I	-	Acetyl/propionyl-CoA carboxylase, alpha subunit	0	0	15	15	1	3	5	3	0	0	0	1	0	3	0	0	1		1	1	0	0	0	0	0	0	0	0	0	0	0	0	0	0	0	0	0	0	0	1	1	0	0	0	0	0
COG1952	U	SecB	Preprotein translocase subunit SecB	0	0	15	15	1	3	4	2	0	0	2	1	0	0	0	0	1		1	1	0	0	0	0	0	0	0	0	0	0	0	0	0	0	0	0	0	0	0	1	1	0	0	0	0	0
COG4992	E	ArgD	Acetylornithine/succinyldiaminopimelate/putrescine aminotransferase	0	0	15	15	1	3	4	2	0	0	0	1	1	2	0	0	0		1	1	1	1	1	0	1	1	0	1	1	0	0	0	0	0	0	0	0	0	0	1	1	1	0	0	0	0
COG0630	U	VirB11	Type IV secretory pathway ATPase VirB11/Archaellum biosynthesis ATPase	0	0	15	15	1	1	1	1	0	0	0	0	0	0	0	0	1		1	1	0	0	0	0	0	0	0	0	0	0	0	0	0	0	0	0	0	0	0	1	1	0	0	0	0	0
COG0809	J	QueA	S-adenosylmethionine:tRNA-ribosyltransferase-isomerase (queuine synthetase)	0	0	15	15	1	6	6	1	1	0	1	1	1	0	1	0	1		0	0	1	1	1	1	1	1	0	0	1	1	0	0	0	0	0	0	0	0	0	0	0	0	0	0	0	0
COG1330	L	RecC	Exonuclease V gamma subunit	0	0	15	15	1	5	5	1	0	1	1	0	0	1	1	1	0		0	0	1	1	1	1	1	0	0	0	0	0	1	1	1	1	1	1	1	1	1	0	0	0	0	0	0	0
COG3175	CO	COX11	Cytochrome c oxidase assembly protein Cox11	0	0	15	15	1	2	2	1	0	0	0	1	0	0	0	0	1		1	1	0	0	0	0	0	0	0	1	1	0	0	0	0	0	0	0	0	0	0	1	1	0	0	0	0	0
COG1263	G	PtsG	Phosphotransferase system IIC components, glucose/maltose/N-acetylglucosamine-specific	0	0	14	68	12	1	6	6	0	0	0	0	6	0	0	0	0		0	0	2	4	3	3	3	0	2	0	0	0	0	0	0	0	0	0	0	0	0	0	0	1	0	0	10	3
COG1744	M	Med	Basic membrane lipoprotein Med, periplasmic binding protein (PBP1-ABC) superfamily	0	0	14	42	8	1	1	1	0	0	0	0	1	0	0	0	0		0	0	8	6	5	5	5	0	0	0	0	0	0	0	0	0	0	0	0	0	0	0	0	0	2	2	0	1
COG3704	U	VirB6	Type IV secretory pathway, VirB6 components	0	0	14	60	5	2	5	4	0	0	0	1	0	0	0	0	4		4	4	0	0	0	0	0	0	0	0	0	0	0	0	0	0	0	0	0	0	0	4	4	0	0	0	0	0
COG1940	KG	NagC	Sugar kinase of the NBD/HSP70 family, may contain an N-terminal HTH domain	0	0	14	25	4	5	16	9	0	0	2	0	9	3	1	1	0		0	0	2	2	2	1	2	1	0	0	0	0	0	0	0	0	0	0	0	0	0	0	0	3	0	0	1	1
COG0582	LX	XerC	Integrase	0	0	14	25	4	6	25	8	0	0	0	3	1	6	6	8	1		0	0	0	0	0	1	0	0	0	0	0	0	2	2	2	0	2	2	0	0	2	0	0	4	1	1	0	1
COG1122	PR	CbiO	Energy-coupling factor transporter ATP-binding protein EcfA2	0	0	14	30	4	3	6	3	0	0	0	0	3	2	0	1	0		0	0	0	0	0	0	0	0	2	0	0	0	0	0	0	0	0	0	0	0	0	0	0	4	2	2	2	2
COG1012	C	PutA	Acyl-CoA reductase or other NAD-dependent aldehyde dehydrogenase	0	0	14	17	3	7	46	27	0	0	2	7	5	27	3	1	1		0	0	0	0	0	0	0	0	1	0	0	0	0	0	0	0	0	0	0	0	0	0	0	2	0	0	1	1
COG1366	T	SpoIIAA	Anti-anti-sigma regulatory factor (antagonist of anti-sigma factor)	0	0	14	27	3	5	21	8	0	2	0	0	7	8	3	1	0		0	0	0	0	1	1	1	0	0	0	0	0	2	2	2	2	2	2	2	2	2	0	0	0	0	0	0	0
COG2208	TK	RsbU	Serine phosphatase RsbU, regulator of sigma subunit	0	0	14	27	3	5	13	5	0	2	0	0	2	5	3	1	0		0	0	0	0	1	1	1	0	0	0	0	0	2	2	2	2	2	2	2	2	2	0	0	0	0	0	0	0
COG0388	R	-	Predicted amidohydrolase	0	0	14	16	3	5	11	3	0	0	3	3	2	2	1	0	0		1	1	1	1	1	1	1	3	0	1	1	0	0	0	0	0	0	0	0	0	0	0	1	1	0	0	0	0
COG3266	D	DamX	Cell division protein DamX, binds to the septal ring, contains C-terminal SPOR domain	0	0	14	18	3	3	6	3	0	0	0	2	0	3	0	0	1		1	3	0	0	0	0	0	0	0	0	0	0	0	0	1	1	1	1	0	0	0	0	0	0	0	0	0	1
COG0510	H	ycfN	Thiamine kinase and related kinases	0	0	14	20	3	4	6	2	0	0	0	2	1	1	2	0	0		0	0	0	0	0	0	0	0	1	1	0	0	0	0	0	0	0	0	0	0	0	0	0	0	3	3	1	1
COG0651	CP	NuoM	Formate hydrogenlyase subunit 3/Multisubunit Na+/H+ antiporter, MnhD subunit	0	0	14	33	3	3	5	2	0	0	0	0	1	2	0	0	2		2	2	0	0	0	0	0	0	0	0	0	0	0	0	0	0	0	0	0	0	0	2	2	0	0	0	0	0
COG1321	K	TroR	Mn-dependent transcriptional regulator, DtxR family	0	0	14	16	3	6	9	2	2	1	0	0	1	2	2	1	0		0	0	0	0	0	0	0	0	0	0	0	1	1	1	1	1	1	1	1	1	1	0	0	0	3	0	0	0
COG2070	R	-	NAD(P)H-dependent flavin oxidoreductase YrpB, nitropropane dioxygenase family	0	0	14	22	2	6	16	9	0	1	1	1	2	9	2	0	0		2	2	0	1	0	0	0	2	0	1	1	0	0	0	0	0	0	0	0	0	0	2	2	1	0	0	0	0
COG5000	T	NtrY	Signal transduction histidine kinase involved in nitrogen fixation and metabolism regulation	0	0	14	21	2	5	10	4	0	0	0	2	1	4	1	0	2		1	1	0	0	0	0	0	0	0	1	1	0	0	0	0	0	0	0	0	0	0	1	1	0	0	0	0	0
COG0619	H	CbiQ	Energy-coupling factor transporter transmembrane protein EcfT	0	0	14	16	2	2	5	3	0	0	0	0	3	2	0	0	0		0	0	0	0	0	0	0	0	1	0	0	0	0	0	0	0	0	0	0	0	0	0	0	1	1	1	1	1
COG2265	J	TrmA	tRNA/tmRNA/rRNA uracil-C5-methylase, TrmA/RlmC/RlmD family	0	0	14	15	2	8	15	3	1	1	1	2	2	2	3	3	0		0	0	0	0	0	0	0	0	0	0	1	0	0	1	1	1	1	1	1	1	1	0	0	2	1	1	0	1
COG0439	I	AccC	Biotin carboxylase	0	0	14	15	2	8	10	2	1	1	1	2	1	2	1	1	0		0	0	0	0	0	0	0	0	0	1	1	1	1	1	1	1	1	1	1	1	1	0	0	2	0	0	0	0
COG2948	U	VirB10	Type IV secretory pathway, VirB10 components	0	0	14	21	2	2	4	2	0	0	0	2	0	0	0	0	2		1	1	0	0	0	0	0	0	0	0	0	0	0	0	0	0	0	0	0	0	0	1	1	0	0	0	0	0
COG3504	U	VirB9	Type IV secretory pathway, VirB9 components	0	0	14	28	2	2	3	2	0	0	0	1	0	0	0	0	2		2	2	0	0	0	0	0	0	0	0	0	0	0	0	0	0	0	0	0	0	0	2	2	0	0	0	0	0
COG0352	H	ThiE	Thiamine monophosphate synthase	0	0	14	18	2	3	3	1	0	0	0	1	1	1	0	0	0		1	1	0	0	0	0	0	1	0	2	2	0	0	1	0	1	1	1	0	0	1	1	1	0	0	0	0	0
COG1640	G	MalQ	4-alpha-glucanotransferase	0	0	14	15	2	5	5	1	0	1	1	0	0	1	1	1	0		0	0	1	1	1	0	1	2	0	0	0	0	1	1	1	1	1	1	1	1	1	0	0	0	0	0	0	0
COG3736	U	VirB8	Type IV secretory pathway, component VirB8	0	0	14	28	2	2	2	1	0	0	0	1	0	0	0	0	1		2	2	0	0	0	0	0	0	0	0	0	0	0	0	0	0	0	0	0	0	0	2	2	0	0	0	0	0
COG1262	O	-	Formylglycine-generating enzyme, required for sulfatase activity, contains SUMF1/FGE domain	0	0	14	14	1	5	11	4	2	1	0	0	0	3	4	1	0		0	0	1	1	1	1	1	0	0	0	0	0	1	1	1	1	1	1	1	1	1	0	0	0	0	0	0	0
COG2200	T	Rtn	EAL domain, c-di-GMP-specific phosphodiesterase class I (or its enzymatically inactive variant)	0	0	14	14	1	3	7	3	0	0	0	3	3	0	0	0	1		0	0	1	1	1	1	1	0	0	0	0	0	0	0	0	0	0	0	0	0	0	0	0	0	0	0	0	0
COG0554	C	GlpK	Glycerol kinase	0	0	14	14	1	4	5	2	0	0	1	1	2	1	0	0	0		0	0	1	1	1	0	1	0	1	0	0	0	0	0	0	0	0	0	0	0	0	0	0	1	1	1	1	1
COG0703	E	AroK	Shikimate kinase	0	0	14	14	1	7	9	2	0	1	1	2	1	1	2	1	0		0	0	0	0	0	0	0	1	0	1	1	0	1	1	1	1	1	1	1	1	1	0	0	0	0	0	0	0
COG1194	L	MutY	Adenine-specific DNA glycosylase, acts on AG and A-oxoG pairs	0	1	14	14	1	7	7	1	1	1	0	1	1	1	1	1	0		0	0	0	0	0	0	0	1	0	0	0	1	1	1	1	1	1	1	1	1	1	0	0	0	0	0	0	0
COG1226	P	Kch	Voltage-gated potassium channel Kch	0	0	14	14	1	5	7	2	0	0	0	1	0	2	1	2	1		1	1	0	0	0	0	0	0	0	0	0	0	0	0	0	0	0	0	0	0	0	1	1	0	0	0	0	0
COG1806	T	-	Regulator of PEP synthase PpsR, kinase-PPPase family (combines ADP:protein kinase and phosphorylase activities)	0	0	14	14	1	3	4	2	0	0	0	1	2	0	0	0	1		1	1	0	0	0	0	0	0	0	0	0	0	0	0	0	0	0	0	0	0	0	1	1	0	0	0	0	0
COG2902	E	-	NAD-specific glutamate dehydrogenase	0	0	14	14	1	5	6	2	0	0	0	2	0	1	1	1	1		1	1	0	0	0	0	0	0	0	0	0	0	0	0	0	0	0	0	0	0	0	1	1	0	0	0	0	0
COG4284	G	-	UDP-N-acetylglucosamine pyrophosphorylase	0	0	14	14	1	3	5	2	0	1	0	0	0	0	2	2	0		0	0	1	1	1	1	1	0	0	0	0	0	1	1	1	1	1	1	1	1	1	0	0	0	0	0	0	0
COG0035	F	Upp	Uracil phosphoribosyltransferase	0	0	14	14	1	5	5	1	0	0	1	1	1	1	1	0	0		0	0	0	0	0	0	0	0	1	0	0	0	1	0	0	0	0	0	0	0	0	0	0	1	1	1	1	1
COG0167	F	PyrD	Dihydroorotate dehydrogenase	0	0	14	14	1	4	4	1	0	0	1	1	1	1	0	0	0		1	1	0	0	0	0	0	1	0	1	1	0	0	0	0	0	0	0	0	0	0	1	1	1	0	0	0	0
COG0170	O	0	Dolichol kinase	0	0	14	14	1	1	1	1	0	0	0	0	0	0	0	0	1		0	0	1	1	1	1	1	0	0	0	0	0	0	0	0	0	0	0	0	0	0	0	0	0	0	0	0	0
COG0540	F	PyrB	Aspartate carbamoyltransferase, catalytic chain	0	0	14	14	1	4	4	1	0	0	1	1	1	1	0	0	0		1	1	0	0	0	0	0	1	0	1	1	0	0	0	0	0	0	0	0	0	0	1	1	1	0	0	0	0
COG0777	I	AccD	Acetyl-CoA carboxylase beta subunit	0	0	14	14	1	7	7	1	1	1	1	1	1	0	1	1	0		0	0	0	0	0	0	0	0	0	1	1	1	1	1	1	1	1	1	1	1	1	0	0	1	0	0	0	0
COG0825	I	AccA	Acetyl-CoA carboxylase alpha subunit	0	0	14	14	1	7	7	1	1	1	1	1	1	0	1	1	0		0	0	0	0	0	0	0	0	0	1	1	1	1	1	1	1	1	1	1	1	1	0	0	1	0	0	0	0
COG1006	P	MnhC	Multisubunit Na+/H+ antiporter, MnhC subunit	0	0	14	14	1	2	2	1	0	0	0	0	1	0	0	0	1		1	1	0	0	0	0	0	0	0	0	0	0	0	0	0	0	0	0	0	0	0	1	1	0	0	0	0	0
COG1048	C	AcnA	Aconitase A	0	0	14	14	1	7	7	1	0	0	1	1	1	1	1	1	1		1	1	0	0	0	0	0	0	0	0	0	0	0	0	0	0	0	0	0	0	0	1	1	0	0	0	0	0
COG1320	P	MnhG	Multisubunit Na+/H+ antiporter, MnhG subunit	0	0	14	14	1	2	2	1	0	0	0	0	1	0	0	0	1		1	1	0	0	0	0	0	0	0	0	0	0	0	0	0	0	0	0	0	0	0	1	1	0	0	0	0	0
COG1354	L	-	Chromatin segregation and condensation protein Rec8/ScpA/Scc1, kleisin family	0	0	14	14	1	5	5	1	0	0	0	1	1	1	1	1	0		0	0	0	0	1	1	1	0	0	0	0	0	0	0	0	0	0	0	0	0	0	0	0	1	1	1	1	1
COG1477	H	ApbE	Thiamine biosynthesis lipoprotein ApbE	0	0	14	14	1	5	5	1	1	1	0	0	1	0	1	1	0		0	0	0	0	0	0	0	0	0	1	1	0	1	1	1	1	1	1	1	1	1	0	0	1	0	0	0	0
COG1934	M	-	Lipopolysaccharide export system protein LptA	0	0	14	14	1	3	3	1	0	0	1	1	0	0	0	0	1		0	0	1	0	1	1	1	0	0	1	0	1	0	0	0	0	0	0	0	0	0	0	0	0	0	0	0	0
COG2009	C	SdhC	Succinate dehydrogenase/fumarate reductase, cytochrome b subunit	0	0	14	14	1	5	5	1	0	0	1	1	0	1	0	1	1		1	1	0	0	0	0	0	0	0	0	0	0	0	0	0	0	0	0	0	0	0	1	1	0	0	0	0	0
COG2938	O	-	Succinate dehydrogenase flavin-adding protein, antitoxin component of the CptAB toxin-antitoxin module	0	0	14	14	1	3	3	1	0	0	1	1	0	0	0	0	1		1	1	0	0	0	0	0	0	0	0	0	0	0	0	0	0	0	0	0	0	0	1	1	0	0	0	0	0
COG2941	H	CAT5	Demethoxyubiquinone hydroxylase, CLK1/Coq7/Cat5 family	0	0	14	14	1	3	3	1	0	0	1	1	0	0	0	0	1		1	1	0	0	0	0	0	0	0	0	0	0	0	0	0	0	0	0	0	0	0	1	1	0	0	0	0	0
COG2945	R	-	Alpha/beta superfamily hydrolase	0	0	14	14	1	3	3	1	0	0	1	1	0	0	0	0	1		1	1	0	0	0	0	0	0	0	0	0	0	0	0	0	0	0	0	0	0	0	1	1	0	0	0	0	0
COG2984	R	-	ABC-type uncharacterized transport system, periplasmic component	0	0	14	14	1	2	2	1	0	1	0	0	0	0	0	0	1		0	0	0	0	0	0	0	0	0	0	0	0	1	1	1	1	1	1	1	1	1	0	0	1	0	0	0	0
COG3474	C	-	Cytochrome c2	0	0	14	14	1	1	1	1	0	0	0	0	0	0	0	0	1		1	1	0	0	0	0	0	0	0	0	0	0	0	0	0	0	0	0	0	0	0	1	1	0	0	0	0	0
COG3577	R	-	Predicted aspartyl protease	0	0	14	14	1	2	2	1	0	0	0	1	0	0	0	0	1		1	1	0	0	0	0	0	0	0	0	0	0	0	0	0	0	0	0	0	0	0	1	1	0	0	0	0	0
COG3702	U	VirB3	Type IV secretory pathway, VirB3 components	0	0	14	14	1	2	2	1	0	0	0	1	0	0	0	0	1		1	1	0	0	0	0	0	0	0	0	0	0	0	0	0	0	0	0	0	0	0	1	1	0	0	0	0	0
COG3814	S	-	Uncharacterized protein	0	0	14	14	1	1	1	1	0	0	0	0	0	0	0	0	1		1	1	0	0	0	0	0	0	0	0	0	0	0	0	0	0	0	0	0	0	0	1	1	0	0	0	0	0
COG3820	S	-	Uncharacterized protein	0	0	14	14	1	1	1	1	0	0	0	0	0	0	0	0	1		1	1	0	0	0	0	0	0	0	0	0	0	0	0	0	0	0	0	0	0	0	1	1	0	0	0	0	0
COG4233	OC	-	Thiol-disulfide interchange protein, contains DsbC and DsbD domains	0	0	14	14	1	3	3	1	0	1	0	0	0	0	1	1	0		1	1	0	0	0	0	0	0	0	0	0	0	1	1	1	1	1	1	1	1	1	1	1	0	0	0	0	0
COG4395	I	-	Predicted lipid-binding transport protein, Tim44 family	0	0	14	14	1	2	2	1	0	0	0	1	0	0	0	0	1		1	1	0	0	0	0	0	0	0	0	0	0	0	0	0	0	0	0	0	0	0	1	1	0	0	0	0	0
COG4618	U	ArpD	ABC-type protease/lipase transport system, ATPase and permease components	0	0	14	14	1	1	1	1	0	0	0	0	0	0	0	0	1		1	1	0	0	0	0	0	0	0	0	0	0	0	0	0	0	0	0	0	0	0	1	1	0	0	0	0	0
COG5590	H	-	Ubiquinone biosynthesis protein COQ9	0	0	14	14	1	1	1	1	0	0	0	0	0	0	0	0	1		1	1	0	0	0	0	0	0	0	0	0	0	0	0	0	0	0	0	0	0	0	1	1	0	0	0	0	0
COG3210	U	FhaB	Large exoprotein involved in heme utilization or adhesion	0	0	13	23	5	3	7	5	0	5	0	1	0	0	0	0	1		0	0	0	0	0	0	0	0	0	0	0	0	2	2	2	1	2	2	2	5	1	0	0	0	0	0	0	0
COG0664	T	Crp	cAMP-binding domain of CRP or a regulatory subunit of cAMP-dependent protein kinases	0	0	13	19	4	5	23	12	0	1	0	5	12	4	1	0	0		0	0	0	0	0	0	0	1	0	0	0	0	1	1	1	1	1	1	1	1	1	0	0	0	0	0	0	0
COG2071	E	-	Gamma-glutamyl-gamma-aminobutyrate hydrolase PuuD (putrescine degradation), contains GATase1-like domain	0	1	13	19	3	5	7	3	0	0	0	0	1	1	1	1	3		2	2	0	0	0	0	0	0	0	0	0	0	0	0	0	0	0	0	0	0	0	2	2	0	0	0	0	0
COG0813	F	DeoD	Purine-nucleoside phosphorylase	0	0	13	17	3	2	2	1	0	0	1	0	1	0	0	0	0		0	0	0	0	0	0	0	0	1	0	0	0	0	0	0	0	0	0	0	0	0	0	0	0	2	2	1	1
COG0306	P	PitA	Phosphate/sulfate permease	0	0	13	26	2	7	20	4	0	2	2	4	4	2	4	2	0		0	0	0	0	0	0	0	2	0	2	2	0	2	2	2	2	2	2	2	2	2	0	0	0	0	0	0	0
COG0144	J	Sun	16S rRNA C967 or C1407 C5-methylase, RsmB/RsmF family	0	0	13	14	2	7	10	3	0	1	1	2	1	1	3	1	0		0	0	0	0	0	0	0	0	0	1	0	0	1	1	1	0	1	2	1	1	1	0	0	1	0	0	1	0
COG0580	G	GlpF	Glycerol uptake facilitator and related aquaporins (Major Intrinsic Protein Family)	0	1	13	15	2	4	5	2	0	0	1	0	2	0	1	1	0		0	0	1	1	1	1	1	0	0	0	0	0	0	0	0	0	0	0	0	0	0	0	0	0	1	1	1	2
COG1472	G	BglX	Periplasmic beta-glucosidase and related glycosidases	0	1	13	18	2	8	11	2	1	0	1	2	2	2	1	1	1		0	0	2	2	2	2	2	0	0	1	0	0	0	0	0	0	0	0	0	0	0	0	0	0	0	0	0	0
COG0471	G	CitT	Di- and tricarboxylate transporter	0	0	13	26	2	2	4	2	0	2	0	2	0	0	0	0	0		0	0	0	0	0	0	0	0	0	2	2	0	2	2	2	2	2	2	2	2	2	0	0	0	0	0	0	0
COG2095	E	MarC	Small neutral amino acid transporter SnatA, MarC family	0	0	13	23	2	4	7	2	1	2	0	0	0	0	2	2	0		0	0	0	0	0	0	0	0	0	1	0	0	2	2	2	2	2	2	2	2	2	0	0	0	0	0	0	0
COG2274	V	SunT	ABC-type bacteriocin/lantibiotic exporters, contain an N-terminal double-glycine peptidase domain	0	0	13	15	2	1	2	2	0	0	0	2	0	0	0	0	0		0	0	0	0	0	0	0	0	1	1	0	0	0	0	0	0	0	0	0	0	0	0	0	0	1	1	2	1
COG0505	EF	CarA	Carbamoylphosphate synthase small subunit	0	0	13	14	2	4	4	1	0	0	1	1	1	1	0	0	0		1	1	0	0	0	0	0	1	0	1	1	0	0	0	0	0	0	0	0	0	0	1	1	2	0	0	0	0
COG2358	R	Imp	TRAP-type uncharacterized transport system, periplasmic component	0	0	13	14	2	1	1	1	0	0	0	0	0	0	0	0	1		1	2	0	0	0	0	0	0	0	0	0	0	0	0	0	0	0	0	0	0	0	1	1	0	0	0	0	0
COG1853	C	-	NADH-FMN oxidoreductase RutF, flavin reductase (DIM6/NTAB) family	0	0	13	13	1	5	10	5	0	0	0	1	2	5	1	0	1		1	1	0	0	0	0	0	0	0	0	0	0	0	0	0	0	0	0	0	0	0	1	1	0	0	0	0	0
COG0235	G	0	Ribulose-5-phosphate 4-epimerase/Fuculose-1-phosphate aldolase	0	0	13	13	1	4	8	4	0	0	1	0	2	4	0	0	1		0	0	0	0	0	0	0	0	0	0	0	0	0	0	0	0	0	0	0	0	0	0	0	0	1	1	0	1
COG0151	F	PurD	Phosphoribosylamine-glycine ligase	0	0	13	13	1	4	6	3	0	0	1	3	1	1	0	0	0		1	1	0	0	0	0	0	1	0	1	1	0	0	0	0	0	0	0	0	0	0	1	1	1	0	0	0	0
COG0169	E	AroE	Shikimate 5-dehydrogenase	0	0	13	13	1	7	10	3	0	1	2	1	3	1	1	1	0		0	0	0	0	0	0	0	1	0	1	1	0	1	1	1	1	1	1	1	1	1	0	0	0	0	0	0	0
COG0735	P	Fur	Fe2+ or Zn2+ uptake regulation protein	0	0	13	13	1	5	10	3	0	0	2	2	3	2	0	1	0		0	0	1	1	1	1	1	0	0	1	1	0	0	0	0	0	0	0	0	0	0	0	0	1	0	0	1	0
COG1055	P	ArsB	Na+/H+ antiporter NhaD or related arsenite permease	0	0	13	13	1	8	11	3	1	1	1	1	1	2	3	1	0		0	0	0	0	0	0	0	1	0	1	1	1	1	1	1	1	1	1	1	1	1	0	0	0	0	0	0	0
COG1881	R	-	Uncharacterized conserved protein, phosphatidylethanolamine-binding protein (PEBP) family	0	1	13	13	1	6	8	2	1	1	0	2	0	2	1	0	1		0	0	0	0	0	0	0	0	0	0	0	0	1	1	1	1	1	1	1	1	1	0	0	0	0	0	0	0
COG0001	H	HemL	Glutamate-1-semialdehyde aminotransferase	0	0	13	13	1	7	8	2	0	1	1	1	2	1	1	1	0		0	0	0	0	0	1	0	0	0	1	1	0	1	1	1	1	1	1	1	1	1	0	0	0	0	0	0	0
COG0704	P	PhoU	Phosphate uptake regulator	0	0	13	13	1	2	3	2	0	0	0	0	1	2	0	0	0		0	0	1	1	1	1	1	0	1	0	0	0	0	0	0	0	0	0	0	0	0	0	0	1	0	0	1	0
COG0034	F	PurF	Glutamine phosphoribosylpyrophosphate amidotransferase	0	0	13	13	1	4	4	1	0	0	1	1	1	1	0	0	0		1	1	0	0	0	0	0	1	0	1	1	0	0	0	0	0	0	0	0	0	0	1	1	1	0	0	0	0
COG0082	E	AroC	Chorismate synthase	0	0	13	13	1	7	7	1	0	1	1	1	1	1	1	1	0		0	0	0	0	0	0	0	1	0	1	1	0	1	1	1	1	1	1	1	1	1	0	0	0	0	0	0	0
COG0138	F	PurH	AICAR transformylase/IMP cyclohydrolase PurH	0	0	13	13	1	4	4	1	0	0	1	1	1	1	0	0	0		1	1	0	0	0	0	0	1	0	1	1	0	0	0	0	0	0	0	0	0	0	1	1	1	0	0	0	0
COG0150	F	PurM	Phosphoribosylaminoimidazole (AIR) synthetase	0	0	13	13	1	4	4	1	0	0	1	1	1	1	0	0	0		1	1	0	0	0	0	0	1	0	1	1	0	0	0	0	0	0	0	0	0	0	1	1	1	0	0	0	0
COG0232	F	Dgt	dGTP triphosphohydrolase	0	0	13	13	1	7	7	1	0	0	1	1	1	1	1	1	1		0	0	0	0	0	0	0	0	0	0	0	0	0	0	0	0	0	0	0	0	0	1	1	0	0	0	0	0
COG0284	F	PyrF	Orotidine-5'-phosphate decarboxylase	0	0	13	13	1	4	4	1	0	0	1	1	1	1	0	0	0		1	1	0	0	0	0	0	1	0	1	1	0	0	0	0	0	0	0	0	0	0	1	1	0	0	0	0	0
COG0301	HJ	ThiI	Adenylyl- and sulfurtransferase ThiI, participates in tRNA 4-thiouridine and thiamine biosynthesis	0	0	13	13	1	2	2	1	0	0	0	0	1	1	0	0	0		0	0	0	0	0	0	0	0	0	1	1	0	0	0	0	0	0	0	0	0	0	0	0	1	1	1	1	1
COG0337	E	AroB	3-dehydroquinate synthetase	0	0	13	13	1	7	7	1	0	1	1	1	1	1	1	1	0		0	0	0	0	0	0	0	1	0	1	1	0	1	1	1	1	1	1	1	1	1	0	0	0	0	0	0	0
COG0373	H	HemA	Glutamyl-tRNA reductase	0	0	13	13	1	7	7	1	0	1	1	1	1	1	1	1	0		0	0	0	0	0	0	0	0	0	1	1	0	1	1	1	1	1	1	1	1	1	0	0	0	0	0	0	0
COG0458	EF	CarB	Carbamoylphosphate synthase large subunit	0	0	13	13	1	4	4	1	0	0	1	1	1	1	0	0	0		1	1	0	0	0	0	0	1	0	1	1	0	0	0	0	0	0	0	0	0	0	1	1	1	0	0	0	0
COG1739	R	-	Putative translation regulator, IMPACT (imprinted ancient) protein family	0	0	13	13	1	2	2	1	0	0	1	0	1	0	0	0	0		0	0	1	1	1	1	1	0	0	0	0	0	0	0	0	0	0	0	0	0	0	0	0	0	1	1	1	1
COG1863	P	MnhE	Multisubunit Na+/H+ antiporter, MnhE subunit	0	0	13	13	1	2	2	1	0	0	0	0	1	0	0	0	1		1	1	0	0	0	0	0	0	0	0	0	0	0	0	0	0	0	0	0	0	0	1	1	0	0	0	0	0
COG2166	O	sufE	Sulfur transfer protein SufE, Fe-S center assembly	0	0	13	13	1	6	6	1	1	1	1	0	0	1	1	1	0		0	0	0	0	0	0	0	1	0	0	0	1	1	1	1	1	1	1	1	1	1	0	0	0	0	0	0	0
COG2317	E	-	Zn-dependent carboxypeptidase, M32 family	0	0	13	13	1	7	7	1	1	0	1	1	1	0	1	1	1		1	1	0	0	0	0	0	0	0	0	0	1	0	0	0	0	0	0	0	0	0	1	1	0	0	0	0	0
COG3761	C	-	NADH:ubiquinone oxidoreductase 17.2 kD subunit	0	0	13	13	1	1	1	1	0	0	0	0	0	0	0	0	1		1	0	0	0	0	0	0	0	0	0	0	0	0	0	0	0	0	0	0	0	0	1	1	0	0	0	0	0
COG4191	T	-	Signal transduction histidine kinase regulating C4-dicarboxylate transport system	0	0	13	13	1	1	1	1	0	0	0	1	0	0	0	0	0		1	1	1	1	1	1	1	0	0	0	0	0	0	0	0	0	0	0	0	0	0	1	1	0	0	0	0	0
COG4231	C	-	TPP-dependent indolepyruvate ferredoxin oxidoreductase, alpha subunit	0	0	13	13	1	3	3	1	0	0	1	0	0	1	0	0	1		0	0	0	0	0	0	0	1	0	0	0	0	0	0	0	0	0	0	0	0	0	1	1	0	0	0	0	0
COG2801	X	Tra5	Transposase InsO and inactivated derivatives	0	0	12	128	31	4	42	23	9	0	0	0	2	23	0	8	0		0	0	0	0	0	0	0	0	0	0	0	18	0	0	0	0	0	0	0	0	0	0	0	17	0	10	2	18
COG1373	R	-	Predicted ATPase, AAA+ superfamily	0	4	12	39	9	4	15	7	4	0	0	1	0	0	3	0	7		0	0	0	0	0	0	0	0	0	0	0	0	0	0	0	0	0	0	0	0	0	0	0	0	2	2	1	0
COG0577	V	SalY	ABC-type antimicrobial peptide transport system, permease component	0	0	12	42	8	6	19	11	0	1	0	1	11	2	3	1	0		0	0	0	0	0	0	0	0	0	0	0	2	0	0	0	0	0	0	0	1	0	0	0	3	1	0	8	2
COG0451	M	WcaG	Nucleoside-diphosphate-sugar epimerase	0	0	12	15	4	6	33	14	0	0	2	3	2	14	8	4	0		1	1	1	1	1	1	1	0	0	1	0	0	0	0	0	0	0	0	0	0	0	1	1	0	0	0	0	0
COG1052	CHR	LdhA	Lactate dehydrogenase or related 2-hydroxyacid dehydrogenase	0	0	12	17	4	4	10	3	0	0	3	3	1	3	0	0	0		0	0	0	0	0	0	0	0	0	1	1	0	0	0	0	0	0	0	0	0	0	0	0	4	1	1	0	2
COG1826	U	TatA	Sec-independent protein translocase protein TatA	0	0	12	14	2	5	6	2	0	0	0	2	1	1	1	0	1		0	0	0	0	0	0	0	0	0	1	2	0	0	0	0	0	0	0	0	0	0	2	1	0	0	0	0	0
COG0026	F	PurK	Phosphoribosylaminoimidazole carboxylase (NCAIR synthetase)	0	0	12	13	2	4	4	1	0	0	1	1	1	1	0	0	0		1	1	0	0	0	0	0	0	0	1	1	0	0	0	0	0	0	0	0	0	0	1	1	2	0	0	0	0
COG2059	P	ChrA	Chromate transport protein ChrA	0	0	12	23	2	1	1	1	0	0	0	1	0	0	0	0	0		0	0	2	2	2	2	2	1	0	0	0	0	0	0	0	0	0	0	0	0	0	0	0	0	2	2	2	2
COG3621	R	-	Patatin-like phospholipase/acyl hydrolase	0	0	12	12	1	2	6	5	5	0	0	0	0	0	0	0	1		1	1	0	0	0	0	0	0	0	0	0	1	0	0	0	0	0	0	0	0	0	1	1	0	0	0	0	0
COG2928	S	-	Uncharacterized membrane protein	0	1	12	12	1	5	7	2	1	1	0	1	0	0	2	2	0		0	0	0	0	0	0	0	0	0	1	1	1	1	1	1	1	1	1	1	1	1	0	0	0	0	0	0	0
COG0351	H	ThiD	Hydroxymethylpyrimidine/phosphomethylpyrimidine kinase	0	0	12	12	1	3	4	2	0	0	0	1	2	1	0	0	0		1	1	0	0	0	0	0	1	0	1	1	0	0	0	0	0	0	0	0	0	0	1	1	1	0	0	0	0
COG1171	E	IlvA	Threonine dehydratase	0	0	12	12	1	3	4	2	0	0	0	0	1	1	0	0	2		0	0	0	0	0	0	0	0	0	0	1	0	0	0	0	0	0	0	0	0	0	0	0	0	0	0	1	0
COG1392	S	-	Uncharacterized conserved protein YkaA, distantly related to PhoU, UPF0111/DUF47 family	0	0	12	12	1	6	7	2	0	1	1	1	1	0	2	1	0		0	0	0	0	0	0	0	1	0	1	1	0	1	1	1	1	1	1	1	1	1	0	0	0	0	0	0	0
COG1482	G	#REF!	Mannose-6-phosphate isomerase, class I	0	0	12	12	1	2	4	2	0	0	0	0	2	2	0	0	0		0	0	1	1	1	1	1	0	0	0	0	0	0	0	0	0	0	0	0	0	0	0	0	1	0	0	1	1
COG3485	Q	PcaH	Protocatechuate 3,4-dioxygenase beta subunit	0	0	12	12	1	2	3	2	0	0	0	0	0	2	0	0	1		1	1	0	0	0	0	0	0	0	0	0	0	0	0	0	0	0	0	0	0	0	1	1	0	0	0	0	0
COG3956	R	-	Uncharacterized conserved protein YabN, contains tetrapyrrole methylase and MazG-like pyrophosphatase domain	0	0	12	12	1	7	8	2	1	1	0	1	0	1	2	1	1		0	0	0	0	0	0	0	0	0	0	0	0	1	1	1	1	1	1	1	1	1	0	0	0	0	0	0	0
COG0041	F	PurE	Phosphoribosylcarboxyaminoimidazole (NCAIR) mutase	0	0	12	12	1	4	4	1	0	0	1	1	1	1	0	0	0		1	1	0	0	0	0	0	1	0	1	1	0	0	0	0	0	0	0	0	0	0	1	1	0	0	0	0	0
COG0046	F	PurL	Phosphoribosylformylglycinamidine (FGAM) synthase, synthetase domain	0	0	12	12	1	4	4	1	0	0	1	1	1	1	0	0	0		1	1	0	0	0	0	0	1	0	1	1	0	0	0	0	0	0	0	0	0	0	1	1	0	0	0	0	0
COG0047	F	PurL	Phosphoribosylformylglycinamidine (FGAM) synthase, glutamine amidotransferase domain	0	0	12	12	1	4	4	1	0	0	1	1	1	1	0	0	0		1	1	0	0	0	0	0	1	0	1	1	0	0	0	0	0	0	0	0	0	0	1	1	0	0	0	0	0
COG0548	E	ArgB	Acetylglutamate kinase	0	0	12	12	1	3	3	1	0	0	0	0	1	1	0	0	1		1	1	0	0	0	0	0	1	0	1	1	0	0	0	0	0	0	0	0	0	0	1	1	0	0	0	0	0
COG0663	R	PaaY	Carbonic anhydrase or acetyltransferase, isoleucine patch superfamily	0	0	12	12	1	4	4	1	0	0	1	1	0	1	0	0	1		1	1	0	0	0	0	0	1	0	0	0	0	0	0	0	0	0	0	0	0	0	1	1	0	0	0	0	0
COG1493	T	HprK	Serine kinase of the HPr protein, regulates carbohydrate metabolism	0	0	12	12	1	3	3	1	0	0	0	0	1	0	1	1	0		0	0	0	0	0	0	0	0	1	0	0	0	0	0	0	0	0	0	0	0	0	0	0	0	1	1	1	1
COG1713	R	-	HD superfamily phosphohydrolase YqeK (fused to NMNAT in mycoplasms)	0	0	12	12	1	1	1	1	0	0	0	0	1	0	0	0	0		0	0	0	0	0	0	0	0	1	0	0	0	0	0	0	0	0	0	0	0	0	0	0	0	1	1	1	1
COG2142	C	SdhD	Succinate dehydrogenase, hydrophobic anchor subunit	0	0	12	12	1	4	4	1	0	0	1	1	0	1	0	0	1		1	1	0	0	0	0	0	0	0	0	0	0	0	0	0	0	0	0	0	0	0	1	1	0	0	0	0	0
COG2386	O	CcmB	ABC-type transport system involved in cytochrome c biogenesis, permease component	0	0	12	12	1	1	1	1	0	0	0	1	0	0	0	0	0		1	1	0	0	0	0	0	0	0	1	1	0	0	0	0	0	0	0	0	0	0	1	1	0	0	0	0	0
COG2913	M	omlA	Outer membrane protein assembly factor BamE, lipoprotein component of the BamABCDE complex	0	0	12	12	1	3	3	1	0	0	1	1	0	0	0	0	1		0	0	0	0	0	0	0	0	0	1	1	0	0	0	0	0	0	0	0	0	0	0	1	0	0	0	0	0
COG3807	S	-	SH3-like domain	0	0	12	12	1	2	2	1	0	0	0	0	1	0	0	0	1		0	0	0	0	0	0	0	0	0	0	0	0	0	1	0	1	1	1	0	0	1	0	0	0	0	0	0	0
COG4285	R	-	Uncharacterized conserved protein , conains N-terminal glutamine amidotransferase (GATase1)-like domain	0	0	12	12	1	3	3	1	0	1	0	0	0	0	1	0	1		0	0	0	0	0	0	0	0	0	0	0	0	1	1	0	1	1	1	1	1	1	0	0	0	0	0	0	0
COG2849	V	-	Antitoxin component YwqK of the YwqJK toxin-antitoxin module	0	0	11	34	4	3	18	10	0	3	0	0	0	0	10	5	0		0	0	0	0	0	0	0	0	0	0	0	0	3	3	3	3	3	3	3	3	3	0	0	0	3	0	0	0
COG2815	M	-	PASTA domain, binds beta-lactams	0	1	11	15	4	3	6	2	2	0	0	0	2	2	0	0	0		0	0	1	1	1	1	1	2	0	0	0	1	0	0	0	0	0	0	0	0	0	0	0	1	0	0	0	0
COG0791	M	Spr	Cell wall-associated hydrolase, NlpC family	0	1	11	14	3	4	12	6	0	1	0	0	4	6	0	1	0		0	0	0	0	0	0	0	0	0	0	0	0	1	1	1	1	1	1	1	1	1	0	0	3	0	0	0	0
COG1680	V	0	CubicO group peptidase, beta-lactamase class C family	0	0	11	13	2	6	21	8	1	0	0	6	2	8	3	0	1		0	0	0	0	0	0	0	0	0	0	0	0	0	0	0	0	0	0	0	0	0	0	0	2	0	0	1	0
COG1299	G	#REF!	Phosphotransferase system, fructose-specific IIC component	0	0	11	19	2	1	7	7	0	0	0	0	7	0	0	0	0		0	0	2	2	2	2	2	0	0	0	0	0	0	0	0	0	0	0	0	0	0	0	0	0	0	0	1	1
COG1445	G	#REF!	Phosphotransferase system fructose-specific component IIB	0	0	11	20	2	1	7	7	0	0	0	0	7	0	0	0	0		0	0	2	2	2	2	2	0	0	0	0	0	0	0	0	0	0	0	0	0	0	0	0	0	0	0	1	1
COG1105	G	FruK	Fructose-1-phosphate kinase or kinase (PfkB)	0	0	11	14	2	1	2	2	0	0	0	0	2	0	0	0	0		0	0	1	1	1	1	1	0	0	0	0	0	0	0	0	0	0	0	0	0	0	0	0	0	0	0	2	1
COG1193	L	MutS2	dsDNA-specific endonuclease/ATPase MutS2	0	0	11	12	2	3	4	2	1	0	0	0	1	0	0	2	0		0	0	1	1	1	0	1	0	2	0	0	1	0	0	0	0	0	0	0	0	0	0	0	1	1	1	0	1
COG1274	C	PckA	Phosphoenolpyruvate carboxykinase, GTP-dependent	0	0	11	12	2	4	5	2	0	1	0	0	0	2	1	1	0		0	0	0	0	0	0	0	0	0	0	0	0	1	2	1	1	1	1	1	1	1	0	0	0	0	0	0	0
COG0044	F	PyrC	Dihydroorotase or related cyclic amidohydrolase	0	0	11	12	2	3	3	1	0	0	1	0	1	1	0	0	0		1	1	0	0	0	0	0	1	0	0	0	0	0	0	0	0	0	0	0	0	0	1	1	1	0	0	0	0
COG3164	S	-	Uncharacterized conserved protein YhdP, contains DUF3971 and AsmA2 domains	0	0	11	12	2	3	3	1	0	0	0	1	0	1	0	0	1		0	0	0	0	0	0	0	0	0	1	2	0	0	0	0	0	0	0	0	0	0	1	1	0	0	0	0	0
COG2502	E	AsnA	Asparagine synthetase A	0	0	11	12	2	0	0	0	0	0	0	0	0	0	0	0	0		0	0	0	0	0	0	0	0	0	0	0	0	0	0	0	0	0	0	0	0	0	0	0	1	1	1	1	1
COG2172	T	RsbW	Anti-sigma regulatory factor (Ser/Thr protein kinase)	0	0	11	11	1	5	12	6	0	1	0	0	2	6	2	1	0		0	0	0	0	0	0	0	0	0	0	0	0	1	1	1	1	1	1	1	1	1	0	0	0	0	0	0	0
COG0659	P	SUL1	Sulfate permease or related transporter, MFS superfamily	0	0	11	11	1	7	14	4	0	1	1	4	2	2	3	1	0		0	0	1	1	0	0	0	0	0	0	0	0	1	1	1	1	1	1	1	1	1	0	0	0	0	0	0	0
COG0225	O	MsrA	Peptide methionine sulfoxide reductase MsrA	0	1	11	11	1	6	8	2	0	0	2	2	1	1	1	1	0		0	0	0	0	0	0	0	0	0	1	1	0	0	0	0	0	0	0	0	0	0	0	0	0	1	1	1	1
COG0572	F	Udk	Uridine kinase	0	0	11	11	1	5	9	3	0	1	1	3	1	0	3	0	0		0	0	1	1	1	1	1	0	0	0	0	0	0	0	0	0	0	0	0	1	0	0	0	0	0	0	1	0
COG1116	P	TauB	ABC-type nitrate/sulfonate/bicarbonate transport system, ATPase component	0	0	11	11	1	6	10	3	0	1	2	1	0	3	1	2	0		0	0	0	0	0	0	0	0	0	0	0	0	1	1	1	1	1	1	1	1	1	0	0	0	0	1	1	0
COG0428	P	-	Zinc transporter ZupT	0	0	11	11	1	3	4	2	1	0	0	2	1	0	0	0	0		0	0	1	1	1	1	1	0	0	0	0	1	0	0	0	0	0	0	0	0	0	0	0	0	1	1	0	1
COG0584	I	UgpQ	Glycerophosphoryl diester phosphodiesterase	0	0	11	11	1	6	10	2	0	0	2	2	2	2	1	1	0		0	0	0	0	1	1	1	0	0	0	0	0	0	0	0	0	0	0	0	0	0	0	0	1	0	0	1	0
COG0733	R	-	Na+-dependent transporter, SNF family	0	0	11	11	1	4	5	2	0	1	0	0	1	0	2	1	0		0	0	0	0	0	0	0	0	0	0	0	0	1	1	1	1	1	1	1	1	1	0	0	0	0	0	0	0
COG1091	M	RfbD	dTDP-4-dehydrorhamnose reductase	0	1	11	11	1	7	7	1	1	0	0	1	1	1	1	1	1		0	0	0	0	0	0	0	1	0	0	0	1	0	0	0	0	0	0	0	0	0	0	0	1	0	0	0	0
COG1191	K	FliA	DNA-directed RNA polymerase specialized sigma subunit	0	0	11	11	1	4	5	2	0	1	0	1	1	2	0	0	0		0	0	0	0	0	0	0	0	0	0	0	0	1	1	1	1	1	1	1	1	1	0	0	0	0	0	0	0
COG1408	R	-	Predicted phosphohydrolase, MPP superfamily	0	0	11	11	1	6	8	2	2	1	0	0	2	1	1	1	0		0	0	0	0	0	0	0	0	0	0	0	0	1	1	1	1	1	1	1	1	1	0	0	0	0	0	0	0
COG1523	G	PulA	Pullulanase/glycogen debranching enzyme	0	0	11	11	1	5	6	2	0	1	1	0	0	2	1	1	0		0	0	0	0	0	0	0	0	0	0	0	0	1	1	1	1	1	1	1	1	1	0	0	0	0	0	0	1
COG1820	G	NagA	N-acetylglucosamine-6-phosphate deacetylase	0	0	11	11	1	3	4	2	0	0	1	0	2	1	0	0	0		0	0	1	1	1	1	1	0	0	0	0	0	0	0	0	0	0	0	0	0	0	0	0	0	0	0	1	1
COG2840	L	-	DNA-nicking endonuclease, Smr domain	0	0	11	11	1	2	3	2	1	0	0	2	0	0	0	0	0		1	1	0	0	0	0	0	0	0	0	1	0	0	0	0	0	0	0	0	0	0	1	1	0	0	0	0	0
COG2853	M	VacJ	ABC-type transporter Mla maintaining outer membrane lipid asymmetry, lipoprotein component MlaA	0	0	11	11	1	3	4	2	0	0	2	1	0	0	0	0	1		0	0	0	0	0	0	0	0	0	1	1	0	0	0	0	0	0	0	0	0	0	0	0	0	0	0	0	0
COG0274	F	DeoC	Deoxyribose-phosphate aldolase	0	0	11	11	1	4	4	1	0	0	1	1	1	1	0	0	0		0	0	0	0	0	0	0	1	0	0	0	0	0	0	0	0	0	0	0	0	0	0	0	0	1	1	1	1
COG0299	F	PurN	Folate-dependent phosphoribosylglycinamide formyltransferase PurN	0	0	11	11	1	4	4	1	0	0	1	1	1	1	0	0	0		1	1	0	0	0	0	0	1	0	1	1	0	0	0	0	0	0	0	0	0	0	1	1	0	0	0	0	0
COG0602	R	NrdG	Organic radical activating enzyme	0	0	11	11	1	4	4	1	0	0	0	1	1	0	1	0	1		0	0	0	0	0	0	0	0	0	1	1	0	0	0	0	0	0	0	0	0	0	0	0	0	0	0	0	0
COG1390	C	NtpE	Archaeal/vacuolar-type H+-ATPase subunit E/Vma4	0	0	11	11	1	2	2	1	0	1	0	0	0	0	0	1	0		0	0	0	0	0	1	1	0	0	0	0	0	1	1	1	1	1	1	1	1	1	0	0	0	0	0	0	0
COG1965	P	CyaY	Iron-binding protein CyaY, frataxin homolog	0	0	11	11	1	1	1	1	0	0	0	0	0	0	0	0	1		1	1	0	0	0	0	0	0	0	0	0	0	0	0	0	0	0	0	0	0	0	1	1	0	0	0	0	0
COG2820	F	Udp	Uridine phosphorylase	0	0	11	11	1	5	5	1	0	1	1	1	0	0	1	1	0		0	0	0	0	0	0	0	0	0	0	0	0	1	1	1	1	1	1	1	1	1	0	0	0	0	0	0	0
COG3437	T	-	Response regulator c-di-GMP phosphodiesterase, RpfG family, contains REC and HD-GYP domains	0	0	11	11	1	2	2	1	0	0	0	0	0	0	1	0	1		0	0	0	0	0	0	0	0	0	0	0	0	0	0	0	0	0	0	0	0	0	1	0	0	0	0	0	0
COG3827	D	-	Cell pole-organizing protein PopZ	0	0	11	11	1	1	1	1	0	0	0	0	0	0	0	0	1		1	1	0	0	0	0	0	0	0	0	0	0	0	0	0	0	0	0	0	0	0	1	1	0	0	0	0	0
COG1178	P	ThiP	ABC-type Fe3+ transport system, permease component	0	0	11	11	1	0	0	0	0	0	0	0	0	0	0	0	0		1	1	0	0	0	0	0	0	0	1	1	0	0	0	0	0	0	0	0	0	0	1	1	0	0	0	0	0
COG5160	O	#N/A	Protease, Ulp1 family	0	0	11	11	1	0	0	0	0	0	0	0	0	0	0	0	0		0	0	0	0	0	0	0	0	0	0	0	0	0	1	1	1	1	1	0	0	1	0	0	0	0	0	0	0
COG1484	L	IstB	DNA replication protein DnaC	0	0	10	19	6	3	9	5	0	0	0	3	1	5	0	0	0		0	0	0	0	0	0	0	0	0	0	0	0	0	0	0	0	0	0	0	0	0	0	0	1	1	1	2	1
COG5002	T	VicK	Signal transduction histidine kinase	0	0	10	14	5	8	20	6	1	0	1	3	6	6	1	1	1		1	1	0	0	0	0	0	0	0	0	0	0	0	0	0	0	0	0	0	0	0	0	0	5	0	0	0	0
COG1716	T	-	Forkhead associated (FHA) domain, binds pSer, pThr, pTyr	0	0	10	20	3	4	19	13	0	2	0	0	0	13	2	2	0		0	0	0	0	0	0	0	0	0	0	0	0	1	2	2	2	2	2	2	2	2	0	0	0	0	0	0	0
COG3063	NW	PilF	Tfp pilus assembly protein PilF	0	0	10	16	3	3	7	4	0	0	1	2	0	0	0	4	0		0	0	2	1	2	3	2	1	0	0	0	0	1	0	1	0	0	0	0	0	0	0	0	0	0	0	0	0
COG3637	M	-	Opacity protein and related surface antigens	0	0	10	21	3	4	9	4	0	0	0	4	0	0	1	1	3		0	0	0	0	0	0	0	0	0	0	0	1	0	0	0	0	0	0	0	0	0	0	1	0	0	0	0	0
COG0286	V	HsdM	Type I restriction-modification system, DNA methylase subunit	0	0	10	18	3	3	5	3	0	0	1	0	0	1	0	0	3		0	0	0	0	0	0	0	0	2	0	0	0	0	0	0	0	0	0	0	0	0	0	0	1	2	2	0	3
COG1464	P	NlpA	ABC-type metal ion transport system, periplasmic component/surface antigen	0	0	10	12	3	5	6	2	0	1	1	1	2	0	0	1	0		0	0	0	0	0	0	0	0	0	0	0	0	0	1	0	1	1	1	1	1	1	0	0	3	0	0	0	0
COG2176	L	PolC	DNA polymerase III, alpha subunit (gram-positive type)	0	0	10	13	3	2	2	1	0	0	0	0	1	0	0	1	0		0	0	0	0	0	0	0	0	3	0	0	0	0	0	0	0	0	0	0	0	0	0	0	0	1	1	1	1
COG0189	HJ	RimK	Glutathione synthase/RimK-type ligase, ATP-grasp superfamily	0	0	10	11	2	5	14	7	0	0	4	7	1	1	1	0	0		1	1	0	0	0	0	0	0	0	1	2	0	0	0	0	0	0	0	0	0	0	1	1	0	0	0	0	0
COG1335	HR	PncA	Nicotinamidase-related amidase	0	1	10	11	2	6	17	5	0	0	4	2	2	5	3	1	0		0	0	0	0	0	1	0	0	0	0	0	0	0	0	0	0	0	0	0	0	0	0	0	0	0	0	1	1
COG0586	S	DedA	Uncharacterized membrane protein DedA, SNARE-associated domain	0	0	10	11	2	6	12	3	0	0	3	2	3	2	1	1	0		0	0	1	1	1	1	1	1	0	0	0	0	0	0	0	0	0	0	0	0	0	0	0	0	0	0	0	0
COG0652	O	PpiB	Peptidyl-prolyl cis-trans isomerase (rotamase) - cyclophilin family	0	0	10	11	2	5	8	3	0	0	0	2	1	3	1	1	0		0	0	0	0	1	1	1	0	0	2	1	0	0	0	0	0	0	0	0	0	0	0	0	1	0	0	0	0
COG0762	S	-	Uncharacterized conserved protein YggT, Ycf19 family	0	0	10	11	2	6	7	2	0	1	2	1	1	0	1	1	0		0	0	0	1	0	0	0	0	0	0	0	0	1	0	1	1	1	1	0	1	0	0	0	0	0	0	0	0
COG1331	R	-	Uncharacterized conserved protein YyaL, SSP411 family, contains thoiredoxin and six-hairpin glycosidase-like domains	0	0	10	11	2	5	6	2	2	1	0	0	0	1	1	1	0		0	0	0	0	0	0	0	0	0	0	1	0	2	1	1	1	1	1	1	1	1	0	0	0	0	0	0	0
COG1619	M	LdcA	Muramoyltetrapeptide carboxypeptidase LdcA (peptidoglycan recycling)	0	0	10	14	2	5	7	2	1	0	1	1	2	0	0	0	2		0	0	0	0	0	0	0	0	0	0	0	1	0	0	0	0	0	0	0	0	0	0	0	0	0	0	0	0
COG2905	T	-	Signal-transduction protein containing cAMP-binding, CBS, and nucleotidyltransferase domains	0	0	10	12	2	6	10	2	0	0	0	2	2	2	1	2	1		0	0	0	0	0	0	0	0	0	2	2	0	0	0	0	0	0	0	0	0	0	0	0	0	0	0	0	0
COG1047	O	SlpA	FKBP-type peptidyl-prolyl cis-trans isomerase 2	0	0	10	11	2	2	2	1	0	0	1	0	0	0	0	0	1		0	0	0	0	0	0	0	0	0	1	2	0	0	0	0	0	0	0	0	0	0	0	0	0	0	0	0	0
COG1823	E	-	L-cystine uptake protein TcyP, sodium:dicarboxylate symporter family	0	0	10	11	2	1	1	1	0	0	1	0	0	0	0	0	0		0	0	1	1	1	1	1	0	0	0	0	0	0	0	0	0	0	0	0	0	0	0	0	0	1	1	1	0
COG2256	L	-	Replication-associated recombination protein RarA (DNA-dependent ATPase)	0	0	10	13	2	7	7	1	1	0	1	1	1	1	1	1	0		0	0	0	0	0	0	0	1	0	0	0	0	0	0	0	0	0	0	0	0	0	0	0	2	1	1	1	2
COG3590	O	PepO	Predicted metalloendopeptidase	0	0	10	11	2	2	2	1	0	0	0	1	0	1	0	0	0		0	0	0	0	0	0	0	0	0	0	0	0	0	0	0	0	0	0	0	0	0	0	0	1	1	1	1	1
COG0183	I	PaaJ	Acetyl-CoA acetyltransferase	0	0	10	10	1	6	54	46	0	0	1	3	1	46	2	0	1		0	0	1	1	1	1	1	0	0	0	0	0	0	0	0	0	0	0	0	0	0	0	0	1	0	0	0	0
COG0300	R	DltE	Short-chain dehydrogenase	0	1	10	10	1	6	33	24	0	0	2	4	1	24	1	1	0		0	0	0	0	0	0	0	0	0	0	0	0	0	1	0	1	1	1	1	0	1	0	0	1	0	0	0	0
COG4122	R	-	Predicted O-methyltransferase YrrM	0	0	10	10	1	6	15	8	1	0	2	2	1	8	0	1	0		1	1	0	0	0	0	0	1	0	0	0	0	0	0	0	0	0	0	0	0	0	1	1	0	0	0	0	0
COG0747	E	DdpA	ABC-type transport system, periplasmic component	0	0	10	10	1	5	8	4	0	1	0	0	1	4	1	1	0		0	0	0	0	0	0	0	0	0	0	0	0	1	1	1	1	1	1	1	1	1	0	0	0	0	0	0	0
COG0058	G	GlgP	Glucan phosphorylase	0	0	10	10	1	5	6	2	0	1	1	0	0	1	2	1	0		0	0	0	0	0	0	0	1	0	0	0	0	1	1	1	1	1	1	1	1	1	0	0	0	0	0	0	0
COG0248	FTP	GppA	Exopolyphosphatase/pppGpp-phosphohydrolase	0	0	10	10	1	5	6	2	1	0	1	0	0	2	0	1	1		0	0	0	0	0	0	0	0	0	0	0	1	0	0	0	0	0	0	0	0	0	0	0	1	0	0	0	0
COG0295	F	Cdd	Cytidine deaminase	0	0	10	10	1	5	6	2	0	0	1	1	1	1	2	0	0		0	0	1	1	1	1	1	0	0	0	0	0	0	0	0	0	0	0	0	0	0	0	0	0	1	1	0	1
COG0369	P	CysJ	Sulfite reductase, alpha subunit (flavoprotein)	0	0	10	10	1	4	5	2	0	1	0	0	0	2	1	1	0		0	0	0	0	0	0	0	0	0	0	0	0	1	1	1	1	1	1	1	1	1	0	0	0	0	0	0	0
COG0603	J	-	7-cyano-7-deazaguanine synthase (queuosine biosynthesis)	0	0	10	10	1	4	5	2	0	0	0	1	1	0	2	0	1		0	0	0	0	0	0	0	0	0	1	1	0	0	0	0	0	0	0	0	0	0	0	0	0	0	0	0	0
COG0720	H	-	6-pyruvoyl-tetrahydropterin synthase	0	0	10	10	1	3	4	2	0	0	0	1	0	0	2	0	1		0	0	0	0	0	0	0	0	0	1	1	0	0	0	0	0	0	0	0	0	0	0	0	0	0	0	0	0
COG1135	E	AbcC	ABC-type methionine transport system, ATPase component	0	0	10	10	1	5	6	2	0	1	1	1	2	0	0	1	0		0	0	0	0	0	0	0	0	0	0	0	0	0	1	0	1	1	1	1	1	1	0	0	1	0	0	0	0
COG4656	C	RnfC	Na+-translocating ferredoxin:NAD+ oxidoreductase RNF, RnfC subunit	0	0	10	10	1	1	2	2	0	0	0	0	2	0	0	0	0		0	0	1	1	1	1	1	1	0	1	1	0	0	0	0	0	0	0	0	0	0	0	0	0	0	0	0	0
COG0296	G	GlgB	1,4-alpha-glucan branching enzyme	0	0	10	10	1	5	5	1	0	1	1	0	0	1	1	1	0		0	0	0	0	0	0	0	1	0	0	0	0	1	1	1	1	1	1	1	1	1	0	0	0	0	0	0	0
COG0530	P	ECM27	Ca2+/Na+ antiporter	0	0	10	10	1	2	2	1	0	0	0	1	0	1	0	0	0		0	0	1	1	1	1	1	0	0	1	1	0	0	0	0	0	0	0	0	0	0	0	0	0	0	0	0	0
COG0780	J	-	NADPH-dependent 7-cyano-7-deazaguanine reductase QueF, C-terminal domain, T-fold superfamily	0	0	10	10	1	3	3	1	0	0	0	1	0	0	1	0	1		0	0	0	0	0	0	0	0	0	1	1	0	0	0	0	0	0	0	0	0	0	0	0	0	0	0	0	0
COG1086	MO	-	NDP-sugar epimerase, includes UDP-GlcNAc-inverting 4,6-dehydratase FlaA1 and capsular polysaccharide biosynthesis protein EpsC	0	0	10	10	1	5	5	1	0	0	1	1	0	0	1	1	1		0	0	0	0	0	0	0	0	0	1	0	0	0	0	0	0	0	0	0	0	0	0	0	0	0	0	0	0
COG1124	EP	DppF	ABC-type dipeptide/oligopeptide/nickel transport system, ATPase component	0	0	10	10	1	1	1	1	0	1	0	0	0	0	0	0	0		0	0	0	0	0	0	0	0	0	0	0	0	0	1	1	1	1	1	1	1	1	0	0	0	0	0	0	0
COG1259	R	-	Bifunctional DNase/RNase	0	0	10	10	1	5	5	1	1	1	0	0	0	1	1	1	0		0	0	0	0	0	0	0	1	0	0	0	0	1	1	1	1	1	1	1	1	1	0	0	0	0	0	0	0
COG1386	K	-	Chromosome segregation and condensation protein ScpB	0	0	10	10	1	5	5	1	0	0	0	1	1	1	1	1	0		0	0	0	0	0	0	0	0	0	0	0	0	0	0	0	0	0	0	0	0	0	0	0	0	1	1	1	1
COG1451	R	-	Predicted metal-dependent hydrolase	0	0	10	10	1	3	3	1	0	0	1	1	0	0	0	0	1		0	0	0	0	0	0	0	0	0	1	0	0	0	0	0	0	0	0	0	0	0	0	0	0	1	1	1	0
COG1481	K	0	DNA-binding transcriptional regulator WhiA, involved in cell division	0	0	10	10	1	2	2	1	0	0	0	0	1	1	0	0	0		0	0	0	0	0	0	0	0	0	0	0	0	0	0	0	0	0	0	0	0	0	0	0	1	1	1	1	1
COG1485	R	-	Predicted ATPase	0	0	10	10	1	4	4	1	0	0	1	1	0	1	0	0	1		1	1	0	0	0	0	0	0	0	0	0	0	0	0	0	0	0	0	0	0	0	1	1	0	0	0	0	0
COG1546	H	CinA	Nicotinamide mononucleotide (NMN) deamidase PncC	0	0	10	10	1	5	5	1	1	0	0	1	1	1	1	0	0		1	1	0	0	0	0	0	0	0	1	0	0	0	0	0	0	0	0	0	0	0	1	1	0	0	0	1	0
COG2975	O	-	Fe-S-cluster formation regulator IscX/YfhJ	0	0	10	10	1	1	1	1	0	0	0	0	0	0	0	0	1		1	1	0	0	0	0	0	0	0	1	1	0	0	0	0	0	0	0	0	0	0	1	1	0	0	0	0	0
COG3010	G	NanE	Putative N-acetylmannosamine-6-phosphate epimerase	0	0	10	10	1	1	1	1	0	0	0	0	1	0	0	0	0		0	0	1	1	1	1	1	0	0	0	0	0	0	0	0	0	0	0	0	0	0	0	0	0	0	0	1	0
COG3331	R	PrfA	Penicillin-binding protein-related factor A, putative recombinase	0	0	10	10	1	1	1	1	0	0	0	0	1	0	0	0	0		0	0	0	0	0	0	0	0	1	0	0	0	0	0	0	0	0	0	0	0	0	0	0	0	1	1	1	1
COG3750	S	-	Uncharacterized conserved protein, UPF0335 family	0	0	10	10	1	1	1	1	0	0	0	0	0	0	0	0	1		0	0	0	0	0	0	0	0	0	0	0	0	0	0	0	0	0	0	0	0	0	1	1	0	0	0	0	0
COG3763	S	-	Uncharacterized protein YneF, UPF0154 family	0	0	10	10	1	1	1	1	0	0	0	0	1	0	0	0	0		0	0	0	0	0	0	0	0	1	0	0	0	0	0	0	0	0	0	0	0	0	0	0	0	1	1	1	1
COG3880	O	-	Protein-arginine kinase activator protein McsA	0	0	10	10	1	5	5	1	1	1	0	0	1	0	1	1	0		0	0	0	0	0	0	0	1	0	0	0	0	1	1	1	1	1	1	1	1	1	0	0	0	0	0	0	0
COG4508	F	0	Dimeric dUTPase, all-alpha-NTP-PPase (MazG) superfamily	0	0	10	10	1	0	0	0	0	0	0	0	0	0	0	0	0		0	0	0	0	0	0	0	0	1	1	1	0	0	0	0	0	0	0	0	0	0	0	0	0	1	1	1	1
COG0732	V	HsdS	Restriction endonuclease S subunit	0	0	9	63	15	1	1	1	0	0	0	0	0	0	0	0	1		0	0	0	0	0	0	0	0	15	0	0	0	0	0	0	0	0	0	0	0	0	0	0	0	6	5	0	8
COG0270	L	Dcm	Site-specific DNA-cytosine methylase	0	0	9	18	5	2	3	2	0	0	0	1	0	0	0	0	2		0	0	0	0	0	0	0	0	0	0	0	0	0	0	0	0	0	0	0	0	0	0	0	0	2	5	0	2
COG0474	P	MgtA	Magnesium-transporting ATPase (P-type)	0	0	9	21	4	4	10	3	0	0	0	3	3	2	2	0	0		0	0	0	0	0	0	0	0	0	0	0	0	0	0	0	0	0	0	0	0	0	0	0	1	2	2	3	1
COG0395	G	UgpE	ABC-type glycerol-3-phosphate transport system, permease component	0	0	9	13	3	3	10	6	0	0	0	1	6	3	0	0	0		0	0	0	0	0	0	0	0	0	0	0	0	0	0	0	0	0	0	0	0	0	0	0	0	3	3	1	1
COG1070	G	XylB	Sugar (pentulose or hexulose) kinase	0	0	9	11	3	2	3	2	0	0	0	0	2	1	0	0	0		0	0	1	1	1	1	1	1	0	0	0	0	0	0	0	0	0	0	0	0	0	0	0	3	0	0	0	0
COG2982	M	AsmA	Uncharacterized protein involved in outer membrane biogenesis	0	0	9	17	3	2	2	1	0	0	0	1	0	0	0	0	1		0	0	0	0	0	0	0	0	0	0	0	0	0	0	0	0	0	0	0	0	0	0	0	0	0	0	0	0
COG1033	R	-	Predicted exporter protein, RND superfamily	0	0	9	18	2	1	8	8	0	0	0	0	0	8	0	0	0		0	0	2	2	2	2	2	0	0	2	2	0	0	0	0	0	0	0	0	0	0	0	0	0	0	0	0	0
COG0814	E	#REF!	Amino acid permease	0	0	9	11	2	5	20	7	0	1	7	3	0	0	5	4	0		0	0	0	0	0	0	0	0	0	0	0	0	2	1	2	1	1	1	1	1	1	0	0	0	0	0	0	0
COG0702	R	-	Uncharacterized conserved protein YbjT, contains NAD(P)-binding and DUF2867 domains	0	0	9	10	2	4	13	6	0	0	0	1	2	6	4	0	0		1	1	0	0	0	0	0	0	0	0	0	0	0	0	0	0	0	0	0	0	0	1	1	2	0	0	0	0
COG1175	G	UgpA	ABC-type sugar transport system, permease component	0	0	9	14	2	3	10	6	0	0	0	1	6	3	0	0	0		0	0	0	0	0	0	0	0	0	0	0	0	0	0	0	0	0	0	0	0	0	0	0	0	2	2	1	2
COG1316	M	LytR	Anionic cell wall polymer biosynthesis enzyme, LytR-Cps2A-Psr (LCP) family	0	0	9	10	2	2	8	5	0	0	0	0	3	5	0	0	0		0	0	1	1	1	1	1	0	0	0	0	0	0	0	0	0	0	0	0	0	0	0	0	2	0	0	0	0
COG0389	L	DinP	Nucleotidyltransferase/DNA polymerase involved in DNA repair	0	0	9	10	2	6	14	4	0	0	1	3	2	4	2	2	0		0	0	0	0	0	0	0	0	0	0	0	0	0	0	0	0	0	0	0	0	0	0	0	2	1	1	1	1
COG1611	R	-	Predicted Rossmann fold nucleotide-binding protein	0	1	9	13	2	6	11	3	0	1	1	2	0	1	3	3	0		0	0	0	0	0	0	0	0	0	0	0	0	1	2	1	2	1	2	1	1	2	0	0	0	0	0	0	0
COG1307	I	DegV	Fatty acid-binding protein DegV (function unknown)	0	0	9	18	2	3	5	3	0	0	0	1	3	1	0	0	0		0	0	0	0	0	0	0	0	0	0	0	0	0	0	0	0	0	0	0	0	0	0	0	2	2	2	2	2
COG3012	S	-	Uncharacterized conserved protein YchJ, contains N- and C-terminal SEC-C domains	0	0	9	10	2	4	8	3	0	2	0	1	0	0	3	2	0		0	0	0	0	0	0	0	0	0	0	0	0	1	1	1	1	1	1	1	2	1	0	0	0	0	0	0	0
COG0312	R	TldD	Predicted Zn-dependent protease or its inactivated homolog	0	0	9	18	2	2	4	2	0	0	0	2	0	2	0	0	0		2	2	0	0	0	0	0	0	0	2	2	0	0	0	0	0	0	0	0	0	0	2	2	0	0	0	0	0
COG1025	O	Ptr	Secreted/periplasmic Zn-dependent peptidases, insulinase-like	0	0	9	10	2	3	4	2	0	1	0	0	0	0	1	2	0		0	0	0	0	0	0	0	0	0	0	0	0	1	1	1	1	1	2	1	1	1	0	0	0	0	0	0	0
COG1060	H	ThiH	2-iminoacetate synthase ThiH (tyrosine cleavage enzyme, thamine biosynthesis)	0	0	9	18	2	2	4	2	0	2	0	0	0	2	0	0	0		0	0	0	0	0	0	0	0	0	0	0	0	2	2	2	2	2	2	2	2	2	0	0	0	0	0	0	0
COG1461	R	-	Predicted kinase related to dihydroxyacetone kinase	0	0	9	13	2	3	4	2	0	0	0	1	2	1	0	0	0		0	0	0	0	0	0	0	0	0	0	0	0	0	0	0	0	0	0	0	0	0	0	0	1	1	1	2	1
COG1805	C	NqrB	Na+-transporting NADH:ubiquinone oxidoreductase, subunit NqrB	0	0	9	18	2	3	4	2	0	2	0	0	0	0	1	1	0		0	0	0	0	0	0	0	0	0	0	0	0	2	2	2	2	2	2	2	2	2	0	0	0	0	0	0	0
COG2003	L	0	DNA repair protein RadC, contains a helix-hairpin-helix DNA-binding motif	0	0	9	10	2	7	8	2	1	0	0	1	1	2	1	1	1		1	1	0	0	0	0	0	0	0	0	0	1	0	0	0	0	0	0	0	0	0	1	1	0	0	0	0	0
COG3530	S	-	Uncharacterized conserved protein, DUF3820 family	0	0	9	18	2	3	5	2	0	2	0	0	0	0	1	2	0		0	0	0	0	0	0	0	0	0	0	0	0	2	2	2	2	2	2	2	2	2	0	0	0	0	0	0	0
COG3952	R	-	Uncharacterized N-terminal domain of lipid-A-disaccharide synthase	0	0	9	17	2	3	6	2	0	2	0	0	0	0	2	2	0		0	0	0	0	0	0	0	0	0	0	0	0	2	2	2	2	2	2	1	2	2	0	0	0	0	0	0	0
COG5531	B	-	Chromatin remodeling complex protein RSC6, contains SWIB domain	0	0	9	18	2	3	6	2	0	2	0	0	0	0	2	2	0		0	0	0	0	0	0	0	0	0	0	0	0	2	2	2	2	2	2	2	2	2	0	0	0	0	0	0	0
COG2131	F	ComEB	Deoxycytidylate deaminase	0	0	9	10	2	2	2	1	1	0	0	0	1	0	0	0	0		0	0	0	0	0	0	0	0	0	1	1	2	0	0	0	0	0	0	0	0	0	0	0	0	0	0	1	0
COG0715	P	TauA	ABC-type nitrate/sulfonate/bicarbonate transport system, periplasmic component	0	0	9	9	1	5	9	4	0	1	0	1	0	4	1	2	0		0	0	0	0	0	0	0	0	0	0	0	0	1	1	1	1	1	1	1	1	1	0	0	0	0	0	0	0
COG0229	O	-	Peptide methionine sulfoxide reductase MsrB	0	1	9	9	1	6	8	2	0	0	2	2	1	1	1	1	0		0	0	0	0	0	0	0	0	0	1	0	0	0	0	0	0	0	0	0	0	0	0	0	0	1	1	1	1
COG0259	H	PdxH	Pyridoxine/pyridoxamine 5'-phosphate oxidase	0	0	9	9	1	3	5	3	0	0	0	3	0	1	1	0	0		1	1	0	0	0	0	0	0	0	1	1	0	0	0	0	0	0	0	0	0	0	1	1	0	0	0	0	0
COG0334	E	GdhA	Glutamate dehydrogenase/leucine dehydrogenase	0	0	9	9	1	6	9	3	3	1	1	2	1	0	1	0	0		0	0	0	0	0	0	0	0	0	0	0	1	1	1	0	1	1	1	1	1	1	0	0	0	0	0	0	0
COG0600	P	TauC	ABC-type nitrate/sulfonate/bicarbonate transport system, permease component	0	0	9	9	1	4	7	3	0	1	0	0	0	3	1	2	0		0	0	0	0	0	0	0	0	0	0	0	0	1	1	1	1	1	1	1	1	1	0	0	0	0	0	0	0
COG1092	J	-	23S rRNA G2069 N7-methylase RlmK or C1962 C5-methylase RlmI	0	0	9	9	1	6	11	3	0	1	1	2	1	0	3	3	0		0	0	0	0	0	0	0	0	0	0	0	0	1	1	1	1	1	1	1	1	1	0	0	0	0	0	0	0
COG4980	R	GvpP	Gas vesicle protein	0	0	9	9	1	4	9	3	0	1	0	0	2	0	3	3	0		0	0	0	0	0	0	0	0	0	0	0	0	1	1	1	1	1	1	1	1	1	0	0	0	0	0	0	0
COG0345	E	ProC	Pyrroline-5-carboxylate reductase	0	0	9	9	1	6	7	2	0	0	1	1	2	1	1	1	0		0	0	0	0	0	0	0	1	0	1	1	0	0	0	0	0	0	0	0	0	0	1	1	1	0	0	0	0
COG0476	H	ThiF	Molybdopterin or thiamine biosynthesis adenylyltransferase	0	0	9	9	1	3	5	2	0	0	0	2	1	2	0	0	0		1	1	0	0	0	0	0	1	0	1	1	0	0	0	0	0	0	0	0	0	0	1	1	0	0	0	0	0
COG0500	QR	0	SAM-dependent methyltransferase	0	1	9	9	1	3	3	1	0	0	0	1	1	1	0	0	0		0	0	0	0	0	0	0	0	0	1	0	0	0	0	0	0	0	0	1	0	0	0	0	0	0	0	0	0
COG1004	M	Ugd	UDP-glucose 6-dehydrogenase	0	0	9	9	1	4	5	2	0	0	0	0	0	2	1	1	1		0	0	0	0	0	0	0	1	0	0	0	0	0	0	0	0	0	0	0	0	0	0	0	0	0	0	0	0
COG1816	F	Add	Adenosine deaminase	0	0	9	9	1	3	4	2	0	1	0	2	0	1	0	0	0		0	0	0	0	0	0	0	0	0	0	0	0	1	1	0	0	1	1	1	1	1	0	0	0	0	0	0	0
COG1968	I	UppP	Undecaprenyl pyrophosphate phosphatase UppP	0	1	9	9	1	3	3	1	0	0	0	0	0	1	1	1	0		0	0	1	1	1	1	1	0	0	1	1	0	0	0	0	0	0	0	0	0	0	0	0	1	0	0	0	0
COG2011	E	AbcD	ABC-type methionine transport system, permease component	0	0	9	9	1	5	6	2	0	1	1	1	2	0	0	1	0		0	0	0	0	0	0	0	0	0	0	0	0	0	1	0	1	1	1	1	1	1	0	0	0	0	0	0	0
COG4172	Q	-	ABC-type microcin C transport system, duplicated ATPase component YejF	0	0	9	9	1	6	8	2	2	0	1	1	0	2	1	1	0		0	0	1	1	1	1	1	0	0	0	0	1	0	0	0	0	0	0	0	0	0	0	0	0	0	1	0	0
COG4669	U	EscJ	Type III secretory pathway, lipoprotein EscJ	0	0	9	9	1	3	4	2	0	1	0	0	0	0	2	1	0		0	0	0	0	0	0	0	0	0	0	0	0	1	1	1	1	1	1	1	1	1	0	0	0	0	0	0	0
COG5465	S	-	Uncharacterized protein	0	0	9	9	1	3	5	2	0	1	0	0	0	0	2	2	0		0	0	0	0	0	0	0	0	0	0	0	0	1	1	1	1	1	1	1	1	1	0	0	0	0	0	0	0
COG0135	E	TrpF	Phosphoribosylanthranilate isomerase	0	0	9	9	1	3	3	1	0	0	1	1	1	0	0	0	0		0	0	0	0	0	0	0	1	0	1	1	0	1	0	1	0	1	1	1	0	0	0	0	0	0	0	0	0
COG0157	H	NadC	Nicotinate-nucleotide pyrophosphorylase	0	0	9	9	1	5	5	1	0	0	1	1	1	1	1	0	0		1	1	0	0	0	0	0	1	0	1	1	0	0	0	0	0	0	0	0	0	0	1	1	0	0	0	0	0
COG0379	H	NadA	Quinolinate synthase	0	0	9	9	1	4	4	1	0	0	1	1	1	1	0	0	0		1	1	0	0	0	0	0	1	0	1	1	0	0	0	0	0	0	0	0	0	0	1	1	0	0	0	0	0
COG0448	G	GlgC	ADP-glucose pyrophosphorylase	0	0	9	9	1	5	5	1	0	1	1	0	0	1	1	1	0		0	0	0	0	0	0	0	0	0	0	0	0	1	1	1	1	1	1	1	1	1	0	0	0	0	0	0	0
COG0611	H	ThiL	Thiamine monophosphate kinase	0	0	9	9	1	4	4	1	1	0	0	1	0	1	1	0	0		1	1	0	0	0	0	0	0	0	1	1	0	0	0	0	0	0	0	0	0	0	1	1	0	0	0	0	0
COG0647	F	NagD	Ribonucleotide monophosphatase NagD, HAD superfamily	0	0	9	9	1	4	4	1	0	0	0	0	1	1	1	0	1		0	0	0	0	0	0	0	0	0	0	0	0	0	0	0	0	0	0	0	0	0	0	0	1	0	0	0	0
COG0672	P	FTR1	High-affinity Fe2+/Pb2+ permease	0	0	9	9	1	3	3	1	0	0	0	0	1	1	0	0	1		0	0	0	0	0	0	0	0	0	0	0	0	0	0	0	0	0	0	0	0	0	0	0	0	0	0	0	0
COG0710	E	AroD	3-dehydroquinate dehydratase	0	0	9	9	1	4	4	1	0	1	0	0	1	0	1	1	0		0	0	0	0	0	0	0	0	0	0	0	0	1	1	1	1	1	1	1	1	1	0	0	0	0	0	0	0
COG0796	M	MurI	Glutamate racemase	0	0	9	9	1	7	7	1	1	0	1	1	1	1	1	1	0		0	0	1	1	1	1	1	1	0	0	0	1	0	0	0	0	0	0	0	0	0	0	0	0	0	0	0	0
COG0854	H	PdxJ	Pyridoxine 5'-phosphate synthase PdxJ	0	0	9	9	1	1	1	1	0	0	0	1	0	0	0	0	0		1	1	0	0	0	0	0	0	0	1	1	0	0	0	0	0	0	0	0	0	0	1	1	0	0	0	0	0
COG1232	H	HemY	Protoporphyrinogen oxidase	0	0	9	9	1	7	7	1	0	1	1	1	1	1	1	1	0		0	0	0	0	0	0	0	0	0	0	0	0	1	1	1	1	1	1	1	1	1	0	0	0	0	0	0	0
COG1347	C	NqrD	Na+-transporting NADH:ubiquinone oxidoreductase, subunit NqrD	0	0	9	9	1	3	3	1	0	1	0	0	0	0	1	1	0		0	0	0	0	0	0	0	0	0	0	0	0	1	1	1	1	1	1	1	1	1	0	0	0	0	0	0	0
COG1427	R	-	Predicted periplasmic solute-binding protein	0	0	9	9	1	1	1	1	0	1	0	0	0	0	0	0	0		0	0	0	0	0	0	0	0	0	0	0	0	1	1	1	1	1	1	1	1	1	0	0	0	0	0	0	0
COG1448	E	TyrB	Aspartate/tyrosine/aromatic aminotransferase	0	0	9	9	1	3	3	1	0	1	0	0	0	0	1	1	0		0	0	0	0	0	0	0	0	0	0	0	0	1	1	1	1	1	1	1	1	1	0	0	0	0	0	0	0
COG1563	R	-	Uncharacterized MnhB-related membrane protein	0	0	9	9	1	1	1	1	0	0	0	0	0	0	0	0	1		1	1	0	0	0	0	0	0	0	0	0	0	0	0	0	0	0	0	0	0	0	0	0	0	0	0	0	0
COG1607	I	-	Acyl-CoA hydrolase	0	0	9	9	1	3	3	1	0	1	0	1	1	0	0	0	0		0	0	0	0	0	0	0	0	0	0	0	0	1	1	1	1	1	1	1	1	1	0	0	0	0	0	0	0
COG1726	C	NqrA	Na+-transporting NADH:ubiquinone oxidoreductase, subunit NqrA	0	0	9	9	1	3	3	1	0	1	0	0	0	0	1	1	0		0	0	0	0	0	0	0	0	0	0	0	0	1	1	1	1	1	1	1	1	1	0	0	0	0	0	0	0
COG1768	R	-	Predicted phosphohydrolase	0	0	9	9	1	3	3	1	0	1	0	0	0	0	1	1	0		0	0	0	0	0	0	0	0	0	0	0	0	1	1	1	1	1	1	1	1	1	0	0	0	0	0	0	0
COG1847	R	Jag	Predicted RNA-binding protein Jag, conains KH and R3H domains	0	0	9	9	1	2	2	1	0	0	0	0	1	1	0	0	0		0	0	1	1	1	1	1	0	0	0	0	0	0	0	0	0	0	0	0	0	0	0	0	1	0	0	0	0
COG1945	E	-	Pyruvoyl-dependent arginine decarboxylase (PvlArgDC)	0	0	9	9	1	1	1	1	0	1	0	0	0	0	0	0	0		0	0	0	0	0	0	0	0	0	0	0	0	1	1	1	1	1	1	1	1	1	0	0	0	0	0	0	0
COG2022	H	ThiG	Thiamin biosynthesis thiazole synthase ThiGH, ThiG subunit	0	0	9	9	1	2	2	1	0	0	0	1	0	1	0	0	0		1	1	0	0	0	0	0	1	0	1	1	0	0	0	0	0	0	0	0	0	0	1	1	0	0	0	0	0
COG2104	H	ThiS	Sulfur carrier protein ThiS (thiamine biosynthesis)	0	0	9	9	1	2	2	1	0	0	0	1	0	1	0	0	0		1	1	0	0	0	0	0	1	0	1	1	0	0	0	0	0	0	0	0	0	0	1	1	0	0	0	0	0
COG2107	R	-	Predicted periplasmic solute-binding protein	0	0	9	9	1	1	1	1	0	1	0	0	0	0	0	0	0		0	0	0	0	0	0	0	0	0	0	0	0	1	1	1	1	1	1	1	1	1	0	0	0	0	0	0	0
COG2209	C	NqrE	Na+-transporting NADH:ubiquinone oxidoreductase, subunit NqrE	0	0	9	9	1	3	3	1	0	1	0	0	0	0	1	1	0		0	0	0	0	0	0	0	0	0	0	0	0	1	1	1	1	1	1	1	1	1	0	0	0	0	0	0	0
COG2235	E	ArcA	Arginine deiminase	0	0	9	9	1	2	2	1	0	0	0	0	1	1	0	0	0		0	0	1	1	1	1	1	0	0	0	0	0	0	0	0	0	0	0	0	0	0	0	0	1	0	0	1	0
COG2355	E	-	Zn-dependent dipeptidase, microsomal dipeptidase homolog	0	0	9	9	1	3	3	1	0	1	0	0	1	0	0	1	0		0	0	0	0	0	0	0	0	0	0	0	0	1	1	1	1	1	1	1	1	1	0	0	0	0	0	0	0
COG2847	P	-	Copper(I)-binding protein	0	0	9	9	1	1	1	1	0	0	0	0	0	0	0	0	1		0	0	0	0	0	0	0	0	0	1	1	0	0	0	0	0	0	0	0	0	0	0	0	0	0	0	0	0
COG2869	C	NqrC	Na+-transporting NADH:ubiquinone oxidoreductase, subunit NqrC	0	0	9	9	1	3	3	1	0	1	0	0	0	0	1	1	0		0	0	0	0	0	0	0	0	0	0	0	0	1	1	1	1	1	1	1	1	1	0	0	0	0	0	0	0
COG2871	C	NqrF	Na+-transporting NADH:ubiquinone oxidoreductase, subunit NqrF	0	0	9	9	1	3	3	1	0	1	0	0	0	0	1	1	0		0	0	0	0	0	0	0	0	0	0	0	0	1	1	1	1	1	1	1	1	1	0	0	0	0	0	0	0
COG2876	E	AroA	3-deoxy-D-arabino-heptulosonate 7-phosphate (DAHP) synthase	0	0	9	9	1	2	2	1	0	1	0	0	1	0	0	0	0		0	0	0	0	0	0	0	1	0	0	0	0	1	1	1	0	1	1	1	1	1	0	0	0	0	0	0	0
COG2912	T	-	Regulator of sirC expression, contains transglutaminase-like and TPR domains	0	0	9	9	1	3	3	1	0	1	0	0	0	0	1	1	0		0	0	0	0	0	0	0	0	0	0	0	0	1	1	1	1	1	1	1	1	1	0	0	0	0	0	0	0
COG2917	D	-	Intracellular septation protein A	0	0	9	9	1	3	3	1	0	0	1	1	0	0	0	0	1		0	0	0	0	0	0	0	0	0	1	1	0	0	0	0	0	0	0	0	0	0	0	0	0	0	0	0	0
COG2940	R	-	SET domain-containing protein (function unknown)	0	0	9	9	1	3	3	1	0	1	0	1	0	0	1	0	0		0	0	0	0	0	0	0	0	0	0	0	0	1	1	1	1	1	1	1	1	1	0	0	0	0	0	0	0
COG3190	N	FliO	Flagellar biogenesis protein FliO	0	0	9	9	1	4	4	1	0	1	0	1	0	0	1	1	0		0	0	0	0	0	0	0	0	0	0	0	0	1	1	1	1	1	1	1	1	1	0	0	0	0	0	0	0
COG3611	L	DnaB	Replication initiation and membrane attachment protein DnaB	0	0	9	9	1	1	1	1	0	0	0	0	1	0	0	0	0		0	0	0	0	0	0	0	0	0	0	0	0	0	0	0	0	0	0	0	0	0	0	0	1	1	1	1	1
COG3659	M	OprB	Carbohydrate-selective porin OprB	0	0	9	9	1	2	2	1	0	1	0	1	0	0	0	0	0		0	0	0	0	0	0	0	0	0	0	0	0	1	1	1	1	1	1	1	1	1	0	0	0	0	0	0	0
COG3852	T	NtrB	Signal transduction histidine kinase, nitrogen specific	0	0	9	9	1	4	4	1	0	1	0	1	0	1	0	1	0		0	0	0	0	0	0	0	0	0	0	0	0	1	1	1	1	1	1	1	1	1	0	0	0	0	0	0	0
COG3869	O	-	Protein-arginine kinase	0	0	9	9	1	4	4	1	0	1	0	0	1	0	1	1	0		0	0	0	0	0	0	0	0	0	0	0	0	1	1	1	1	1	1	1	1	1	0	0	0	0	0	0	0
COG3876	S	-	Uncharacterized conserved protein YbbC, DUF1343 family	0	0	9	9	1	4	4	1	1	1	0	0	0	0	1	1	0		0	0	0	0	0	0	0	0	0	0	0	0	1	1	1	1	1	1	1	1	1	0	0	0	0	0	0	0
COG4174	Q	-	ABC-type microcin C transport system, permease component YejB	0	0	9	9	1	1	1	1	0	1	0	0	0	0	0	0	0		0	0	0	0	0	0	0	0	0	0	0	0	1	1	1	1	1	1	1	1	1	0	0	0	0	0	0	0
COG4286	S	-	Uncharacterized protein, UPF0160 family	0	0	9	9	1	3	3	1	0	1	0	0	0	0	1	1	0		0	0	0	0	0	0	0	0	0	0	0	0	1	1	1	1	1	1	1	1	1	0	0	0	0	0	0	0
COG4391	S	-	Uncharacterized conserved protein, contains Zn-finger domain	0	0	9	9	1	3	3	1	0	0	1	1	0	0	0	0	1		0	0	0	0	0	0	0	0	0	0	0	0	0	0	0	0	0	0	0	0	0	1	0	0	0	0	0	0
COG4658	C	RnfD	Na+-translocating ferredoxin:NAD+ oxidoreductase RNF, RnfD subunit	0	0	9	9	1	2	2	1	0	0	0	0	0	0	1	1	0		0	0	1	1	1	1	1	0	0	1	1	0	0	0	0	0	0	0	0	0	0	0	0	0	0	0	0	0
COG4789	U	EscV	Type III secretory pathway, component EscV	0	0	9	9	1	3	3	1	0	1	0	0	0	0	1	1	0		0	0	0	0	0	0	0	0	0	0	0	0	1	1	1	1	1	1	1	1	1	0	0	0	0	0	0	0
COG4791	U	EscT	Type III secretory pathway, component EscT	0	0	9	9	1	3	3	1	0	1	0	0	0	0	1	1	0		0	0	0	0	0	0	0	0	0	0	0	0	1	1	1	1	1	1	1	1	1	0	0	0	0	0	0	0
COG1840	P	AfuA	ABC-type Fe3+ transport system, periplasmic component	0	0	9	9	1	0	0	0	0	0	0	0	0	0	0	0	0		1	1	0	0	0	0	0	0	0	1	1	0	0	0	0	0	0	0	0	0	0	1	1	0	0	0	0	0
COG2348	M	Fem	Lipid II:glycine glycyltransferase (Peptidoglycan interpeptide bridge formation enzyme)	0	0	9	9	1	0	0	0	0	0	0	0	0	0	0	0	0		0	0	1	1	1	1	1	0	0	0	0	0	1	0	1	0	0	0	0	0	0	0	0	0	0	0	0	0
COG0840	NT	Tar	Methyl-accepting chemotaxis protein	0	0	8	35	6	2	9	7	0	0	0	0	2	0	7	0	0		0	0	5	5	5	6	5	0	0	0	0	0	0	0	0	0	0	0	0	0	0	0	0	0	0	0	1	0
COG3639	P	-	ABC-type phosphate/phosphonate transport system, permease component	0	0	8	23	5	0	0	0	0	0	0	0	0	0	0	0	0		0	0	0	0	0	0	0	0	0	0	0	0	0	0	0	0	0	0	0	0	0	0	0	0	2	2	4	2
COG1737	K	RpiR	DNA-binding transcriptional regulator, MurR/RpiR family, contains HTH and SIS domains	0	0	8	21	4	1	6	6	0	0	0	0	6	0	0	0	0		0	0	0	0	0	0	0	0	0	0	0	0	0	0	0	0	0	0	0	0	0	0	0	0	1	1	3	2
COG2201	NT	CheB	Chemotaxis response regulator CheB, contains REC and protein-glutamate methylesterase domains	0	0	8	23	4	3	4	2	0	0	0	0	2	1	1	0	0		0	0	4	4	4	4	4	0	0	0	0	0	0	0	0	0	0	0	0	0	0	0	0	1	0	0	0	0
COG0560	E	SerB	Phosphoserine phosphatase	0	0	8	12	3	5	12	4	0	1	2	0	0	4	3	2	0		0	0	0	0	0	0	0	0	0	3	3	0	0	1	0	0	1	1	1	1	1	0	0	0	0	0	0	0
COG3638	P	-	ABC-type phosphate/phosphonate transport system, ATPase component	0	0	8	12	3	1	2	2	0	0	0	2	0	0	0	0	0		0	0	0	0	0	0	0	0	0	0	0	0	0	0	0	0	0	0	0	0	0	0	0	0	1	1	2	1
COG0133	E	TrpB	Tryptophan synthase beta chain	0	0	8	11	3	4	4	1	0	0	1	1	1	1	0	0	0		0	0	0	0	0	0	0	1	0	1	1	0	0	0	1	0	2	3	1	0	0	0	0	0	0	0	0	0
COG0549	E	ArcC	Carbamate kinase	0	0	8	10	3	1	1	1	0	0	0	0	1	0	0	0	0		0	0	0	0	1	0	1	0	0	0	0	0	0	0	0	0	0	0	0	0	0	0	0	1	0	0	1	0
COG1256	N	FlgK	Flagellar hook-associated protein FlgK	0	0	8	10	3	2	2	1	0	0	0	1	1	0	0	0	0		0	0	1	1	1	1	1	0	0	0	0	0	0	0	0	0	0	0	0	0	0	0	0	0	0	0	0	0
COG4221	C	-	NADP-dependent 3-hydroxy acid dehydrogenase YdfG	0	0	8	11	2	6	43	29	0	0	2	6	1	29	4	1	0		1	1	0	0	0	0	0	0	0	0	0	0	0	0	0	0	0	0	0	0	0	0	0	0	1	1	2	0
COG3414	G	SgaB	Phosphotransferase system, galactitol-specific IIB component	0	0	8	10	2	1	5	5	0	0	0	0	5	0	0	0	0		0	0	0	0	0	0	0	0	0	0	0	0	0	0	0	0	0	0	0	0	0	0	0	0	1	1	1	2
COG0689	J	Rph	Ribonuclease PH	0	1	8	9	2	5	5	1	0	0	1	1	1	1	0	0	1		0	0	0	0	0	0	0	0	0	0	0	0	0	0	0	0	0	0	0	0	0	0	0	0	0	0	0	0
COG1098	R	VacB	Predicted RNA-binding protein, contains ribosomal protein S1 (RPS1) domain	0	0	8	9	2	3	4	2	0	0	1	0	2	0	0	0	1		0	0	0	0	0	0	0	0	0	2	0	0	0	0	0	0	0	0	0	0	0	0	0	0	0	0	0	0
COG2111	P	MnhB	Multisubunit Na+/H+ antiporter, MnhB subunit	0	0	8	10	2	1	2	2	0	0	0	0	2	0	0	0	0		1	1	0	0	0	0	0	0	0	0	0	0	0	0	0	0	0	0	0	0	0	2	2	0	0	0	0	0
COG3037	G	SgaT	Ascorbate-specific PTS system EIIC-type component UlaA	0	0	8	10	2	1	2	2	0	0	0	0	2	0	0	0	0		0	0	0	0	0	0	0	0	0	0	0	0	0	0	0	0	0	0	0	0	0	0	0	0	1	1	1	2
COG4942	D	-	Septal ring factor EnvC, activator of murein hydrolases AmiA and AmiB	0	0	8	9	2	5	6	2	1	0	0	2	1	0	1	1	0		1	2	0	0	0	0	0	1	0	0	1	0	0	1	0	0	0	0	0	0	1	0	0	0	0	0	1	0
COG0159	E	TrpA	Tryptophan synthase alpha chain	0	0	8	9	2	4	4	1	0	0	1	1	1	1	0	0	0		0	0	0	0	0	0	0	1	0	1	1	0	0	0	2	0	1	1	1	0	0	0	0	0	0	0	0	0
COG1345	N	FliD	Flagellar capping protein FliD	0	0	8	9	2	2	2	1	0	0	0	1	1	0	0	0	0		0	0	1	1	1	2	1	0	0	0	0	0	0	0	0	0	0	0	0	0	0	0	0	0	0	0	0	0
COG3023	M	ampD	N-acetyl-anhydromuramyl-L-alanine amidase AmpD	0	0	8	12	2	3	3	1	1	0	1	1	0	0	0	0	0		0	0	0	0	0	0	0	0	0	1	0	1	0	0	0	0	0	0	0	0	0	0	0	0	0	0	0	0
COG3475	I	-	Phosphorylcholine metabolism protein LicD	0	0	8	13	2	2	2	1	0	0	1	0	0	0	0	0	1		0	0	0	0	0	0	0	0	0	1	0	0	0	0	0	0	0	0	0	0	0	0	0	0	0	0	0	0
COG2236	H	-	Hypoxanthine phosphoribosyltransferase	0	0	8	9	2	0	0	0	0	0	0	0	0	0	0	0	0		0	0	2	1	1	1	1	0	0	0	0	0	0	0	0	0	0	0	0	0	0	0	0	0	0	0	0	0
COG1752	R	RssA	Predicted acylesterase/phospholipase RssA, containd patatin domain	0	0	8	8	1	5	22	13	0	0	0	13	0	4	2	2	1		0	0	0	0	0	0	0	0	0	0	0	0	0	0	0	0	0	0	0	0	0	0	0	0	0	0	0	0
COG0604	CR	Qor	NADPH:quinone reductase or related Zn-dependent oxidoreductase	0	0	8	8	1	4	20	12	0	0	0	2	3	12	3	0	0		1	1	0	0	0	0	0	0	0	0	0	0	0	0	0	0	0	0	0	0	0	1	1	1	0	0	0	0
COG1551	T	CsrA	sRNA-binding carbon storage regulator CsrA	0	0	8	8	1	1	6	6	0	0	0	6	0	0	0	0	0		0	0	1	1	1	1	1	0	0	0	0	0	0	0	0	0	0	0	0	0	0	0	0	0	0	0	0	0
COG5265	O	ATM1	ABC-type transport system involved in Fe-S cluster assembly, permease and ATPase components	0	1	8	8	1	3	6	4	1	0	0	4	0	0	1	0	0		0	0	0	0	0	0	0	0	0	1	1	0	0	0	0	0	0	0	0	0	0	0	0	0	0	0	0	0
COG1250	I	FadB	3-hydroxyacyl-CoA dehydrogenase	0	0	8	8	1	4	10	3	0	0	1	3	0	3	3	0	0		1	1	0	0	0	0	0	1	0	0	0	0	0	0	0	0	0	0	0	0	0	1	1	1	0	0	0	0
COG0820	J	-	Adenine C2-methylase RlmN of 23S rRNA A2503 and tRNA A37	0	0	8	8	1	6	8	2	1	0	1	1	1	0	2	2	0		0	0	0	0	0	0	0	1	0	1	1	1	0	0	0	0	0	0	0	0	0	0	0	0	0	0	0	0
COG1182	C	AcpD	FMN-dependent NADH-azoreductase	0	0	8	8	1	1	2	2	0	0	0	0	2	0	0	0	0		0	0	0	0	0	0	0	0	0	0	0	0	0	0	0	0	0	0	0	0	0	0	0	0	1	1	1	1
COG4976	R	-	Predicted methyltransferase, contains TPR repeat	0	0	8	8	1	4	5	2	0	0	0	2	1	0	1	0	1		1	1	0	0	0	0	0	0	0	0	0	0	0	0	0	0	0	0	0	1	0	1	1	0	0	0	0	0
COG0213	F	DeoA	Thymidine phosphorylase	0	0	8	8	1	3	3	1	0	0	0	1	1	1	0	0	0		0	0	0	0	0	0	0	0	0	0	0	0	0	0	0	0	0	0	0	0	0	0	0	0	1	1	1	1
COG0371	C	GldA	Glycerol dehydrogenase or related enzyme, iron-containing ADH family	0	0	8	8	1	1	1	1	0	0	0	0	1	0	0	0	0		1	1	0	0	0	0	0	0	0	0	0	0	0	0	0	0	0	0	0	0	0	1	1	1	0	0	0	0
COG1129	G	MglA	ABC-type sugar transport system, ATPase component	0	0	8	8	1	1	1	1	0	0	0	0	0	0	1	0	0		0	0	1	1	1	1	1	0	0	0	0	0	0	0	0	0	0	0	0	0	0	0	0	0	0	0	0	0
COG1134	GM	TagH	ABC-type polysaccharide/polyol phosphate transport system, ATPase component	0	0	8	8	1	5	5	1	0	0	0	1	1	1	0	1	1		0	0	0	0	0	0	0	0	0	0	0	0	0	0	0	0	0	0	0	0	0	0	0	0	0	0	0	0
COG1478	H	CofE	F420-0:Gamma-glutamyl ligase (F420 biosynthesis)	0	0	8	8	1	2	2	1	0	1	0	0	0	1	0	0	0		0	0	0	0	0	0	0	0	0	0	0	0	1	1	1	1	1	1	0	1	1	0	0	0	0	0	0	0
COG1480	R	-	Membrane-associated HD superfamily phosphohydrolase	0	0	8	8	1	4	4	1	0	1	0	0	1	0	1	1	0		0	0	0	0	0	0	0	0	0	0	0	0	0	1	0	1	1	1	0	1	1	0	0	0	0	0	0	0
COG1576	J	-	23S rRNA pseudoU1915 N3-methylase RlmH	0	0	8	8	1	5	5	1	0	0	1	1	1	0	1	1	0		0	0	0	0	0	0	0	0	0	0	0	0	0	0	0	0	0	0	0	0	0	0	0	0	1	1	1	1
COG1636	R	-	Predicted ATPase, Adenine nucleotide alpha hydrolases (AANH) superfamily	0	0	8	8	1	2	2	1	0	0	0	1	0	0	0	0	1		0	0	0	0	0	0	0	0	0	0	1	0	0	0	0	0	0	0	0	0	0	0	0	0	0	0	0	0
COG1671	S	-	Uncharacterized conserved protein YaiI, UPF0178 family	0	0	8	8	1	2	2	1	0	0	0	1	1	0	0	0	0		0	0	1	1	1	1	1	0	0	0	0	0	0	0	0	0	0	0	0	0	0	0	0	0	0	0	0	0
COG1682	GM	TagG	ABC-type polysaccharide/polyol phosphate export permease	0	0	8	8	1	5	5	1	0	0	0	1	1	1	0	1	1		0	0	0	0	0	0	0	0	0	0	0	0	0	0	0	0	0	0	0	0	0	0	0	0	0	0	0	0
COG1770	E	PtrB	Protease II	0	0	8	8	1	2	2	1	0	0	0	0	0	1	0	0	1		0	0	0	0	0	0	0	0	0	0	0	0	0	0	0	0	0	0	0	0	0	0	0	0	0	0	0	0
COG2904	J	-	NADPH-dependent 7-cyano-7-deazaguanine reductase QueF, N-terminal domain	0	0	8	8	1	3	3	1	0	0	0	1	0	0	1	0	1		0	0	0	0	0	0	0	0	0	0	0	0	0	0	0	0	0	0	0	0	0	0	0	0	0	0	0	0
COG2927	L	HolC	DNA polymerase III, chi subunit	0	0	8	8	1	5	5	1	0	0	1	1	0	0	1	1	1		0	0	0	0	0	0	0	0	0	0	0	0	0	0	0	0	0	0	0	0	0	0	0	0	0	0	0	0
COG3307	M-	RfaL	O-antigen ligase	0	0	8	8	1	3	3	1	0	0	0	1	0	1	0	0	1		0	0	0	0	0	0	0	0	0	1	0	0	0	0	0	0	0	0	0	0	0	0	0	0	0	0	0	0
COG3408	G	GDB1	Glycogen debranching enzyme (alpha-1,6-glucosidase)	0	0	8	8	1	1	1	1	0	0	0	0	0	1	0	0	0		0	0	1	1	1	1	1	1	0	0	0	0	0	0	0	0	0	0	0	0	0	0	0	0	0	0	0	0
COG3838	U	VirB2	Type IV secretory pathway, VirB2 components (pilins)	0	0	8	8	1	1	1	1	0	0	0	0	0	0	0	0	1		0	0	0	0	0	0	0	0	0	0	0	0	0	0	0	0	0	0	0	0	0	0	0	0	0	0	0	0
COG3850	T	NarQ	Signal transduction histidine kinase, nitrate/nitrite-specific	0	0	8	8	1	2	2	1	0	0	0	1	0	1	0	0	0		0	0	0	0	0	0	0	0	0	1	1	0	1	1	1	0	1	1	0	0	1	0	0	0	0	0	0	0
COG4239	Q	-	ABC-type microcin C transport system, permease component YejE	0	0	8	8	1	3	3	1	0	1	0	0	0	0	1	1	0		0	0	0	0	0	0	0	0	0	0	0	0	1	1	1	1	1	1	0	1	1	0	0	0	0	0	0	0
COG4794	U	EscS	Type III secretory pathway, component EscS	0	0	8	8	1	3	3	1	0	1	0	0	0	0	1	1	0		0	0	0	0	0	0	0	0	0	0	0	0	1	1	1	1	1	1	0	1	1	0	0	0	0	0	0	0
COG5375	S	-	Uncharacterized protein	0	0	8	8	1	1	1	1	0	0	0	0	0	0	0	0	1		0	0	0	0	0	0	0	0	0	0	1	0	0	0	0	0	0	0	0	0	0	0	0	0	0	0	0	0
COG5389	S	-	Uncharacterized protein	0	0	8	8	1	1	1	1	0	0	0	0	0	0	0	0	1		1	1	0	0	0	0	0	0	0	0	0	0	0	0	0	0	0	0	0	0	0	0	0	0	0	0	0	0
COG5462	S	-	Predicted secreted (periplasmic) protein	0	0	8	8	1	1	1	1	0	0	0	0	0	0	0	0	1		1	0	0	0	0	0	0	0	0	0	0	0	0	0	0	0	0	0	0	0	0	0	0	0	0	0	0	0
COG3341	R	-	RNase HI-related protein, contains viroplasmin and RNaseH domains	0	0	8	8	1	0	0	0	0	0	0	0	0	0	0	0	0		0	0	1	1	1	0	0	1	0	0	0	0	0	0	0	0	0	0	0	0	0	0	0	0	0	0	1	0
COG2826	X	Tra8	Transposase and inactivated derivatives, IS30 family	0	0	7	70	18	0	0	0	0	0	0	0	0	0	0	0	0		0	0	0	0	0	0	0	0	0	0	0	0	0	0	0	0	0	0	0	0	0	0	0	18	15	13	0	8
COG1609	K	PurR	DNA-binding transcriptional regulator, LacI/PurR family	0	0	7	15	9	2	14	12	0	0	0	0	12	2	0	0	0		0	0	0	0	0	0	0	0	0	0	0	0	0	0	0	0	0	0	0	0	0	0	0	9	1	1	0	1
COG1288	R	-	Uncharacterized membrane protein YfcC, ion transporter superfamily	0	0	7	13	6	1	2	2	0	0	2	0	0	0	0	0	0		0	0	1	0	1	1	1	0	0	0	0	0	0	0	0	0	0	0	0	0	0	0	0	0	0	0	2	0
COG5279	D	CYK3	Cytokinesis protein 3, contains TGc (transglutaminase/protease-like) domain	0	0	7	16	5	0	0	0	0	0	0	0	0	0	0	0	0		0	0	0	0	0	0	0	0	0	0	0	0	0	0	0	0	0	0	0	0	0	0	0	0	4	1	5	1
COG0366	G	AmyA	Glycosidase	0	0	7	14	4	3	14	7	0	0	0	3	7	4	0	0	0		0	0	0	0	0	0	0	1	0	0	0	0	0	0	0	0	0	0	0	0	0	0	0	1	0	0	1	3
COG3064	M	TolA	Membrane protein involved in colicin uptake	0	0	7	11	4	7	12	4	4	1	0	2	1	1	2	1	0		0	1	0	0	0	0	0	0	0	0	1	0	0	0	0	0	0	0	0	0	0	0	0	0	0	0	4	0
COG1344	N	FlgL	Flagellin and related hook-associated protein FlgL	0	0	7	18	4	2	5	3	0	0	0	3	2	0	0	0	0		0	0	2	2	2	2	2	0	0	0	0	0	0	0	0	0	0	0	0	0	0	0	0	0	0	0	0	0
COG3600	X	0	Uncharacterized phage-associated protein	0	0	7	11	4	1	1	1	0	0	0	0	0	0	1	0	0		0	0	0	0	0	0	0	0	0	0	0	0	0	0	0	0	0	0	0	0	0	0	0	1	4	1	1	0
COG0835	NT	CheW	Chemotaxis signal transduction protein	0	0	7	19	3	2	5	4	0	0	0	0	1	0	4	0	0		0	0	3	3	3	3	3	0	0	0	0	0	0	0	0	0	0	0	0	0	0	0	0	0	0	0	0	0
COG0626	E	MetC	Cystathionine beta-lyase/cystathionine gamma-synthase	0	0	7	9	3	4	7	3	0	0	0	1	2	3	1	0	0		1	1	0	0	0	0	0	0	0	1	1	1	0	0	0	0	0	0	0	0	0	0	0	3	0	0	0	0
COG2198	T	ArcB	HPt (histidine-containing phosphotransfer) domain	0	0	7	13	3	3	4	2	0	0	0	2	1	0	1	0	0		0	0	2	2	3	2	2	0	0	0	0	0	0	0	0	0	0	0	0	0	0	0	0	0	0	0	0	0
COG1112	L	-	Superfamily I DNA and/or RNA helicase	0	0	7	11	3	3	3	1	0	0	0	0	0	1	1	0	1		0	0	0	0	0	0	0	0	0	0	0	0	0	0	0	0	0	0	0	0	0	0	0	0	1	2	0	3
COG1352	NT	CheR	Methylase of chemotaxis methyl-accepting proteins	0	0	7	19	3	3	3	1	0	0	0	0	1	1	1	0	0		0	0	3	3	3	3	3	0	0	0	0	0	0	0	0	0	0	0	0	0	0	0	0	0	0	0	0	0
COG1652	S	XkdP	Nucleoid-associated protein YgaU, contains BON and LysM domains	0	0	7	11	3	1	1	1	0	0	0	1	0	0	0	0	0		0	0	1	1	1	1	1	0	0	0	0	0	0	0	0	0	0	0	0	0	0	0	0	0	0	0	0	0
COG1022	I	FAA1	Long-chain acyl-CoA synthetase (AMP-forming)	0	0	7	13	2	3	5	3	0	0	0	1	0	3	1	0	0		0	0	2	2	2	2	2	0	0	0	0	0	0	0	0	0	0	0	0	0	0	0	0	0	0	0	0	0
COG0251	V	TdcF	Enamine deaminase RidA, house cleaning of reactive enamine intermediates, YjgF/YER057c/UK114 family	0	0	7	8	2	6	8	2	0	0	1	1	1	2	2	1	0		0	0	0	0	0	0	0	1	0	1	1	0	0	0	0	0	0	0	0	0	0	0	0	0	0	0	1	0
COG0392	S	-	Uncharacterized membrane protein YbhN, UPF0104 family	0	0	7	8	2	3	6	2	2	0	0	0	2	2	0	0	0		0	0	0	0	0	0	0	0	1	0	0	1	0	0	0	0	0	0	0	0	0	0	0	2	1	1	0	0
COG0643	NT	CheA	Chemotaxis protein histidine kinase CheA	0	0	7	12	2	2	3	2	0	0	0	0	1	0	2	0	0		0	0	2	2	2	2	2	0	0	0	0	0	0	0	0	0	0	0	0	0	0	0	0	0	0	0	0	0
COG1291	N	MotA	Flagellar motor component MotA	0	0	7	8	2	2	3	2	0	0	0	2	1	0	0	0	0		0	0	2	1	1	1	1	0	0	0	0	0	0	0	0	0	0	0	0	0	0	0	0	0	0	0	0	0
COG1293	J	-	Predicted component of the ribosome quality control (RQC) complex, YloA/Tae2 family, contains fibronectin-binding (FbpA) and DUF814 domains	0	0	7	10	2	4	6	2	0	0	0	2	1	0	2	1	0		0	0	1	1	2	2	2	0	0	0	0	0	0	0	0	0	1	0	0	0	0	0	0	1	0	0	0	0
COG2206	T	-	HD-GYP domain, c-di-GMP phosphodiesterase class II (or its inactivated variant)	0	0	7	13	2	1	2	2	0	0	0	0	0	2	0	0	0		0	0	2	2	2	1	2	0	0	0	0	0	0	0	0	0	0	0	0	0	0	0	0	0	0	0	0	0
COG4123	J	-	tRNA1(Val) A37 N6-methylase TrmN6	0	0	7	9	2	3	4	2	0	0	0	1	2	1	0	0	0		0	0	0	0	0	0	0	0	0	0	0	0	0	0	0	0	0	0	0	0	0	0	0	0	2	1	1	1
COG0547	E	TrpD	Anthranilate phosphoribosyltransferase	0	0	7	9	2	3	3	1	0	0	0	1	1	1	0	0	0		0	0	0	0	0	0	0	1	0	2	2	0	0	0	0	0	1	1	1	0	0	0	0	0	0	0	0	0
COG1728	S	-	Uncharacterized protein YaaR, TM1646/DUF327 family	0	0	7	8	2	1	1	1	0	0	0	0	1	0	0	0	0		0	0	2	1	1	1	1	0	0	0	0	0	0	0	0	0	0	0	0	0	0	0	0	0	0	0	0	0
COG1749	N	FlgE	Flagellar hook protein FlgE	0	0	7	8	2	2	2	1	0	0	0	1	1	0	0	0	0		0	0	1	1	2	1	1	0	0	0	0	0	0	0	0	0	0	0	0	0	0	0	0	0	0	0	0	0
COG3047	M	OmpW	Outer membrane protein W	0	0	7	8	2	2	2	1	0	0	0	0	0	0	0	1	1		0	0	0	0	0	0	0	0	0	0	0	0	0	0	0	0	0	0	0	0	0	0	0	0	0	0	0	0
COG3298	L	-	Predicted 3'-5' exonuclease related to the exonuclease domain of PolB	0	0	7	8	2	2	2	1	1	0	0	1	0	0	0	0	0		1	1	0	0	0	0	0	0	0	0	0	0	0	0	0	0	0	0	0	0	0	1	1	0	0	0	0	0
COG4786	N	FlgG	Flagellar basal body rod protein FlgG	0	0	7	14	2	2	2	1	0	0	0	1	1	0	0	0	0		0	0	2	2	2	2	2	0	0	0	0	0	0	0	0	0	0	0	0	0	0	0	0	0	0	0	0	0
COG4797	R	-	Predicted regulatory domain of a methyltransferase	0	0	7	13	2	1	1	1	0	0	0	0	0	0	0	0	1		0	0	0	0	0	0	0	0	0	0	0	0	0	0	0	0	0	0	0	0	0	0	0	0	0	0	0	0
COG5606	R	-	Predicted DNA-binding protein, XRE-type HTH domain	0	0	7	8	2	0	0	0	0	0	0	0	0	0	0	0	0		1	1	0	0	0	0	0	0	0	0	0	0	0	0	0	0	0	0	0	0	0	1	1	0	0	0	0	0
COG2188	K	PhnF	DNA-binding transcriptional regulator, GntR family	0	0	7	7	1	2	15	10	0	0	0	0	10	5	0	0	0		0	0	0	0	0	0	0	0	0	0	0	0	0	0	0	0	0	0	0	0	0	0	0	1	0	0	1	1
COG0589	T	UspA	Nucleotide-binding universal stress protein, UspA family	0	0	7	7	1	6	18	8	0	0	2	3	3	8	1	0	1		0	0	0	0	0	0	0	0	0	0	0	0	0	0	0	0	0	0	0	0	0	0	0	0	0	0	0	0
COG3087	D	FtsN	Cell division protein FtsN	0	0	7	7	1	1	3	3	0	0	0	3	0	0	0	0	0		0	0	0	0	0	1	1	0	0	0	0	0	0	0	0	0	1	0	1	0	0	0	0	0	0	0	0	1
COG1302	S	-	Uncharacterized conserved protein YloU, alkaline shock protein (Asp23) family	0	0	7	7	1	4	5	2	0	1	0	0	2	0	1	1	0		0	0	0	0	0	0	0	0	0	0	0	0	1	0	1	1	1	1	1	1	0	0	0	0	0	0	0	0
COG1360	N	MotB	Flagellar motor protein MotB	0	0	7	7	1	2	3	2	0	0	0	2	1	0	0	0	0		0	0	1	1	1	1	1	0	0	0	0	0	0	0	0	0	0	0	0	0	0	0	0	0	0	0	0	0
COG1398	I	OLE1	Fatty-acid desaturase	0	0	7	7	1	4	6	2	0	0	2	2	0	0	1	1	0		0	0	0	0	0	0	0	0	0	0	0	0	0	0	0	0	0	0	0	0	0	0	0	0	0	0	0	0
COG2035	S	-	Uncharacterized membrane protein	0	0	7	7	1	3	5	2	1	0	0	0	0	0	2	2	0		0	0	1	1	1	1	1	0	0	0	0	0	0	0	0	0	0	0	0	0	0	0	0	0	0	0	0	0
COG3038	C	CybB	Cytochrome b561	0	0	7	7	1	2	3	2	0	0	1	2	0	0	0	0	0		1	1	0	0	0	0	0	0	0	0	0	0	0	0	0	0	0	0	0	0	0	1	1	0	0	0	0	0
COG3142	P	CutC	Copper homeostasis protein CutC	0	0	7	7	1	2	3	2	0	0	1	0	2	0	0	0	0		0	0	0	0	1	1	1	0	0	0	0	0	0	0	0	0	0	0	0	0	0	0	0	0	0	0	1	0
COG0134	E	TrpC	Indole-3-glycerol phosphate synthase	0	0	7	7	1	4	4	1	0	0	1	1	1	1	0	0	0		0	0	0	0	0	0	0	1	0	1	1	0	0	0	0	0	1	1	1	0	0	0	0	0	0	0	0	0
COG0165	E	ArgH	Argininosuccinate lyase	0	0	7	7	1	3	3	1	0	0	0	1	1	1	0	0	0		0	0	0	0	0	0	0	1	0	1	1	0	0	0	0	0	0	0	0	0	0	1	1	1	0	0	0	0
COG0381	M	WecB	UDP-N-acetylglucosamine 2-epimerase	0	0	7	7	1	4	4	1	0	0	0	1	1	0	1	0	1		0	0	0	0	0	0	0	0	0	0	0	0	0	0	0	0	0	0	0	0	0	0	0	0	0	0	0	0
COG0413	H	PanB	Ketopantoate hydroxymethyltransferase	0	0	7	7	1	4	4	1	0	0	1	1	1	1	0	0	0		1	1	0	0	0	0	0	1	0	1	1	0	0	0	0	0	0	0	0	0	0	0	0	0	0	0	0	0
COG0414	H	PanC	Panthothenate synthetase	0	0	7	7	1	4	4	1	0	0	1	1	1	1	0	0	0		1	1	0	0	0	0	0	1	0	1	1	0	0	0	0	0	0	0	0	0	0	0	0	0	0	0	0	0
COG0422	H	ThiC	Thiamine biosynthesis protein ThiC	0	0	7	7	1	1	1	1	0	0	0	0	0	1	0	0	0		1	1	0	0	0	0	0	1	0	1	1	0	0	0	0	0	0	0	0	0	0	1	1	0	0	0	0	0
COG0565	J	LasT	tRNA C32,U32 (ribose-2'-O)-methylase TrmJ or a related methyltransferase	0	0	7	7	1	3	3	1	0	0	1	1	0	0	0	0	1		0	0	0	0	0	0	0	0	0	1	1	0	0	0	0	0	0	0	0	0	0	0	0	0	0	0	0	0
COG1188	J	-	Ribosomal 50S subunit-recycling heat shock protein, contains S4 domain	0	0	7	7	1	4	4	1	0	1	1	1	1	0	0	0	0		0	0	0	0	0	0	0	1	0	0	0	0	0	0	0	0	0	0	0	1	0	0	0	0	0	0	0	0
COG1272	U	-	Predicted membrane channel-forming protein YqfA, hemolysin III family	0	0	7	7	1	3	3	1	0	0	0	0	1	1	0	1	0		0	0	1	1	1	0	1	0	0	0	0	1	0	0	0	0	0	0	0	0	0	0	0	0	0	0	0	0
COG1419	N	FlhF	Flagellar biosynthesis GTPase FlhF	0	0	7	7	1	2	2	1	0	0	0	1	1	0	0	0	0		0	0	1	1	1	1	1	0	0	0	0	0	0	0	0	0	0	0	0	0	0	0	0	0	0	0	0	0
COG1430	S	-	Uncharacterized conserved membrane protein, UPF0127 family	0	0	7	7	1	1	1	1	0	0	0	0	0	0	1	0	0		0	0	1	1	1	1	1	0	0	0	0	0	0	0	0	0	0	0	0	0	0	0	0	0	0	0	0	0
COG1494	G	GlpX	Fructose-1,6-bisphosphatase/sedoheptulose 1,7-bisphosphatase or related protein	0	0	7	7	1	2	2	1	0	0	1	0	0	1	0	0	0		1	1	0	0	0	0	0	0	0	0	0	0	0	0	0	0	0	0	0	0	0	1	1	0	0	0	0	0
COG1516	NU	FliS	Flagellin-specific chaperone FliS	0	0	7	7	1	2	2	1	0	0	0	1	1	0	0	0	0		0	0	1	1	1	1	1	0	0	0	0	0	0	0	0	0	0	0	0	0	0	0	0	0	0	0	0	0
COG1558	N	FlgC	Flagellar basal body rod protein FlgC	0	0	7	7	1	2	2	1	0	0	0	1	1	0	0	0	0		0	0	1	1	1	1	1	0	0	0	0	0	0	0	0	0	0	0	0	0	0	0	0	0	0	0	0	0
COG1564	H	THI80	Thiamine pyrophosphokinase	0	0	7	7	1	4	4	1	0	0	1	1	1	0	1	0	0		0	0	0	0	0	0	0	1	0	0	0	0	0	0	0	0	0	0	0	0	0	0	0	0	0	0	1	0
COG1585	O	-	Membrane protein implicated in regulation of membrane protease activity	0	0	7	7	1	2	2	1	0	0	0	0	0	1	0	0	1		0	0	0	0	0	0	0	0	0	0	0	0	0	0	0	0	0	0	0	0	0	0	0	0	0	0	0	1
COG1643	J	HrpA	HrpA-like RNA helicase	0	0	7	7	1	2	2	1	0	0	1	0	0	1	0	0	0		0	0	1	1	1	1	1	0	0	0	0	0	0	0	0	0	0	0	0	0	0	0	0	0	0	0	0	0
COG1677	N	FliE	Flagellar hook-basal body complex protein FliE	0	0	7	7	1	2	2	1	0	0	0	1	1	0	0	0	0		0	0	1	1	1	1	1	0	0	0	0	0	0	0	0	0	0	0	0	0	0	0	0	0	0	0	0	0
COG1684	N	FliR	Flagellar biosynthesis protein FliR	0	0	7	7	1	2	2	1	0	0	0	1	1	0	0	0	0		0	0	1	1	1	1	1	0	0	0	0	0	0	0	0	0	0	0	0	0	0	0	0	0	0	0	0	0
COG1780	F	NrdI	Protein involved in ribonucleotide reduction	0	0	7	7	1	1	1	1	0	0	0	0	0	1	0	0	0		0	0	0	0	0	1	0	0	1	0	0	0	0	0	0	0	0	0	0	0	0	0	0	0	0	0	1	0
COG1815	N	FlgB	Flagellar basal body rod protein FlgB	0	0	7	7	1	2	2	1	0	0	0	1	1	0	0	0	0		0	0	1	1	1	1	1	0	0	0	0	0	0	0	0	0	0	0	0	0	0	0	0	0	0	0	0	0
COG1843	N	FlgD	Flagellar hook assembly protein FlgD	0	0	7	7	1	2	2	1	0	0	0	1	1	0	0	0	0		0	0	1	1	1	1	1	0	0	0	0	0	0	0	0	0	0	0	0	0	0	0	0	0	0	0	0	0
COG1868	N	FliM	Flagellar motor switch protein FliM	0	0	7	7	1	2	2	1	0	0	0	1	1	0	0	0	0		0	0	1	1	1	1	1	0	0	0	0	0	0	0	0	0	0	0	0	0	0	0	0	0	0	0	0	0
COG1876	M	VanY	LD-carboxypeptidase LdcB, LAS superfamily	0	0	7	7	1	2	2	1	0	0	1	0	1	0	0	0	0		0	0	1	1	1	1	1	0	0	0	0	0	0	0	0	0	0	0	0	0	0	0	0	0	0	0	0	0
COG1916	S	-	Pheromone shutdown protein TraB, contains GTxH motif (function unknown)	0	0	7	7	1	2	2	1	0	0	0	0	0	0	1	1	0		0	0	1	1	1	1	1	0	0	0	0	0	0	0	0	0	0	0	0	0	0	0	0	0	0	0	0	0
COG1963	R	-	Acid phosphatase family membrane protein YuiD	0	0	7	7	1	1	1	1	0	0	0	0	1	0	0	0	0		0	0	1	1	1	1	1	0	0	0	0	0	0	0	0	0	0	0	0	0	0	0	0	0	0	0	0	0
COG1970	M	MscL	Large-conductance mechanosensitive channel	0	0	7	7	1	4	4	1	0	0	0	1	1	1	0	1	0		0	0	0	0	0	0	0	0	0	0	0	1	0	0	0	0	0	0	0	0	0	0	0	0	1	1	0	1
COG1987	N	FliQ	Flagellar biosynthesis protein FliQ	0	0	7	7	1	2	2	1	0	0	0	1	1	0	0	0	0		0	0	1	1	1	1	1	0	0	0	0	0	0	0	0	0	0	0	0	0	0	0	0	0	0	0	0	0
COG2110	J	-	O-acetyl-ADP-ribose deacetylase (regulator of RNase III), contains Macro domain	0	0	7	7	1	4	4	1	1	1	0	0	1	0	1	0	0		0	0	0	0	0	0	0	0	0	0	0	0	0	1	0	1	1	1	1	1	1	0	0	0	0	0	0	0
COG2121	S	-	Uncharacterized conserved protein, lysophospholipid acyltransferase (LPLAT) superfamily	0	0	7	7	1	3	3	1	0	0	0	0	0	0	1	1	1		0	0	0	0	0	0	0	0	0	0	0	0	0	0	0	0	0	0	0	0	0	0	0	0	0	0	0	0
COG2194	M	-	Phosphoethanolamine transferase for periplasmic glucans (OPG), alkaline phosphatase superfamily	0	0	7	7	1	1	1	1	0	0	0	0	0	0	0	0	1		0	0	0	0	0	0	0	0	0	1	0	0	0	0	0	0	0	0	0	0	0	0	0	0	0	0	0	0
COG2240	H	PdxK	Pyridoxal/pyridoxine/pyridoxamine kinase	0	0	7	7	1	1	1	1	0	0	1	0	0	0	0	0	0		0	0	1	1	1	1	1	1	0	0	0	0	0	0	0	0	0	0	0	0	0	0	0	1	0	0	0	0
COG2740	R	-	Predicted RNA-binding protein YlxR, DUF448 family	0	0	7	7	1	2	2	1	0	0	0	0	1	1	0	0	0		0	0	0	0	0	0	0	0	0	0	0	0	0	0	0	0	0	0	0	0	0	0	0	0	1	1	1	1
COG3088	CO	CcmH	Cytochrome c-type biogenesis protein CcmH/NrfF	0	0	7	7	1	1	1	1	0	0	0	1	0	0	0	0	0		1	1	0	0	0	0	0	0	0	1	1	0	0	0	0	0	0	0	0	0	0	1	1	0	0	0	0	0
COG3494	S	-	Uncharacterized conserved protein, DUF1009 family	0	0	7	7	1	1	1	1	0	0	0	0	0	0	0	0	1		0	0	0	0	0	0	0	0	0	0	0	0	0	0	0	0	0	0	0	0	0	0	0	0	0	0	0	0
COG3557	S	-	Uncharacterized domain/protein associated with RNAses G and E	0	0	7	7	1	1	1	1	0	0	0	0	1	0	0	0	0		0	0	0	0	0	0	0	0	1	0	0	0	0	0	0	0	0	0	0	0	0	0	0	0	1	1	0	1
COG3660	D	-	Mitochondrial fission protein ELM1	0	0	7	7	1	1	1	1	0	0	0	0	0	0	0	0	1		0	0	0	0	0	0	0	0	0	0	0	0	0	0	0	0	0	0	0	0	0	0	0	0	0	0	0	0
COG3671	S	-	Uncharacterized membrane protein	0	0	7	7	1	1	1	1	0	0	0	0	0	0	0	0	1		0	0	0	0	0	0	0	0	0	0	0	0	0	0	0	0	0	0	0	0	0	0	0	0	0	0	0	0
COG3737	S	-	Uncharacterized conserved protein, contains Mth938-like domain	0	0	7	7	1	2	2	1	0	0	1	1	0	0	0	0	0		1	1	0	0	0	0	0	0	0	1	1	0	0	0	0	0	0	0	0	0	0	1	1	0	0	0	0	0
COG3740	X	-	Phage head maturation protease	0	0	7	7	1	1	1	1	0	0	0	0	0	0	0	0	1		1	1	0	0	0	0	0	0	0	0	0	0	0	0	0	0	0	0	0	0	0	1	1	1	0	0	0	0
COG3932	S	#REF!	Uncharacterized conserved protein	0	0	7	7	1	2	2	1	0	0	0	1	0	0	0	1	0		1	1	0	0	0	0	0	0	0	0	0	0	0	0	0	0	0	0	0	0	0	1	1	0	0	0	0	0
COG3951	N	-	Rod binding protein domain	0	0	7	7	1	1	1	1	0	0	0	1	0	0	0	0	0		0	0	1	1	1	1	1	0	0	0	0	0	0	0	0	0	0	0	0	0	0	0	0	0	0	0	0	0
COG4235	CO	-	Cytochrome c-type biogenesis protein CcmH/NrfG	0	0	7	7	1	1	1	1	0	0	0	1	0	0	0	0	0		0	0	0	0	0	1	0	0	0	1	1	0	1	0	1	0	0	0	0	0	0	0	0	0	0	0	0	0
COG4520	M	LipA	Surface antigen	0	0	7	7	1	2	2	1	0	0	0	1	0	0	0	0	1		0	0	0	0	0	0	0	0	0	0	0	0	0	0	0	0	0	0	0	0	0	0	0	0	0	0	0	0
COG4633	R	-	Plastocyanin domain containing protein	0	0	7	7	1	1	1	1	0	0	0	0	0	0	0	0	1		0	0	0	0	0	0	0	0	0	0	0	0	0	0	0	0	0	0	0	0	0	0	0	0	0	0	0	0
COG4653	X	-	Predicted phage phi-C31 gp36 major capsid-like protein	0	0	7	7	1	1	1	1	0	0	0	0	0	0	0	0	1		1	1	0	0	0	0	0	0	0	0	0	0	0	0	0	0	0	0	0	0	0	1	1	1	0	0	0	0
COG4695	X	-	Phage portal protein BeeE	0	0	7	7	1	1	1	1	0	0	0	0	0	0	0	0	1		1	1	0	0	0	0	0	0	0	0	0	0	0	0	0	0	0	0	0	0	0	1	1	1	0	0	0	0
COG4765	S	-	Uncharacterized protein	0	0	7	7	1	1	1	1	0	0	0	0	0	0	0	0	1		0	0	0	0	0	0	0	0	0	0	0	0	0	0	0	0	0	0	0	0	0	0	0	0	0	0	0	0
COG5346	S	-	Uncharacterized membrane protein	0	0	7	7	1	1	1	1	0	0	0	0	0	0	0	0	1		0	0	0	0	0	0	0	0	0	0	0	0	0	0	0	0	0	0	0	0	0	0	0	0	0	0	0	0
COG5622	M	-	Protein required for attachment to host cells	0	0	7	7	1	4	4	1	1	0	0	0	0	0	1	1	1		0	0	0	0	0	0	0	0	0	0	0	0	0	0	0	0	0	0	0	0	0	0	0	0	0	0	0	0
COG1102	F	Cmk	Cytidylate kinase	0	0	7	7	1	0	0	0	0	0	0	0	0	0	0	0	0		0	0	1	1	1	1	1	0	0	0	0	0	0	0	0	0	0	0	0	0	0	0	0	0	0	0	0	0
COG1306	S	-	Uncharacterized protein	0	0	7	7	1	0	0	0	0	0	0	0	0	0	0	0	0		0	0	1	1	1	1	1	0	0	0	0	0	0	0	0	0	0	0	0	0	0	0	0	0	0	0	0	0
COG1315	S	-	Uncharacterized conserved protein, DUF342 family	0	0	7	7	1	0	0	0	0	0	0	0	0	0	0	0	0		0	0	1	1	1	1	1	0	0	0	0	0	0	0	0	0	0	0	0	0	0	0	0	0	0	0	0	0
COG1406	N	-	Chemotaxis protein CheX, a CheY~P-specific phosphatase	0	0	7	7	1	0	0	0	0	0	0	0	0	0	0	0	0		0	0	1	1	1	1	1	0	0	0	0	0	0	0	0	0	0	0	0	0	0	0	0	0	0	0	0	0
COG1580	N	FliL	Flagellar basal body-associated protein FliL	0	0	7	7	1	0	0	0	0	0	0	0	0	0	0	0	0		0	0	1	1	1	1	1	0	0	0	0	0	0	0	0	0	0	0	0	0	0	0	0	0	0	0	0	0
COG1582	R	FlgEa	Uncharacterized protein YlzI, FlbEa/FlbD family	0	0	7	7	1	0	0	0	0	0	0	0	0	0	0	0	0		0	0	1	1	1	1	1	0	0	0	0	0	0	0	0	0	0	0	0	0	0	0	0	0	0	0	0	0
COG1655	S	-	Uncharacterized protein, DUF2225 family	0	0	7	7	1	0	0	0	0	0	0	0	0	0	0	0	0		0	0	1	1	1	1	1	0	0	0	0	0	0	0	0	0	0	0	0	0	0	0	0	0	0	0	0	0
COG1699	N	-	Flagellar assembly factor FliW	0	0	7	7	1	0	0	0	0	0	0	0	0	0	0	0	0		0	0	1	1	1	1	1	0	0	0	0	0	0	0	0	0	0	0	0	0	0	0	0	0	0	0	0	0
COG1871	NT	CheD	Chemotaxis receptor (MCP) glutamine deamidase CheD	0	0	7	7	1	0	0	0	0	0	0	0	0	0	0	0	0		0	0	1	1	1	1	1	0	0	0	0	0	0	0	0	0	0	0	0	0	0	0	0	0	0	0	0	0
COG2080	C	CoxS	Aerobic-type carbon monoxide dehydrogenase, small subunit, CoxS/CutS family	0	0	7	7	1	0	0	0	0	0	0	0	0	0	0	0	0		0	0	1	1	1	1	1	0	0	0	0	0	0	0	0	0	0	0	0	0	0	0	0	0	0	0	0	0
COG2967	P	ApaG	Uncharacterized protein affecting Mg2+/Co2+ transport	0	0	7	7	1	0	0	0	0	0	0	0	0	0	0	0	0		1	1	0	0	0	0	0	0	0	1	1	0	0	0	0	0	0	0	0	0	0	1	1	0	0	0	0	0
COG4531	P	ZnuA	ABC-type Zn2+ transport system, periplasmic component/surface adhesin	0	0	7	7	1	0	0	0	0	0	0	0	0	0	0	0	0		1	1	0	0	0	0	0	0	0	1	1	0	0	0	0	0	0	0	0	0	0	1	1	0	0	0	0	0
COG5401	D	-	Spore germination protein GerM	0	0	7	7	1	0	0	0	0	0	0	0	0	0	0	0	0		0	0	1	1	1	1	1	0	0	0	0	0	0	0	0	0	0	0	0	0	0	0	0	0	0	0	0	0
COG5464	L	-	Predicted transposase YdaD	0	0	6	27	15	2	10	8	2	0	0	0	0	0	0	0	8		0	0	0	0	0	0	0	0	0	0	0	15	0	0	0	0	0	0	0	0	0	0	0	0	0	0	0	0
COG0610	V	-	Type I site-specific restriction-modification system, R (restriction) subunit and related helicases ...	0	0	6	12	6	1	1	1	0	0	1	0	0	0	0	0	0		0	0	0	0	0	0	0	0	0	0	0	0	0	0	0	0	0	0	0	0	0	0	0	0	1	2	0	1
COG1282	C	#REF!	NAD/NADP transhydrogenase beta subunit	0	0	6	8	3	3	3	1	0	0	0	1	0	1	0	0	1		0	0	0	0	0	0	0	0	0	0	0	0	0	0	0	0	0	0	0	0	0	0	0	0	0	0	0	0
COG4487	S	-	Uncharacterized protein	0	0	6	8	3	1	1	1	0	0	0	0	1	0	0	0	0		0	0	0	0	0	1	0	0	0	0	1	0	0	0	0	0	0	0	0	0	0	0	0	0	3	0	0	1
COG1061	KL	xpb	Superfamily II DNA or RNA helicase	0	0	6	8	2	3	5	3	0	0	1	1	0	3	0	0	0		0	0	0	0	0	0	0	0	0	0	0	0	0	0	0	0	0	0	0	0	0	0	0	2	1	1	0	0
COG1120	PH	FepC	ABC-type cobalamin/Fe3+-siderophores transport system, ATPase component	0	0	6	9	2	3	5	3	0	0	1	0	3	0	1	0	0		0	0	0	0	0	0	0	1	2	0	0	0	0	0	0	0	0	0	0	0	0	0	0	2	0	0	0	0
COG0019	E	LysA	Diaminopimelate decarboxylase	0	0	6	7	2	4	6	2	0	0	2	1	1	2	0	0	0		0	0	0	0	0	0	0	2	0	1	1	0	0	0	0	0	0	0	0	0	0	1	1	1	0	0	0	0
COG1577	I	ERG12	Mevalonate kinase	0	0	6	11	2	2	4	2	0	0	0	2	2	0	0	0	0		0	0	2	2	2	2	2	0	0	0	0	0	0	0	0	0	0	0	0	0	0	0	0	1	0	0	0	0
COG1735	R	0	Predicted metal-dependent hydrolase, phosphotriesterase family	0	0	6	7	2	2	3	2	0	0	0	0	2	1	0	0	0		0	0	0	0	0	0	0	0	0	0	0	0	0	0	0	0	0	0	0	0	0	0	0	0	1	1	0	1
COG3425	I	PksG	3-hydroxy-3-methylglutaryl CoA synthase	0	0	6	7	2	2	2	1	0	0	0	0	1	1	0	0	0		0	0	2	1	1	1	1	0	0	0	0	0	0	0	0	0	0	0	0	0	0	0	0	1	0	0	0	0
COG4666	R	-	TRAP-type uncharacterized transport system, fused permease components	0	0	6	11	2	0	0	0	0	0	0	0	0	0	0	0	0		2	2	0	0	0	0	0	0	0	0	0	0	0	0	0	0	0	0	0	0	0	2	2	0	0	0	0	0
COG1595	K	#REF!	DNA-directed RNA polymerase specialized sigma subunit, sigma24 family	0	0	6	6	1	3	18	14	0	0	0	1	3	14	0	0	0		0	0	0	0	0	0	0	0	0	0	0	0	0	0	0	0	0	0	0	0	0	0	0	0	1	1	0	1
COG0726	GM	CDA1	Peptidoglycan/xylan/chitin deacetylase, PgdA/CDA1 family	0	0	6	6	1	4	10	4	1	0	0	4	1	4	0	0	0		1	1	0	0	0	0	0	0	0	0	0	0	0	0	0	0	1	0	0	0	0	0	0	1	0	0	0	0
COG0598	P	CorA	Mg2+ and Co2+ transporter CorA	0	0	6	6	1	6	9	3	0	0	0	2	3	1	1	1	1		0	0	0	0	0	0	0	0	0	0	0	0	0	0	0	0	0	0	0	0	0	0	0	1	0	0	0	0
COG1506	E	DAP2	Dipeptidyl aminopeptidase/acylaminoacyl peptidase	0	1	6	6	1	5	7	2	0	0	0	1	0	1	2	1	2		0	0	0	0	0	0	0	0	0	0	0	0	0	0	0	0	0	0	0	0	0	0	0	1	0	0	0	0
COG1647	Q	-	Esterase/lipase	0	0	6	6	1	2	4	3	0	0	0	1	3	0	0	0	0		0	0	1	1	1	0	1	0	0	0	0	0	0	0	0	0	0	0	0	0	0	0	0	0	0	0	0	0
COG1694	V	MazG	NTP pyrophosphatase, house-cleaning of non-canonical NTPs	0	0	6	6	1	2	4	3	0	0	1	0	3	0	0	0	0		0	0	1	1	1	1	1	0	0	0	0	0	0	0	0	0	0	0	0	0	0	0	0	0	0	0	0	1
COG1902	C	NemA	2,4-dienoyl-CoA reductase or related NADH-dependent reductase, Old Yellow Enzyme (OYE) family	0	0	6	6	1	4	7	3	0	0	0	2	3	1	1	0	0		0	0	0	0	0	0	0	0	0	0	0	0	0	0	0	0	0	0	0	0	0	0	0	0	1	1	1	0
COG0737	FV	UshA	2',3'-cyclic-nucleotide 2'-phosphodiesterase/5'- or 3'-nucleotidase, 5'-nucleotidase family	0	0	6	6	1	2	3	2	0	0	0	1	2	0	0	0	0		0	0	0	0	0	0	0	0	0	1	1	0	0	0	0	0	0	0	0	0	0	0	0	0	1	1	0	0
COG1438	K	ArgR	Arginine repressor	0	1	6	6	1	4	4	1	0	1	0	1	1	1	0	0	0		0	0	0	0	0	0	0	0	0	0	0	0	0	1	0	0	1	1	1	1	1	0	0	0	0	0	0	0
COG2195	E	PepD	Di- or tripeptidase	0	0	6	6	1	1	2	2	0	0	0	0	2	0	0	0	0		0	0	1	1	1	1	1	0	0	0	0	0	0	0	0	0	0	0	0	0	0	0	0	1	0	0	0	0
COG2302	R	-	RNA-binding protein YlmH, contains S4-like domain	0	0	6	6	1	2	3	2	0	0	0	0	2	0	0	0	1		1	1	0	0	0	0	0	0	0	0	0	1	0	0	0	0	0	0	0	0	0	1	0	1	0	0	0	0
COG2309	E	AmpS	Leucyl aminopeptidase (aminopeptidase T)	0	0	6	6	1	1	2	2	0	0	0	0	2	0	0	0	0		0	0	1	1	1	1	1	0	0	0	0	0	0	0	0	0	0	0	1	0	0	0	0	0	0	0	0	0
COG3147	D	DedD	Cell division protein DedD (periplasmic protein involved in septation)	0	0	6	6	1	2	3	2	0	0	0	2	0	1	0	0	0		0	0	1	1	1	0	0	0	0	0	0	0	0	0	0	0	0	0	0	0	0	0	0	1	0	0	0	0
COG0002	E	ArgC	N-acetyl-gamma-glutamylphosphate reductase	0	0	6	6	1	2	2	1	0	0	0	0	1	1	0	0	0		0	0	0	0	0	0	0	1	0	1	1	0	0	0	0	0	0	0	0	0	0	1	1	1	0	0	0	0
COG0059	EH	IlvC	Ketol-acid reductoisomerase	0	0	6	6	1	3	3	1	0	0	1	0	1	1	0	0	0		1	1	0	0	0	0	0	1	0	1	1	0	0	0	0	0	0	0	0	0	0	0	0	0	0	0	0	0
COG0137	E	ArgG	Argininosuccinate synthase	0	0	6	6	1	3	3	1	0	0	0	1	1	1	0	0	0		0	0	0	0	0	0	0	1	0	1	1	0	0	0	0	0	0	0	0	0	0	1	1	1	0	0	0	0
COG0207	F	ThyA	Thymidylate synthase	0	0	6	6	1	5	5	1	1	0	1	1	1	1	0	0	0		0	0	0	0	0	0	0	1	0	1	1	1	0	0	0	0	0	0	0	0	0	0	0	1	0	0	0	0
COG0622	R	-	Predicted phosphodiesterase	0	0	6	6	1	3	3	1	1	0	0	0	1	1	0	0	0		0	0	0	0	0	0	0	0	0	0	1	1	0	0	0	0	0	0	0	0	0	0	0	0	0	0	0	0
COG1076	O	DjlA	DnaJ-domain-containing proteins 1	0	0	6	6	1	2	2	1	0	0	0	1	0	0	0	0	1		0	0	0	1	0	0	0	0	0	1	1	0	0	0	0	0	0	0	0	0	0	0	0	0	0	0	0	0
COG1257	I	HMG1	Hydroxymethylglutaryl-CoA reductase	0	0	6	6	1	2	2	1	0	0	0	1	1	0	0	0	0		0	0	1	1	1	1	1	0	0	0	0	0	0	0	0	0	0	0	0	0	0	0	0	1	0	0	0	0
COG1854	T	LuxS	S-ribosylhomocysteine lyase LuxS, autoinducer biosynthesis	0	0	6	6	1	1	1	1	0	0	0	0	1	0	0	0	0		0	0	1	1	1	1	1	0	0	0	0	0	0	0	0	0	0	0	0	0	0	0	0	1	0	0	0	0
COG2145	H	ThiM	Hydroxyethylthiazole kinase, sugar kinase family	0	0	6	6	1	1	1	1	0	0	0	0	1	0	0	0	0		0	0	0	0	0	0	0	0	0	0	0	0	0	1	0	1	1	1	0	0	1	0	0	1	0	0	0	0
COG2212	P	MnhF	Multisubunit Na+/H+ antiporter, MnhF subunit	0	0	6	6	1	2	2	1	0	0	0	0	1	0	0	0	1		0	0	0	0	0	0	0	0	0	0	0	0	0	0	0	0	0	0	0	0	0	0	0	0	0	0	0	0
COG2384	J	-	tRNA A22 N-methylase	0	0	6	6	1	1	1	1	0	0	0	0	1	0	0	0	0		0	0	0	0	0	0	0	0	1	0	0	0	0	0	0	0	0	0	0	0	0	0	0	0	0	0	1	0
COG2835	S	-	Uncharacterized conserved protein YbaR, Trm112 family	0	0	6	6	1	3	3	1	0	0	1	1	0	1	0	0	0		0	1	0	0	0	0	0	0	0	1	1	0	0	0	0	0	0	0	0	0	0	1	1	0	0	0	0	0
COG2868	S	-	Uncharacterized conserved protein YsxB, DUF464 family	0	0	6	6	1	1	1	1	0	0	0	0	1	0	0	0	0		0	0	0	0	0	0	0	0	0	0	0	0	0	0	0	0	0	0	0	0	0	0	0	0	0	0	1	0
COG3186	E	-	Phenylalanine-4-hydroxylase	0	0	6	6	1	3	3	1	0	1	0	1	0	0	0	0	1		0	0	0	0	0	0	0	0	0	0	0	0	0	1	0	1	1	1	0	1	1	0	0	0	0	0	0	0
COG3393	R	-	Predicted acetyltransferase, GNAT family	0	0	6	6	1	3	3	1	0	0	0	1	1	1	0	0	0		0	0	0	0	0	0	0	0	0	0	0	0	0	0	0	0	0	0	0	0	0	0	0	0	1	1	0	1
COG3407	I	MVD1	Mevalonate pyrophosphate decarboxylase	0	0	6	6	1	2	2	1	0	0	0	1	1	0	0	0	0		0	0	1	1	1	1	1	0	0	0	0	0	0	0	0	0	0	0	0	0	0	0	0	1	0	0	0	0
COG3641	S	PfoR	Uncharacterized membrane protein (does not regulate perfringolysin O expression)	0	0	6	6	1	1	1	1	0	0	0	0	1	0	0	0	0		0	0	0	0	0	0	0	0	0	0	0	0	0	0	0	0	0	0	0	0	0	0	0	1	0	0	1	0
COG4912	L	-	3-methyladenine DNA glycosylase AlkD	0	0	6	6	1	3	3	1	1	0	0	1	1	0	0	0	0		0	0	0	0	0	0	0	1	0	1	0	0	0	0	0	0	0	0	0	0	0	0	0	0	0	0	0	0
COG5362	X	-	Phage terminase large subunit	0	0	6	6	1	1	1	1	0	0	0	0	0	0	0	0	1		1	1	0	0	0	0	0	0	0	0	0	0	0	0	0	0	0	0	0	0	0	1	1	0	0	0	0	0
COG5410	S	-	Uncharacterized protein	0	0	6	6	1	2	2	1	0	0	0	0	0	1	0	0	1		1	1	0	0	0	0	0	0	0	0	0	0	0	0	0	0	0	0	0	0	0	1	1	0	0	0	0	0
COG5448	S	-	Uncharacterized protein	0	0	6	6	1	1	1	1	0	0	0	0	0	0	0	0	1		1	1	0	0	0	0	0	0	0	0	0	0	0	0	0	0	0	0	0	0	0	1	1	0	0	0	0	0
COG5468	S	-	Predicted secreted (periplasmic) protein	0	0	6	6	1	1	1	1	0	0	0	0	0	0	0	0	1		0	0	0	0	0	0	0	0	0	0	0	0	0	0	0	0	0	0	0	0	0	0	0	0	0	0	0	0
COG5508	S	-	Uncharacterized protein	0	0	6	6	1	1	1	1	0	0	0	0	0	0	0	0	1		0	0	0	0	0	0	0	0	0	0	0	0	0	0	0	0	0	0	0	0	0	0	0	0	0	0	0	0
COG1123	O	-	ABC-type glutathione transport system ATPase component, contains duplicated ATPase domain	0	0	6	6	1	0	0	0	0	0	0	0	0	0	0	0	0		0	0	0	0	0	0	0	0	0	0	0	0	0	0	0	0	0	0	0	0	0	0	0	0	1	0	1	0
COG2184	T	Fic	Fido, protein-threonine AMPylation domain	0	0	6	6	1	0	0	0	0	0	0	0	0	0	0	0	0		0	0	0	0	0	0	0	0	0	0	0	0	0	0	0	0	0	0	0	0	0	0	0	0	1	1	1	0
COG3334	N	-	Flagellar motility protein MotE, a chaperone for MotC folding	0	0	6	6	1	0	0	0	0	0	0	0	0	0	0	0	0		0	0	0	0	1	1	1	0	0	0	0	0	0	0	0	0	0	0	0	0	0	1	0	0	0	0	0	0
COG3623	G	SgaU	L-ribulose-5-phosphate 3-epimerase UlaE	0	0	6	6	1	0	0	0	0	0	0	0	0	0	0	0	0		0	0	0	0	0	0	0	0	0	0	0	0	0	0	0	0	0	0	0	0	0	0	0	0	1	1	0	1
COG5388	S	-	Uncharacterized protein	0	0	6	6	1	0	0	0	0	0	0	0	0	0	0	0	0		1	1	0	0	0	0	0	0	0	0	0	0	0	0	0	0	0	0	0	0	0	1	1	0	0	0	0	0
COG3328	X	-	Transposase (or an inactivated derivative)	0	0	5	44	23	3	75	64	0	0	0	0	0	64	9	0	2		0	0	0	0	0	0	0	0	0	0	0	12	0	0	0	0	0	0	0	0	0	0	0	23	0	0	0	1
COG2963	X	-	Transposase and inactivated derivatives	0	0	5	29	13	4	29	17	0	0	0	2	6	17	0	4	0		0	0	0	0	0	0	0	0	0	0	0	11	0	0	0	0	0	0	0	0	0	0	0	0	0	0	1	0
COG2865	K	-	Predicted transcriptional regulator, contains HTH domain	0	0	5	11	5	2	3	2	0	0	1	0	0	0	2	0	0		0	0	0	0	0	0	0	0	0	0	0	0	0	0	0	0	0	0	0	0	0	0	0	0	0	0	1	0
COG0656	Q	ARA1	Aldo/keto reductase, related to diketogulonate reductase	0	0	5	11	4	3	8	4	0	0	0	1	4	3	0	0	0		0	0	0	0	0	0	0	0	1	0	0	0	0	0	0	0	0	0	0	0	0	0	0	4	0	0	0	0
COG4115	V	-	Toxin component of the Txe-Axe toxin-antitoxin module, Txe/YoeB family	0	0	5	10	3	2	3	2	2	0	0	0	0	0	0	0	1		0	0	0	0	0	0	0	2	0	0	0	0	0	0	0	0	0	0	0	0	0	0	0	0	0	0	0	0
COG0863	L	-	DNA modification methylase	0	0	5	8	3	1	1	1	0	0	0	0	1	0	0	0	0		0	0	0	0	0	0	0	1	0	0	0	0	0	0	0	0	0	0	0	0	0	0	0	0	1	2	0	0
COG2211	G	MelB	Na+/melibiose symporter or related transporter	0	0	5	7	3	0	0	0	0	0	0	0	0	0	0	0	0		0	0	0	0	0	0	0	0	0	0	0	0	0	0	0	0	0	0	0	0	0	0	0	3	0	0	1	0
COG1349	KG	GlpR	DNA-binding transcriptional regulator of sugar metabolism, DeoR/GlpR family	0	0	5	8	2	1	7	7	0	0	0	0	7	0	0	0	0		0	0	0	0	0	0	0	0	0	0	0	0	0	0	0	0	0	0	0	0	0	0	0	0	0	0	2	0
COG0609	P	FepD	ABC-type Fe3+-siderophore transport system, permease component	0	0	5	7	2	2	5	4	0	0	0	0	4	0	1	0	0		0	0	0	0	0	0	0	1	2	0	0	0	0	0	0	0	0	0	0	0	0	0	0	1	0	0	0	0
COG1064	G	AdhP	D-arabinose 1-dehydrogenase, Zn-dependent alcohol dehydrogenase family	0	0	5	8	2	4	10	4	0	0	0	2	0	3	4	1	0		0	0	0	0	0	0	0	0	0	0	0	0	0	0	0	0	0	0	0	0	0	0	0	2	2	2	0	0
COG2223	P	NarK	Nitrate/nitrite transporter NarK	0	0	5	8	2	3	7	4	0	0	0	2	1	4	0	0	0		0	0	0	0	0	0	0	0	0	2	2	0	0	0	0	0	0	0	0	0	0	1	0	2	0	0	0	0
COG1487	R	VapC	Predicted nucleic acid-binding protein, contains PIN domain	0	0	5	8	2	2	4	3	0	0	0	0	0	1	0	0	3		0	0	0	0	0	0	0	0	0	0	0	0	0	0	0	0	0	0	0	0	0	0	0	0	0	0	0	0
COG2002	KV	AbrB	Bifunctional DNA-binding transcriptional regulator of stationary/sporulation/toxin gene expression and antitoxin component of the YhaV-PrlF toxin-antitoxin module	0	0	5	7	2	2	4	3	0	0	0	0	1	0	0	0	3		0	0	0	0	0	0	0	0	0	0	0	0	0	0	0	0	0	0	0	0	0	0	0	1	0	0	0	0
COG0111	HR	SerA	Phosphoglycerate dehydrogenase or related dehydrogenase	0	0	5	6	2	5	7	2	0	0	1	1	2	2	1	0	0		0	0	0	0	0	0	0	1	0	1	1	0	0	0	0	0	0	0	0	0	0	0	0	2	0	0	0	0
COG4870	O	-	Cysteine protease, C1A family	0	0	5	6	2	1	2	2	0	0	0	2	0	0	0	0	0		0	0	0	0	0	0	0	0	0	0	0	0	0	0	0	0	0	0	0	0	0	0	0	0	1	2	1	0
COG0460	E	ThrA	Homoserine dehydrogenase	0	0	5	6	2	2	2	1	0	0	0	0	1	1	0	0	0		0	0	0	0	0	0	0	1	0	1	1	0	0	0	0	0	0	0	0	0	0	0	0	2	0	0	0	0
COG1168	ER	MalY	Bifunctional PLP-dependent enzyme with beta-cystathionase and maltose regulon repressor activities	0	0	5	6	2	2	2	1	0	0	0	0	1	1	0	0	0		0	0	0	0	0	0	0	1	0	0	0	0	0	0	0	0	0	0	0	0	0	0	0	1	0	0	1	0
COG1206	J	Gid	Folate-dependent tRNA-U54 methylase TrmFO/GidA	0	0	5	8	2	1	1	1	0	0	0	0	1	0	0	0	0		0	0	0	0	0	0	0	0	0	0	0	0	0	0	0	0	0	0	0	0	0	0	0	0	1	1	2	0
COG1362	E	LAP4	Aspartyl aminopeptidase	0	0	5	10	2	3	3	1	0	0	0	0	0	1	1	1	0		0	0	2	2	2	2	2	0	0	0	0	0	0	0	0	0	0	0	0	0	0	0	0	0	0	0	0	0
COG2189	L	-	Adenine specific DNA methylase Mod	0	0	5	6	2	2	2	1	0	0	0	1	0	1	0	0	0		0	0	0	0	0	0	0	0	0	0	0	0	0	0	0	0	0	0	0	0	0	0	0	1	2	0	0	0
COG2859	S	-	Uncharacterized protein	0	0	5	6	2	1	1	1	1	0	0	0	0	0	0	0	0		0	0	0	2	1	1	1	0	0	0	0	1	0	0	0	0	0	0	0	0	0	0	0	0	0	0	0	0
COG2972	T	-	Sensor histidine kinase YesM	0	0	5	7	2	3	3	1	0	1	0	0	1	1	0	0	0		0	0	0	0	0	0	0	0	0	0	0	0	0	0	0	1	0	0	1	1	0	0	0	0	0	0	0	0
COG3579	E	PepC	Aminopeptidase C	0	0	5	6	2	1	1	1	0	0	0	0	1	0	0	0	0		0	0	0	0	0	0	0	0	0	0	0	0	0	0	0	0	0	0	0	0	0	0	0	1	0	0	0	0
COG1525	L	-	Endonuclease YncB, thermonuclease family	0	0	5	9	2	0	0	0	0	0	0	0	0	0	0	0	0		0	0	0	0	0	0	0	0	0	0	1	0	0	0	0	0	0	0	0	0	0	0	0	0	2	2	0	2
COG2861	G	-	Uncharacterized conserved protein YibQ, putative polysaccharide deacetylase 2 family	0	0	5	6	2	0	0	0	0	0	0	0	0	0	0	0	0		0	0	2	1	1	1	1	0	0	0	0	0	0	0	0	0	0	0	0	0	0	0	0	0	0	0	0	0
COG3077	V	RelB	Antitoxin component of the RelBE or YafQ-DinJ toxin-antitoxin module	0	0	5	6	2	0	0	0	0	0	0	0	0	0	0	0	0		0	0	0	0	0	0	0	0	0	0	0	0	0	0	0	0	0	0	0	0	0	0	0	0	0	0	0	0
COG3209	R	RhsA	Uncharacterized conserved protein RhaS, contains 28 RHS repeats	0	0	5	5	1	3	27	22	1	0	0	0	0	0	22	4	0		0	0	1	1	1	1	1	0	0	0	0	0	0	0	0	0	0	0	0	0	0	0	0	0	0	0	0	0
COG0346	Q	GloA	Catechol 2,3-dioxygenase or other lactoylglutathione lyase family enzyme	0	1	5	5	1	7	45	20	2	0	1	6	11	20	4	1	0		0	0	0	0	0	0	0	1	0	1	1	0	0	0	1	0	0	0	1	0	0	0	0	0	0	0	0	0
COG1846	K	MarR	DNA-binding transcriptional regulator, MarR family	0	0	5	5	1	5	32	14	0	0	1	2	14	14	1	0	0		0	0	0	0	0	0	0	0	0	0	0	0	0	0	0	0	0	0	0	0	0	0	0	1	0	0	0	0
COG0028	EH	0	Acetolactate synthase large subunit or other thiamine pyrophosphate-requiring enzyme	0	0	5	5	1	4	13	8	1	0	0	0	3	8	1	0	0		0	0	0	0	0	0	0	1	0	1	1	0	0	0	0	0	0	0	0	0	0	0	0	1	0	0	0	0
COG0431	C	-	NAD(P)H-dependent FMN reductase	0	0	5	5	1	7	12	3	2	0	2	1	1	1	3	2	0		0	0	0	0	0	0	0	0	1	0	0	1	0	0	0	0	0	0	0	0	0	0	0	1	0	0	0	0
COG0705	O	GlpG	Membrane associated serine protease, rhomboid family	0	0	5	5	1	6	10	3	3	0	0	1	1	1	3	1	0		0	0	0	0	0	0	0	1	0	0	0	1	0	0	0	0	0	0	0	0	0	0	0	0	0	0	0	0
COG1279	E	-	Arginine exporter protein ArgO	0	1	5	5	1	3	4	2	0	0	1	1	0	0	0	0	2		0	0	0	0	0	0	0	0	0	0	0	0	0	0	0	0	0	0	0	0	0	0	0	0	0	0	0	0
COG2333	R	ComEC	Metal-dependent hydrolase, beta-lactamase superfamily II	0	0	5	5	1	3	6	3	0	0	1	2	3	0	0	0	0		0	0	0	0	0	0	0	0	0	0	0	0	0	0	0	0	0	0	0	0	0	0	0	1	0	0	1	0
COG2340	S	-	Uncharacterized conserved protein YkwD, contains CAP (CSP/antigen 5/PR1) domain	0	0	5	5	1	3	5	3	0	0	0	1	1	3	0	0	0		0	0	1	1	1	1	1	0	0	0	0	0	0	0	0	0	0	0	0	0	0	0	0	0	0	0	0	0
COG1199	L	DinG	Rad3-related DNA helicase	0	0	5	5	1	5	6	2	0	0	0	1	2	1	1	1	0		0	0	0	0	1	1	1	0	0	1	1	0	0	0	0	0	0	0	0	0	0	0	0	0	0	0	0	0
COG1864	F	NUC1	DNA/RNA endonuclease G, NUC1	0	0	5	5	1	3	4	2	0	0	1	0	0	0	1	2	0		0	0	1	1	1	1	1	0	0	0	0	0	0	0	0	0	0	0	0	0	0	0	0	0	0	0	0	0
COG2057	I	AtoA	Acyl CoA:acetate/3-ketoacid CoA transferase, beta subunit	0	0	5	5	1	2	3	2	0	0	0	0	0	2	0	0	1		0	0	0	0	0	0	0	0	0	0	0	0	0	0	0	0	0	0	0	0	0	0	0	0	0	0	0	0
COG2113	E	ProX	ABC-type proline/glycine betaine transport system, periplasmic component	0	0	5	5	1	1	2	2	0	0	0	0	2	0	0	0	0		0	0	1	1	1	1	1	0	0	0	0	0	0	0	0	0	0	0	0	0	0	0	0	0	0	0	0	0
COG2376	G	DAK1	Dihydroxyacetone kinase	0	0	5	5	1	1	2	2	0	0	0	0	2	0	0	0	0		0	0	0	0	0	0	0	0	0	0	0	0	0	0	0	0	0	0	0	0	0	0	0	0	0	0	1	1
COG2911	U	-	Autotransporter translocation and assembly factor TamB	0	1	5	5	1	4	4	1	1	0	0	1	0	0	1	1	0		0	0	1	0	1	0	1	0	0	0	0	1	0	0	0	0	0	0	0	0	0	0	0	0	0	0	0	0
COG3412	T	-	PTS-EIIA-like component DhaM of the dihydroxyacetone kinase DhaKLM complex	0	0	5	5	1	1	2	2	0	0	0	0	2	0	0	0	0		0	0	0	0	0	0	0	0	0	0	0	0	0	0	0	0	0	0	0	0	0	0	0	0	0	0	1	1
COG0014	E	ProA	Gamma-glutamyl phosphate reductase	0	0	5	5	1	4	4	1	0	0	0	1	1	1	1	0	0		0	0	0	0	0	0	0	1	0	1	1	0	0	0	0	0	0	0	0	0	0	0	0	0	0	0	0	0
COG0063	F	-	NAD(P)H-hydrate repair enzyme Nnr, NAD(P)H-hydrate dehydratase domain	0	0	5	5	1	6	6	1	0	0	1	1	1	1	1	1	0		1	1	0	0	0	0	0	0	0	0	0	0	0	0	0	0	0	0	0	0	0	1	1	1	0	0	0	0
COG0263	E	ProB	Glutamate 5-kinase	0	0	5	5	1	4	4	1	0	0	0	1	1	1	1	0	0		0	0	0	0	0	0	0	1	0	1	1	0	0	0	0	0	0	0	0	0	0	0	0	0	0	0	0	0
COG0287	E	TyrA	Prephenate dehydrogenase	0	0	5	5	1	3	3	1	0	0	1	0	1	1	0	0	0		0	0	0	0	0	0	0	1	0	1	1	0	0	0	0	0	0	0	0	0	0	0	0	1	0	0	0	0
COG0498	E	ThrC	Threonine synthase	0	0	5	5	1	4	4	1	0	0	1	1	1	1	0	0	0		0	0	0	0	0	0	0	1	0	1	1	0	0	0	0	0	0	0	0	0	0	0	0	1	0	0	0	0
COG0506	E	PutA	Proline dehydrogenase	0	0	5	5	1	5	5	1	0	0	1	1	0	1	1	1	0		1	1	0	0	0	0	0	0	0	0	0	0	0	0	0	0	0	0	0	0	0	1	1	0	0	0	0	0
COG0579	G	-	L-2-hydroxyglutarate oxidase LhgO	0	0	5	5	1	1	1	1	0	0	0	0	0	1	0	0	0		0	0	0	0	0	0	0	0	0	0	0	0	0	0	0	0	0	0	0	0	0	0	0	0	0	0	1	1
COG1015	G	DeoB	Phosphopentomutase	0	0	5	5	1	3	3	1	0	0	1	1	1	0	0	0	0		0	0	0	0	0	0	0	0	0	0	0	0	0	0	0	0	0	0	0	0	0	0	0	0	1	1	0	1
COG1209	M	RfbA	dTDP-glucose pyrophosphorylase	0	0	5	5	1	6	6	1	0	0	1	1	1	1	1	1	0		0	0	0	0	0	0	0	1	0	0	0	0	0	0	0	0	0	0	0	0	0	0	0	1	0	0	0	0
COG1246	E	ArgA	N-acetylglutamate synthase or related acetyltransferase, GNAT family	0	0	5	5	1	3	3	1	0	0	0	1	0	1	0	0	1		0	0	0	0	0	0	0	0	0	1	1	0	0	0	0	0	0	0	0	0	0	0	0	0	0	0	0	0
COG1323	R	-	Predicted nucleotidyltransferase	0	0	5	5	1	1	1	1	0	0	0	0	1	0	0	0	0		0	0	0	0	0	0	0	0	0	0	0	0	0	0	0	0	0	0	0	0	0	0	0	1	1	1	0	1
COG1364	E	ArgJ	N-acetylglutamate synthase (N-acetylornithine aminotransferase)	0	0	5	5	1	2	2	1	0	0	0	0	1	1	0	0	0		0	0	0	0	0	0	0	0	0	1	1	0	0	0	0	0	0	0	0	0	0	1	1	1	0	0	0	0
COG1399	S	-	Uncharacterized metal-binding protein YceD, DUF177 family	0	0	5	5	1	7	7	1	1	0	1	1	1	1	1	1	0		0	0	0	0	0	0	0	0	0	1	1	0	1	0	1	0	0	0	0	0	0	0	0	0	0	0	1	0
COG1479	S	-	Uncharacterized conserved protein, contains ParB-like and HNH nuclease domains	0	0	5	5	1	1	1	1	0	0	0	0	1	0	0	0	0		0	0	0	0	0	0	0	0	0	0	0	0	0	0	0	0	0	0	0	0	0	0	0	0	0	0	1	1
COG1509	E	KamA	L-lysine 2,3-aminomutase (EF-P beta-lysylation pathway)	0	0	5	5	1	4	4	1	0	0	1	1	0	0	1	1	0		0	0	0	0	0	0	0	0	0	1	1	0	0	0	0	0	0	0	0	0	0	0	0	0	0	0	0	0
COG1658	J	-	5S rRNA maturation endonuclease (Ribonuclease M5), contains TOPRIM domain	0	0	5	5	1	1	1	1	0	0	0	0	1	0	0	0	0		0	0	1	0	0	0	0	0	0	0	0	0	0	0	0	0	0	0	0	0	0	0	0	0	0	0	1	0
COG1706	N	FlgI	Flagellar basal body P-ring protein FlgI	0	0	5	5	1	1	1	1	0	0	0	1	0	0	0	0	0		0	0	1	1	1	1	1	0	0	0	0	0	0	0	0	0	0	0	0	0	0	0	0	0	0	0	0	0
COG1814	P	-	Predicted Fe2+/Mn2+ transporter, VIT1/CCC1 family	0	0	5	5	1	3	3	1	0	0	0	1	0	1	1	0	0		0	0	0	0	0	0	0	0	0	0	0	0	0	0	1	1	1	1	0	0	0	0	0	0	0	0	0	0
COG1932	HE	SerC	Phosphoserine aminotransferase	0	0	5	5	1	4	4	1	0	0	1	1	1	1	0	0	0		0	0	0	0	0	0	0	1	0	1	1	0	0	0	0	0	0	0	0	0	0	0	0	1	0	0	0	0
COG2143	O	-	Thioredoxin-related protein	0	0	5	5	1	2	2	1	0	1	0	0	0	0	1	0	0		0	0	0	0	0	0	0	0	0	0	0	0	1	1	1	1	0	0	0	1	0	0	0	0	0	0	0	0
COG2269	J	-	Elongation factor P--beta-lysine ligase (EF-P beta-lysylation pathway)	0	0	5	5	1	4	4	1	0	0	1	1	0	0	1	1	0		0	0	0	0	0	0	0	0	0	1	1	0	0	0	0	0	0	0	0	0	0	0	0	0	0	0	0	0
COG2373	R	-	Uncharacterized conserved protein YfaS, alpha-2-macroglobulin family	0	0	5	5	1	1	1	1	0	0	0	1	0	0	0	0	0		0	0	0	0	0	0	0	0	0	0	0	0	0	0	0	0	0	0	0	0	0	0	0	0	0	0	0	0
COG2519	J	GCD14	tRNA A58 N-methylase Trm61	0	0	5	5	1	2	2	1	0	1	0	0	0	1	0	0	0		0	0	0	0	0	0	0	0	0	0	0	0	1	0	1	0	0	0	1	1	0	0	0	0	0	0	0	0
COG2739	K	-	Predicted DNA-binding protein YlxM, UPF0122 family	0	0	5	5	1	1	1	1	0	0	0	0	1	0	0	0	0		0	0	0	0	0	0	0	0	0	0	0	0	0	0	0	0	0	0	0	0	0	0	0	0	0	0	1	0
COG3022	P	-	Cytoplasmic iron level regulating protein YaaA, DUF328/UPF0246 family	0	0	5	5	1	3	3	1	0	0	1	1	0	0	0	0	1		0	0	0	0	0	0	0	0	0	0	0	0	0	0	0	0	0	0	0	0	0	0	0	1	0	0	0	0
COG3144	N	FliK	Flagellar hook-length control protein FliK	0	0	5	5	1	1	1	1	0	0	0	1	0	0	0	0	0		0	0	1	1	1	1	1	0	0	0	0	0	0	0	0	0	0	0	0	0	0	0	0	0	0	0	0	0
COG3155	Q	ElbB	Enhancing lycopene biosynthesis protein 2	0	0	5	5	1	1	1	1	0	0	1	0	0	0	0	0	0		1	1	0	0	0	0	0	0	0	0	0	0	0	0	0	0	0	0	0	0	0	1	1	0	0	0	0	0
COG3288	C	PntA	NAD/NADP transhydrogenase alpha subunit	0	0	5	5	1	3	3	1	0	0	0	1	0	1	0	0	1		0	0	0	0	0	0	0	0	0	0	0	0	0	0	0	0	0	0	0	0	0	0	0	0	0	0	0	0
COG3887	T	-	c-di-AMP phosphodiesterase, consists of a GGDEF-like and DHH domains	0	0	5	5	1	1	1	1	0	0	0	0	1	0	0	0	0		0	0	0	0	0	0	0	0	0	0	0	0	0	0	0	0	0	0	0	0	0	0	0	1	1	1	0	1
COG4175	E	ProV	ABC-type proline/glycine betaine transport system, ATPase component	0	0	5	5	1	1	1	1	0	0	0	0	1	0	0	0	0		0	0	1	1	1	1	1	0	0	0	0	0	0	0	0	0	0	0	0	0	0	0	0	0	0	0	0	0
COG4176	E	ProW	ABC-type proline/glycine betaine transport system, permease component	0	0	5	5	1	1	1	1	0	0	0	0	1	0	0	0	0		0	0	1	1	1	1	1	0	0	0	0	0	0	0	0	0	0	0	0	0	0	0	0	0	0	0	0	0
COG4230	E	-	Delta 1-pyrroline-5-carboxylate dehydrogenase	0	0	5	5	1	2	2	1	0	0	1	1	0	0	0	0	0		1	1	0	0	0	0	0	0	0	0	0	0	0	0	0	0	0	0	0	0	0	1	1	0	0	0	0	0
COG4443	S	-	Uncharacterized protein	0	0	5	5	1	1	1	1	0	0	0	0	1	0	0	0	0		0	0	0	0	0	0	0	0	0	0	0	0	0	0	0	0	0	0	0	0	0	0	0	0	1	1	0	0
COG4715	S	-	Uncharacterized conserved protein, contains Zn finger domain	0	0	5	5	1	2	2	1	0	1	0	1	0	0	0	0	0		0	0	0	0	0	0	0	0	0	0	0	0	1	0	1	0	0	0	1	1	0	0	0	0	0	0	0	0
COG4731	S	-	Uncharacterized conserved protein, DUF2147 family	0	0	5	5	1	2	2	1	0	0	0	1	0	0	1	0	0		0	0	1	1	1	1	1	0	0	0	0	0	0	0	0	0	0	0	0	0	0	0	0	0	0	0	0	0
COG5010	UW	TadD	Flp pilus assembly protein TadD, contains TPR repeats	0	0	5	5	1	3	3	1	0	0	0	0	1	0	1	1	0		0	0	0	1	0	0	0	1	0	0	0	0	0	0	0	0	1	1	0	0	0	0	0	0	0	0	0	0
COG5342	R	-	Invasion protein IalB, involved in pathogenesis	0	0	5	5	1	1	1	1	0	0	0	0	0	0	0	0	1		0	0	0	0	0	0	0	0	0	0	0	0	0	0	0	0	0	0	0	0	0	0	0	0	0	0	0	0
COG5449	S	-	Uncharacterized protein	0	0	5	5	1	1	1	1	0	0	0	0	0	0	0	0	1		1	1	0	0	0	0	0	0	0	0	0	0	0	0	0	0	0	0	0	0	0	1	1	0	0	0	0	0
COG0075	EF	-	Archaeal aspartate aminotransferase or a related aminotransferase, includes purine catabolism protein PucG	0	0	5	5	1	0	0	0	0	0	0	0	0	0	0	0	0		0	0	0	0	0	0	0	0	0	1	1	0	0	0	0	0	0	0	0	0	0	0	0	1	0	0	0	0
COG1437	TR	CyaB	Adenylate cyclase class IV, CYTH domain (includes archaeal enzymes of unknown function)	0	0	5	5	1	0	0	0	0	0	0	0	0	0	0	0	0		0	0	1	1	1	1	1	0	0	0	0	0	0	0	0	0	0	0	0	0	0	0	0	0	0	0	0	0
COG1620	C	LldP	L-lactate permease	0	0	5	5	1	0	0	0	0	0	0	0	0	0	0	0	0		0	0	1	1	1	1	1	0	0	0	0	0	0	0	0	0	0	0	0	0	0	0	0	0	0	0	0	0
COG1883	C	OadB	Na+-transporting methylmalonyl-CoA/oxaloacetate decarboxylase, beta subunit	0	0	5	5	1	0	0	0	0	0	0	0	0	0	0	0	0		0	0	0	0	0	0	0	1	0	1	1	0	0	0	0	0	0	0	0	0	0	0	0	0	0	0	0	0
COG3683	R	-	ABC-type uncharacterized transport system, periplasmic component	0	0	5	5	1	0	0	0	0	0	0	0	0	0	0	0	0		0	0	0	0	1	1	1	0	0	0	0	0	0	0	0	0	0	0	0	0	0	0	0	0	0	0	0	0
COG3893	L	-	Inactivated superfamily I helicase	0	0	5	5	1	0	0	0	0	0	0	0	0	0	0	0	0		1	1	0	0	0	0	0	0	0	0	0	0	0	0	0	0	0	0	0	0	0	1	1	0	0	0	0	0
COG3898	S	-	Uncharacterized membrane-anchored protein	0	0	5	5	1	0	0	0	0	0	0	0	0	0	0	0	0		1	1	0	0	0	0	0	0	0	0	0	0	0	0	0	0	0	0	0	0	0	1	1	0	0	0	0	0
COG4145	H	PanF	Na+/panthothenate symporter	0	0	5	5	1	0	0	0	0	0	0	0	0	0	0	0	0		0	0	1	1	1	1	1	0	0	0	0	0	0	0	0	0	0	0	0	0	0	0	0	0	0	0	0	0
COG4630	F	XdhA	Xanthine dehydrogenase, iron-sulfur cluster and FAD-binding subunit A	0	0	5	5	1	0	0	0	0	0	0	0	0	0	0	0	0		0	0	1	1	1	1	1	0	0	0	0	0	0	0	0	0	0	0	0	0	0	0	0	0	0	0	0	0
COG5183	O	#N/A	E3 ubiquitin-protein ligase DOA10	0	0	5	5	1	0	0	0	0	0	0	0	0	0	0	0	0		0	0	0	0	0	0	1	0	0	0	0	0	0	0	0	0	0	0	0	0	0	0	0	0	0	0	0	1
COG5421	X	-	Transposase	0	0	4	56	39	1	1	1	0	0	0	1	0	0	0	0	0		0	0	0	0	0	0	0	0	0	0	0	0	0	0	0	0	0	0	0	0	0	0	0	0	2	14	0	0
COG2161	V	StbD	Antitoxin component YafN of the YafNO toxin-antitoxin module, PHD/YefM family	0	0	4	13	4	3	3	1	0	0	0	1	0	0	0	1	1		0	0	0	0	0	0	0	0	0	0	0	0	0	0	0	0	0	0	0	0	0	0	0	0	0	0	0	0
COG2918	H	#REF!	Gamma-glutamylcysteine synthetase	0	0	4	7	4	2	2	1	0	0	1	0	1	0	0	0	0		0	0	0	0	0	0	0	0	0	1	1	0	0	0	0	0	0	0	0	0	0	0	0	4	0	0	0	0
COG0491	R	GloB	Glyoxylase or a related metal-dependent hydrolase, beta-lactamase superfamily II	0	0	4	8	3	7	22	8	1	0	2	3	3	8	3	2	0		0	0	0	0	0	0	0	1	0	2	3	0	0	0	0	0	0	0	0	0	0	0	0	0	0	0	0	0
COG1087	M	GalE	UDP-glucose 4-epimerase	0	1	4	6	3	4	6	2	0	0	1	0	1	0	2	2	0		0	0	0	0	0	0	0	1	0	0	0	0	0	0	0	0	0	0	0	0	0	0	0	1	0	0	0	0
COG1363	EG	FrvX	Putative aminopeptidase FrvX	0	0	4	9	3	4	8	3	2	0	0	1	3	2	0	0	0		0	0	0	0	0	0	0	0	0	0	0	0	0	0	0	0	0	0	0	0	0	0	0	0	3	2	0	2
COG2252	F	-	Xanthine/uracil/vitamin C permease, AzgA family	0	0	4	7	3	3	5	3	0	0	1	1	3	0	0	0	0		0	0	0	2	0	3	0	0	0	0	0	0	0	0	0	0	0	0	0	0	0	0	0	1	0	0	0	0
COG0038	P	EriC	H+/Cl- antiporter ClcA	0	0	4	6	3	4	5	2	0	0	1	2	1	1	0	0	0		0	0	0	0	0	0	0	1	0	1	1	0	0	0	0	0	0	0	0	0	0	0	0	3	0	0	0	0
COG1018	C	Hmp	Ferredoxin-NADP reductase	0	0	4	5	2	4	12	7	0	0	1	3	0	7	0	0	1		0	0	0	0	0	0	0	0	0	2	1	1	0	0	0	0	0	0	0	0	0	0	0	0	0	0	0	0
COG0667	R	Tas	Predicted oxidoreductase (related to aryl-alcohol dehydrogenase)	0	0	4	5	2	6	18	6	0	0	1	1	3	6	6	1	0		0	0	2	1	0	0	0	0	0	0	0	0	0	0	0	0	0	0	0	0	0	0	0	1	0	0	0	0
COG1252	C	Ndh	NADH dehydrogenase, FAD-containing subunit	0	0	4	6	2	5	10	5	0	0	1	1	2	5	0	1	0		0	0	0	0	0	0	0	0	0	2	2	0	0	0	0	0	0	0	0	0	0	0	0	1	0	0	0	0
COG3243	I	PhaC	Poly(3-hydroxyalkanoate) synthetase	0	0	4	6	2	2	8	5	0	0	0	5	0	0	0	0	3		0	0	0	0	0	0	0	0	0	0	0	0	0	0	0	0	0	0	0	0	0	0	0	0	0	0	0	0
COG4118	V	Phd	Antitoxin component of toxin-antitoxin stability system, DNA-binding transcriptional repressor	0	0	4	7	2	1	5	5	0	0	0	0	0	0	0	0	5		0	0	0	0	0	0	0	0	0	0	0	0	0	0	0	0	0	0	0	0	0	0	0	0	0	0	0	0
COG0031	E	CysK	Cysteine synthase	0	1	4	5	2	5	7	3	0	0	1	1	1	3	1	0	0		0	0	0	0	0	0	0	0	0	1	1	0	0	0	0	0	0	0	0	0	0	0	0	2	0	0	0	0
COG0079	E	HisC	Histidinol-phosphate/aromatic aminotransferase or cobyric acid decarboxylase	0	0	4	5	2	3	8	4	0	0	0	2	2	4	0	0	0		0	0	0	0	0	0	0	1	0	2	1	0	0	0	0	0	0	0	0	0	0	0	0	1	0	0	0	0
COG3201	H	PnuC	Nicotinamide riboside transporter PnuC	0	0	4	5	2	1	4	4	0	0	4	0	0	0	0	0	0		0	0	0	0	0	0	0	1	0	0	0	1	0	0	0	0	0	0	0	0	0	0	0	2	0	0	0	1
COG0147	EH	TrpE	Anthranilate/para-aminobenzoate synthases component I	0	0	4	6	2	6	11	3	0	0	2	2	2	3	1	1	0		0	0	0	0	0	0	0	1	0	2	2	0	0	0	0	0	0	0	0	0	0	0	0	0	0	0	0	0
COG0514	L	RecQ	Superfamily II DNA helicase RecQ	0	0	4	5	2	4	7	3	3	0	0	1	2	1	0	0	0		0	0	0	0	0	0	0	1	0	0	0	2	0	0	0	0	0	0	0	0	0	0	0	1	0	0	0	0
COG0620	E	MetE	Methionine synthase II (cobalamin-independent)	0	0	4	8	2	3	7	3	0	2	0	0	3	2	0	0	0		0	0	0	0	0	0	0	0	0	2	0	0	0	0	0	0	0	0	0	2	0	0	0	2	0	0	0	0
COG0744	M	MrcB	Membrane carboxypeptidase (penicillin-binding protein)	0	1	4	5	2	2	4	2	0	0	0	0	2	2	0	0	0		0	0	0	0	0	0	0	0	0	1	0	0	0	0	0	0	0	0	0	0	0	0	0	2	0	0	0	0
COG1088	M	RfbB	dTDP-D-glucose 4,6-dehydratase	0	1	4	5	2	7	8	2	1	0	1	1	1	1	2	1	0		0	0	0	0	0	0	0	1	0	0	0	1	0	0	0	0	0	0	0	0	0	0	0	2	0	0	0	0
COG1555	L	ComEA	DNA uptake protein ComE and related DNA-binding proteins	0	0	4	5	2	4	7	3	3	0	0	1	2	1	0	0	0		0	0	0	0	0	0	0	0	0	0	0	2	0	0	1	0	0	0	0	0	0	0	0	0	0	0	0	1
COG1653	G	UgpB	ABC-type glycerol-3-phosphate transport system, periplasmic component	0	0	4	6	2	3	7	3	0	0	0	1	3	3	0	0	0		0	0	0	0	0	0	0	0	0	0	0	0	0	0	0	0	0	0	0	0	0	0	0	0	1	1	0	0
COG0367	E	AsnB	Asparagine synthetase B (glutamine-hydrolyzing)	0	0	4	5	2	5	7	2	1	0	1	0	1	2	2	0	0		0	0	0	0	0	0	0	1	0	1	1	0	0	0	0	0	0	0	0	0	0	0	0	2	0	0	0	0
COG0826	O	-	Collagenase-like protease, PrtC family	0	0	4	5	2	2	3	2	0	0	1	0	2	0	0	0	0		0	0	0	0	0	0	0	1	0	1	1	0	0	0	0	0	0	0	0	0	0	0	0	0	0	0	0	0
COG2151	O	PaaD	Metal-sulfur cluster biosynthetic enzyme	0	0	4	6	2	5	7	2	2	0	1	1	1	2	0	0	0		0	0	0	0	0	0	0	1	0	0	0	2	0	0	0	0	0	0	0	0	0	0	1	0	0	0	0	0
COG0069	E	GltB	Glutamate synthase domain 2	0	0	4	5	2	4	4	1	0	0	1	1	1	1	0	0	0		0	0	0	0	0	0	0	1	0	1	1	0	0	0	0	0	0	0	0	0	0	0	0	2	0	0	0	0
COG3093	V	VapI	Plasmid maintenance system antidote protein VapI, contains XRE-type HTH domain	0	0	4	5	2	1	1	1	0	0	0	0	0	0	0	1	0		0	0	0	0	0	0	0	0	0	0	0	1	0	0	0	0	0	0	0	0	0	0	0	0	0	0	0	0
COG3221	P	PhnD	ABC-type phosphate/phosphonate transport system, periplasmic component	0	0	4	6	2	1	1	1	0	0	0	0	0	0	1	0	0		0	0	0	0	0	0	0	0	0	0	0	0	0	0	1	0	0	0	0	0	0	0	0	0	0	0	2	0
COG4096	V	HsdR	Type I site-specific restriction endonuclease, part of a restriction-modification system	0	0	4	6	2	2	2	1	0	0	0	0	0	1	0	0	1		0	0	0	0	0	0	0	0	2	0	0	0	0	0	0	0	0	0	0	0	0	0	0	0	0	0	0	0
COG5185	D	#N/A	Protein involved in chromosome segregation, interacts with SMC proteins	0	0	4	5	2	1	1	1	1	0	0	0	0	0	0	0	0		0	0	0	0	0	0	0	1	0	0	0	0	0	1	0	0	2	0	0	0	1	0	0	0	0	0	0	0
COG0425	O	SirA	TusA-related sulfurtransferase	0	0	4	6	2	0	0	0	0	0	0	0	0	0	0	0	0		0	0	0	0	0	0	0	1	0	2	2	0	0	0	0	0	0	0	0	0	0	0	0	0	0	0	0	0
COG1897	E	MetA	Homoserine trans-succinylase	0	0	4	5	2	0	0	0	0	0	0	0	0	0	0	0	0		0	0	0	0	0	0	0	1	0	1	1	0	0	0	0	0	0	0	0	0	0	0	0	2	0	0	0	0
COG0640	K	ArsR	DNA-binding transcriptional regulator, ArsR family	0	0	4	4	1	5	12	5	1	0	2	1	3	5	0	0	0		0	0	0	0	0	0	0	0	0	1	1	0	0	0	0	0	0	0	0	0	0	0	0	0	0	0	0	1
COG1404	O	AprE	Serine protease, subtilisin family	0	0	4	4	1	2	5	4	0	0	0	1	0	4	0	0	0		0	0	0	0	0	0	0	0	0	0	0	0	0	0	0	0	0	0	0	0	0	0	0	0	1	1	0	0
COG4374	V	-	PIN domain nuclease, a component of toxin-antitoxin system (PIN domain)	0	0	4	4	1	1	4	4	0	0	0	0	0	0	0	0	4		0	0	0	0	0	0	0	0	0	0	0	0	0	0	0	0	0	0	0	0	0	0	0	0	0	0	0	0
COG0110	R	WbbJ	Acetyltransferase (isoleucine patch superfamily)	0	0	4	4	1	6	8	3	0	0	0	1	3	1	1	1	1		0	0	0	0	0	0	0	0	0	0	0	1	0	0	0	0	0	0	0	0	0	0	0	1	0	0	0	0
COG0824	I	FcbC	Acyl-CoA thioesterase FadM	0	0	4	4	1	6	10	3	0	0	1	2	1	3	2	1	0		0	0	0	0	0	0	0	1	0	0	0	0	0	0	0	0	0	0	0	0	0	0	0	0	0	0	0	0
COG0846	O	SIR2	NAD-dependent protein deacetylase, SIR2 family	0	1	4	4	1	2	3	2	0	0	0	0	1	2	0	0	0		0	0	0	0	0	0	0	1	0	0	0	0	0	0	0	0	0	0	0	0	0	0	0	0	1	1	0	0
COG3599	D	DivIVA	Cell division septum initiation DivIVA, interacts with FtsZ, MinD and other proteins	0	0	4	4	1	3	6	3	1	0	0	0	2	3	0	0	0		0	0	0	0	0	0	0	0	0	0	0	0	0	0	0	0	0	0	0	0	0	0	0	0	0	0	1	0
COG0004	P	AmtB	Ammonia channel protein AmtB	0	0	4	4	1	2	3	2	0	0	0	0	1	2	0	0	0		0	0	0	0	0	0	0	1	0	1	1	0	0	0	0	0	0	0	0	0	0	0	0	1	0	0	0	0
COG0007	H	CysG	Uroporphyrinogen-III methylase (siroheme synthase)	0	0	4	4	1	2	3	2	0	0	0	0	1	2	0	0	0		0	0	0	0	0	0	0	1	0	1	1	0	0	0	0	0	0	0	0	0	0	0	0	0	0	0	0	0
COG0062	F	-	NAD(P)H-hydrate repair enzyme Nnr, NAD(P)H-hydrate epimerase domain	0	0	4	4	1	5	6	2	0	0	1	2	0	1	1	1	0		1	1	0	0	0	0	0	0	0	0	0	0	0	0	0	0	0	0	0	0	0	1	1	0	0	0	0	0
COG0065	E	LeuC	Homoaconitase/3-isopropylmalate dehydratase large subunit	0	0	4	4	1	3	4	2	0	0	1	0	1	2	0	0	0		0	0	0	0	0	0	0	1	0	1	1	0	0	0	0	0	0	0	0	0	0	0	0	1	0	0	0	0
COG0107	E	HisF	Imidazole glycerol phosphate synthase subunit HisF	0	0	4	4	1	3	4	2	0	0	0	2	1	1	0	0	0		0	0	0	0	0	0	0	1	0	1	1	0	0	0	0	0	0	0	0	0	0	0	0	1	0	0	0	0
COG0118	E	HisH	Imidazoleglycerol phosphate synthase glutamine amidotransferase subunit HisH	0	0	4	4	1	3	4	2	0	0	0	2	1	1	0	0	0		0	0	0	0	0	0	0	1	0	1	1	0	0	0	0	0	0	0	0	0	0	0	0	1	0	0	0	0
COG0512	EH	PabA	Anthranilate/para-aminobenzoate synthase component II	0	0	4	4	1	6	8	2	0	0	1	2	2	1	1	1	0		0	0	0	0	0	0	0	1	0	1	1	0	0	0	0	0	0	0	0	0	0	0	0	0	0	0	0	0
COG0578	C	GlpA	Glycerol-3-phosphate dehydrogenase	0	0	4	4	1	4	5	2	0	0	1	1	1	2	0	0	0		0	0	1	1	1	0	1	0	0	0	0	0	0	0	0	0	0	0	0	0	0	0	0	0	0	0	0	0
COG0716	C	FldA	Flavodoxin	0	0	4	4	1	2	3	2	0	0	0	0	2	0	0	0	1		0	0	0	0	0	0	0	0	0	0	0	0	0	0	0	0	0	0	0	0	0	0	0	0	0	0	0	0
COG0800	G	Eda	2-keto-3-deoxy-6-phosphogluconate aldolase	0	0	4	4	1	2	3	2	0	0	0	2	1	0	0	0	0		0	0	0	0	0	0	0	1	0	0	0	0	0	0	0	0	0	0	0	0	0	0	0	0	0	0	0	0
COG1554	G	ATH1	Trehalose and maltose hydrolase (possible phosphorylase)	0	0	4	4	1	2	3	2	0	0	0	0	2	1	0	0	0		0	0	0	0	0	0	0	0	0	0	0	0	0	0	0	0	0	0	0	0	0	0	0	0	0	0	1	1
COG1605	E	PheA	Chorismate mutase	0	0	4	4	1	4	6	2	0	0	2	1	1	2	0	0	0		0	0	0	0	0	0	0	1	0	1	1	0	0	0	0	0	0	0	0	0	0	0	0	0	0	0	0	0
COG1696	M	DltB	D-alanyl-lipoteichoic acid acyltransferase DltB, MBOAT superfamily	0	0	4	4	1	2	3	2	0	0	0	2	1	0	0	0	0		0	0	0	0	0	0	0	0	0	1	0	0	0	0	0	0	0	0	0	0	0	0	0	1	0	0	0	0
COG1788	I	AtoD	Acyl CoA:acetate/3-ketoacid CoA transferase, alpha subunit	0	0	4	4	1	2	3	2	0	0	0	0	0	2	0	0	1		0	0	0	0	0	0	0	0	0	0	0	0	0	0	0	0	0	0	0	0	0	0	0	0	0	0	0	0
COG2137	O	OraA	SOS response regulatory protein OraA/RecX, interacts with RecA	0	0	4	4	1	7	9	2	1	0	1	2	1	1	2	1	0		0	0	0	0	0	0	0	1	0	0	0	0	0	0	0	0	0	0	0	0	0	0	0	1	0	0	0	0
COG2253	V	-	Predicted nucleotidyltransferase component of viral defense system	0	0	4	4	1	4	6	2	0	0	0	2	0	1	2	1	0		0	0	0	0	0	0	0	0	0	0	0	0	0	0	0	0	0	0	0	0	0	0	0	0	0	0	1	0
COG2503	R	-	Predicted secreted acid phosphatase	0	0	4	4	1	2	3	2	0	0	2	1	0	0	0	0	0		0	0	0	0	0	0	0	0	0	0	0	0	0	0	0	0	0	0	0	0	0	0	0	0	1	1	0	1
COG2957	E	-	Agmatine/peptidylarginine deiminase	0	0	4	4	1	3	4	2	0	0	1	1	2	0	0	0	0		0	0	0	0	0	0	0	1	0	0	0	0	0	0	0	0	0	0	0	0	0	0	0	0	0	0	1	0
COG3170	NW	FimV	Tfp pilus assembly protein FimV	0	0	4	4	1	3	4	2	0	0	1	2	0	1	0	0	0		1	1	0	0	0	0	0	0	0	0	0	0	0	0	0	0	0	0	0	0	0	0	1	1	0	0	0	0
COG3439	S	-	Uncharacterized conserved protein, DUF302 family	0	0	4	4	1	2	3	2	0	0	0	1	0	2	0	0	0		0	0	0	0	0	0	0	0	0	1	1	0	0	0	0	0	0	0	0	0	0	0	0	0	0	0	0	0
COG4632	G	EpsL	Exopolysaccharide biosynthesis protein related to N-acetylglucosamine-1-phosphodiester alpha-N-acety...	0	0	4	4	1	3	4	2	0	0	0	0	0	1	2	0	1		0	0	1	0	1	1	1	0	0	0	0	0	0	0	0	0	0	0	0	0	0	0	0	0	0	0	0	0
COG5340	V	-	Transcriptional regulator, predicted component of viral defense system	0	0	4	4	1	4	6	2	0	0	0	2	0	1	1	2	0		0	0	0	0	0	0	0	0	0	0	0	0	0	0	0	0	0	0	0	0	0	0	0	0	1	1	0	0
COG0040	E	HisG	ATP phosphoribosyltransferase	0	0	4	4	1	3	3	1	0	0	0	1	1	1	0	0	0		0	0	0	0	0	0	0	1	0	1	1	0	0	0	0	0	0	0	0	0	0	0	0	1	0	0	0	0
COG0067	E	GltB	Glutamate synthase domain 1	0	0	4	4	1	2	2	1	0	0	0	0	1	1	0	0	0		0	0	0	0	0	0	0	1	0	1	1	0	0	0	0	0	0	0	0	0	0	0	0	1	0	0	0	0
COG0070	E	GltB	Glutamate synthase domain 3	0	0	4	4	1	2	2	1	0	0	0	0	1	1	0	0	0		0	0	0	0	0	0	0	1	0	1	1	0	0	0	0	0	0	0	0	0	0	0	0	1	0	0	0	0
COG0129	EG	IlvD	Dihydroxyacid dehydratase/phosphogluconate dehydratase	0	0	4	4	1	3	3	1	0	0	0	1	1	1	0	0	0		0	0	0	0	0	0	0	1	0	1	1	0	0	0	0	0	0	0	0	0	0	0	0	0	0	0	0	0
COG0141	E	HisD	Histidinol dehydrogenase	0	0	4	4	1	3	3	1	0	0	0	1	1	1	0	0	0		0	0	0	0	0	0	0	1	0	1	1	0	0	0	0	0	0	0	0	0	0	0	0	1	0	0	0	0
COG0440	E	IlvH	Acetolactate synthase, small subunit	0	0	4	4	1	3	3	1	0	0	1	0	1	1	0	0	0		0	0	0	0	0	0	0	1	0	1	1	0	0	0	0	0	0	0	0	0	0	0	0	0	0	0	0	0
COG0615	M	TagD	Glycerol-3-phosphate cytidylyltransferase, cytidylyltransferase family	0	0	4	4	1	4	4	1	0	0	0	0	1	0	1	1	1		0	0	0	0	0	0	0	0	0	1	0	0	0	0	0	0	0	0	0	0	0	0	0	0	0	0	0	0
COG0757	E	AroQ	3-dehydroquinate dehydratase	0	0	4	4	1	3	3	1	0	0	1	1	0	1	0	0	0		0	0	0	0	0	0	0	1	0	1	1	0	0	0	0	0	0	0	0	0	0	0	0	0	0	0	0	0
COG1093	J	SUI2	Translation initiation factor 2, alpha subunit (eIF-2alpha)	0	0	4	4	1	1	1	1	0	0	1	0	0	0	0	0	0		0	0	0	0	0	0	0	0	0	0	1	0	0	0	0	0	0	0	0	0	0	1	0	0	0	0	0	0
COG1101	R	PhnK	ABC-type uncharacterized transport system, ATPase component	0	0	4	4	1	1	1	1	0	0	0	0	0	0	0	0	1		0	0	0	0	0	0	0	0	0	0	0	0	0	0	0	0	0	0	0	0	0	0	0	0	0	0	0	0
COG1281	O	-	Redox-regulated molecular chaperone, HSP33 family	0	0	4	4	1	2	2	1	0	0	0	1	1	0	0	0	0		0	0	0	0	0	0	0	0	0	0	0	0	0	0	0	0	0	0	0	0	0	0	0	1	0	0	1	0
COG1648	H	CysG	Siroheme synthase (precorrin-2 oxidase/ferrochelatase domain)	0	0	4	4	1	2	2	1	0	0	0	0	1	1	0	0	0		0	0	0	0	0	0	0	1	0	1	1	0	0	0	0	0	0	0	0	0	0	0	0	0	0	0	0	0
COG1799	D	SepF	FtsZ-interacting cell division protein YlmF	0	0	4	4	1	2	2	1	0	0	0	0	1	1	0	0	0		0	0	0	0	0	0	0	0	0	0	0	0	0	0	0	0	0	0	0	0	0	0	0	0	0	0	1	0
COG1995	H	PdxA	4-hydroxy-L-threonine phosphate dehydrogenase PdxA	0	0	4	4	1	1	1	1	0	0	0	1	0	0	0	0	0		0	0	0	0	0	0	0	1	0	1	1	0	0	0	0	0	0	0	0	0	0	0	0	0	0	0	0	0
COG2077	O	Tpx	Peroxiredoxin	0	0	4	4	1	2	2	1	0	0	0	0	1	1	0	0	0		0	0	0	0	0	0	0	0	0	0	0	0	0	0	0	0	0	0	0	0	0	0	0	0	1	1	0	0
COG2609	C	AceE	Pyruvate dehydrogenase complex, dehydrogenase (E1) component	0	0	4	4	1	3	3	1	0	0	1	1	0	1	0	0	0		0	0	0	0	0	0	0	0	0	1	1	0	0	0	0	0	0	0	0	0	0	0	0	0	0	0	0	0
COG2908	M	-	UDP-2,3-diacylglucosamine pyrophosphatase LpxH	0	0	4	4	1	2	2	1	0	0	1	1	0	0	0	0	0		0	0	0	0	0	0	0	0	0	1	1	1	0	0	0	0	0	0	0	0	0	0	0	0	0	0	0	0
COG2956	M	-	Lipopolysaccharide biosynthesis regulator YciM, contains six TPR domains and a predicted metal-binding C-terminal domain	0	0	4	4	1	3	3	1	1	0	0	1	0	0	0	0	1		0	0	0	1	0	0	0	0	0	0	0	1	0	0	0	0	0	0	0	0	0	0	0	0	0	0	0	0
COG2973	K	TrpR	Trp operon repressor	0	0	4	4	1	1	1	1	0	0	1	0	0	0	0	0	0		0	0	0	0	0	0	0	0	0	0	0	0	0	0	1	0	1	1	1	0	0	0	0	0	0	0	0	0
COG2976	T	-	Putative negative regulator of RcsB-dependent stress response	0	0	4	4	1	3	3	1	0	0	1	1	0	0	1	0	0		0	0	0	0	0	0	0	0	0	1	1	0	0	0	0	0	0	0	0	0	0	0	0	0	0	0	0	0
COG3071	S	HemY	Uncharacterized conserved protein HemY, contains two TPR repeats	0	0	4	4	1	2	2	1	0	0	0	1	0	0	0	0	1		0	0	0	0	0	0	0	0	0	0	0	0	0	0	0	0	0	0	0	0	0	0	0	0	0	0	0	0
COG3481	J	MptB	3'-5' exoribonuclease YhaM, can participate in 23S rRNA maturation, HD superfamily	0	0	4	4	1	1	1	1	0	0	0	0	1	0	0	0	0		0	0	0	0	0	0	0	0	0	0	0	0	0	0	0	0	0	0	0	0	0	0	0	1	0	0	1	0
COG3957	G	-	Phosphoketolase	0	0	4	4	1	3	3	1	0	0	0	0	0	1	1	1	0		0	0	0	0	0	0	0	0	0	0	0	0	0	0	0	0	0	0	0	0	0	0	0	1	1	1	0	0
COG4095	S	-	Uncharacterized conserved protein, contains PQ loop repeat	0	0	4	4	1	2	2	1	0	0	0	1	0	0	0	0	1		0	0	0	0	0	0	0	0	0	0	0	1	0	0	0	0	0	0	0	0	0	0	0	0	0	0	0	0
COG4108	J	PrfC	Peptide chain release factor RF-3	0	0	4	4	1	4	4	1	0	0	1	1	1	0	0	1	0		0	0	0	0	0	0	0	0	0	1	1	0	0	0	0	0	0	0	0	0	0	0	0	1	0	0	0	0
COG4120	R	-	ABC-type uncharacterized transport system, permease component	0	0	4	4	1	1	1	1	0	0	0	0	0	0	0	0	1		0	0	0	0	0	0	0	0	0	0	0	0	0	0	0	0	0	0	0	0	0	0	0	0	0	0	0	0
COG4121	J	-	tRNA U34 5-methylaminomethyl-2-thiouridine-forming methyltransferase MnmC	0	0	4	4	1	1	1	1	0	0	0	1	0	0	0	0	0		0	0	1	1	1	0	1	0	0	0	0	0	0	0	0	0	0	0	0	0	0	0	0	0	0	0	0	0
COG4553	I	DepA	Poly-beta-hydroxyalkanoate depolymerase	0	0	4	4	1	2	2	1	0	0	0	0	0	1	0	0	1		0	0	0	0	0	0	0	0	0	0	0	0	0	0	0	0	0	0	0	0	0	0	0	0	0	0	0	0
COG4953	M	PbpC	Membrane carboxypeptidase/penicillin-binding protein PbpC	0	0	4	4	1	2	2	1	0	0	0	1	0	0	0	0	1		0	0	0	0	0	0	0	0	0	0	0	0	0	0	0	0	0	0	0	0	0	0	0	0	0	0	0	0
COG5016	C	-	Pyruvate/oxaloacetate carboxyltransferase	0	0	4	4	1	1	1	1	0	0	0	1	0	0	0	0	0		0	0	0	0	0	0	0	0	0	1	1	0	0	0	0	0	0	0	0	0	0	0	0	0	0	0	0	0
COG5510	S	-	Predicted small secreted protein	0	0	4	4	1	1	1	1	0	0	0	0	0	0	0	0	1		0	0	0	0	0	0	0	0	0	0	0	0	0	0	0	0	0	0	0	0	0	0	0	0	0	0	0	0
COG3070	K	TfoX	Transcriptional regulator of competence genes, TfoX/Sxy family	0	0	4	4	1	0	0	0	0	0	0	0	0	0	0	0	0		0	0	0	0	0	0	0	0	0	0	0	0	0	0	0	0	0	0	0	0	0	0	0	0	0	0	0	0
COG5385	S	-	Uncharacterized protein	0	0	4	4	1	0	0	0	0	0	0	0	0	0	0	0	0		1	1	0	0	0	0	0	0	0	0	0	0	0	0	0	0	0	0	0	0	0	1	1	0	0	0	0	0
COG5454	S	-	Predicted secreted protein	0	0	4	4	1	0	0	0	0	0	0	0	0	0	0	0	0		1	1	0	0	0	0	0	0	0	0	0	0	0	0	0	0	0	0	0	0	0	1	1	0	0	0	0	0
COG5497	S	-	Predicted secreted protein	0	0	4	4	1	0	0	0	0	0	0	0	0	0	0	0	0		0	0	1	1	0	0	0	0	0	0	0	0	0	0	0	0	0	0	0	0	0	0	0	0	0	0	0	0
COG5522	S	-	Uncharacterized membrane protein YwaF	0	0	4	4	1	0	0	0	0	0	0	0	0	0	0	0	0		0	0	0	0	0	0	0	0	0	0	0	0	0	0	0	0	0	0	0	0	0	0	0	0	1	1	0	0
COG1943	X	-	REP element-mobilizing transposase RayT	0	0	3	15	11	3	14	8	8	0	0	5	0	1	0	0	0		0	0	0	0	0	1	0	0	0	0	0	0	0	0	0	0	0	0	0	0	0	0	0	0	0	0	0	0
COG3385	X	-	IS4 transposase	0	0	3	14	8	2	3	2	0	0	0	0	0	0	2	1	0		0	0	0	0	0	0	0	0	0	0	0	1	0	0	0	0	0	0	0	0	0	0	0	0	0	5	0	0
COG0583	K	LysR	DNA-binding transcriptional regulator, LysR family	0	0	3	9	6	6	43	14	0	0	7	14	9	9	3	1	0		0	0	0	0	0	0	0	0	0	1	0	0	0	0	0	0	0	0	0	0	0	0	0	6	0	0	0	0
COG2010	C	CccA	Cytochrome c, mono- and diheme variants	0	0	3	8	4	3	7	3	0	0	0	2	0	2	3	0	0		0	0	0	0	0	0	0	0	0	2	4	0	0	0	0	0	0	0	0	0	0	0	0	0	0	0	0	0
COG1013	C	PorB	Pyruvate:ferredoxin oxidoreductase or related 2-oxoacid:ferredoxin oxidoreductase, beta subunit	0	0	3	8	4	3	4	2	0	0	0	1	2	1	0	0	0		0	0	0	0	0	0	0	4	0	0	0	0	0	0	0	0	0	0	0	0	0	0	0	0	0	0	0	0
COG0657	I	Aes	Acetyl esterase/lipase	0	0	3	5	3	5	22	15	0	0	3	1	2	15	1	0	0		0	0	0	0	0	0	0	0	0	0	0	0	0	0	0	0	0	0	0	0	0	0	0	3	0	0	0	0
COG0119	E	LeuA	Isopropylmalate/homocitrate/citramalate synthases	0	0	3	5	3	4	8	3	0	0	2	2	1	3	0	0	0		0	0	0	0	0	0	0	3	0	1	1	0	0	0	0	0	0	0	0	0	0	0	0	0	0	0	0	0
COG0347	TE	GlnK	Nitrogen regulatory protein PII	0	0	3	7	3	3	4	2	0	0	0	2	1	1	0	0	0		0	0	0	0	0	0	0	3	0	2	2	0	0	0	0	0	0	0	0	0	0	0	0	0	0	0	0	0
COG0674	C	PorA	Pyruvate:ferredoxin oxidoreductase or related 2-oxoacid:ferredoxin oxidoreductase, alpha subunit	0	0	3	5	3	3	3	1	0	0	0	1	1	1	0	0	0		0	0	0	0	0	0	0	3	0	0	0	0	0	0	0	0	0	0	0	0	0	0	0	0	0	0	0	0
COG1014	C	PorG	Pyruvate:ferredoxin oxidoreductase or related 2-oxoacid:ferredoxin oxidoreductase, gamma subunit	0	0	3	5	3	3	3	1	0	0	0	1	1	1	0	0	0		0	0	0	0	0	0	0	3	0	0	0	0	0	0	0	0	0	0	0	0	0	0	0	0	0	0	0	0
COG2920	P	DsrC	Sulfur relay (sulfurtransferase) protein, DsrC/TusE family	0	0	3	7	3	1	1	1	0	0	1	0	0	0	0	0	0		0	0	0	0	0	0	0	0	0	3	3	0	0	0	0	0	0	0	0	0	0	0	0	0	0	0	0	0
COG1476	K	-	DNA-binding transcriptional regulator, XRE-family HTH domain	0	0	3	4	2	3	12	8	0	0	0	1	8	3	0	0	0		0	0	0	0	0	0	0	0	0	0	0	0	0	0	0	0	0	0	0	0	0	0	0	2	0	0	0	0
COG2755	E	TesA	Lysophospholipase L1 or related esterase	0	0	3	5	2	3	12	6	0	0	1	0	5	6	0	0	0		0	0	0	0	0	0	0	0	0	0	0	0	0	0	0	0	0	0	0	0	0	0	0	2	0	0	0	1
COG0614	P	FepB	ABC-type Fe3+-hydroxamate transport system, periplasmic component	0	0	3	5	2	2	7	5	0	0	0	0	5	2	0	0	0		0	0	0	0	0	0	0	1	0	0	0	0	0	0	0	0	0	0	0	0	0	0	0	2	0	0	0	0
COG0662	G	0	Mannose-6-phosphate isomerase, cupin superfamily	0	0	3	4	2	5	10	3	0	0	2	3	1	3	1	0	0		0	0	0	0	0	0	0	0	0	2	0	0	0	0	0	0	0	0	0	0	0	0	0	0	1	1	0	0
COG2244	M	RfbX	Membrane protein involved in the export of O-antigen and teichoic acid	0	0	3	4	2	4	8	3	2	0	2	0	3	0	1	0	0		0	0	0	0	0	0	0	1	0	1	0	0	0	0	0	0	0	0	0	0	0	0	0	2	0	0	0	0
COG2604	S	-	Uncharacterized conserved protein	0	0	3	5	2	2	6	3	0	0	0	0	0	0	3	3	0		0	0	0	0	0	0	0	0	0	0	0	0	0	0	0	0	0	0	0	0	0	0	0	0	0	0	0	0
COG3264	M	-	Small-conductance mechanosensitive channel	0	1	3	4	2	3	4	2	0	0	0	2	0	0	1	0	1		0	0	0	0	0	0	0	2	0	0	0	0	0	0	0	0	0	0	0	0	0	0	0	0	0	0	0	0
COG0399	M	WecE	dTDP-4-amino-4,6-dideoxygalactose transaminase	0	0	3	5	2	4	7	2	0	0	1	2	0	0	2	2	0		0	0	0	0	0	0	0	0	0	0	0	0	0	0	0	0	0	0	0	0	0	0	0	0	0	0	0	0
COG1393	P	ArsC	Arsenate reductase and related proteins, glutaredoxin family	0	0	3	5	2	6	8	2	0	0	2	1	2	1	1	1	0		0	0	0	0	0	0	0	0	0	2	2	0	0	0	0	0	0	0	0	0	0	0	0	0	0	0	0	0
COG1778	MR	-	3-deoxy-D-manno-octulosonate 8-phosphate phosphatase KdsC and related HAD superfamily phosphatases	0	0	3	4	2	3	4	2	0	0	1	1	0	0	2	0	0		0	0	0	0	0	0	0	1	0	2	1	0	0	0	0	0	0	0	0	0	0	0	0	0	0	0	0	0
COG4668	G	MtlA	Mannitol/fructose-specific phosphotransferase system, IIA domain	0	0	3	5	2	1	2	2	0	0	0	0	2	0	0	0	0		0	0	0	0	0	0	0	0	0	0	0	0	0	0	0	0	0	0	0	0	0	0	0	0	0	0	2	0
COG1979	C	-	Alcohol dehydrogenase YqhD, Fe-dependent ADH family	0	0	3	4	2	1	1	1	0	0	0	0	1	0	0	0	0		0	0	0	0	0	0	0	1	0	0	0	0	0	0	0	0	0	0	0	0	0	0	0	0	0	0	0	0
COG2213	G	MtlA	Phosphotransferase system, mannitol-specific IIBC component	0	0	3	5	2	1	1	1	0	0	0	0	1	0	0	0	0		0	0	0	0	0	0	0	0	0	0	0	0	0	0	0	0	0	0	0	0	0	0	0	0	0	0	2	0
COG4535	P	CorC	Mg2+ and Co2+ transporter CorC, contains CBS pair and CorC-HlyC domains	0	0	3	4	2	2	2	1	0	0	1	1	0	0	0	0	0		0	0	0	0	0	0	0	0	0	1	1	0	0	0	0	0	0	0	0	0	0	0	0	0	0	0	0	0
COG4750	MI	LicC	CTP:phosphocholine cytidylyltransferase involved in choline phosphorylation for cell surface LPS epi...	0	0	3	4	2	0	0	0	0	0	0	0	0	0	0	0	0		0	0	0	0	0	0	0	0	0	0	0	0	0	0	0	0	0	0	0	0	0	0	0	0	0	0	0	0
COG5293	S	#REF!	Uncharacterized protein YydD, contains DUF2326 domain	0	0	3	4	2	0	0	0	0	0	0	0	0	0	0	0	0		0	0	0	0	0	0	0	0	0	0	0	0	0	0	0	0	0	0	0	0	0	0	0	0	0	0	1	0
COG5304	K	0	Predicted DNA binding protein, CopG/RHH family	0	0	3	4	2	0	0	0	0	0	0	0	0	0	0	0	0		0	0	0	0	0	0	0	0	0	0	0	0	0	0	0	0	0	0	0	0	0	0	0	0	0	0	0	0
COG1024	I	CaiD	Enoyl-CoA hydratase/carnithine racemase	0	0	3	3	1	5	65	55	1	0	1	5	0	55	3	0	0		0	0	0	0	0	0	0	0	0	0	0	1	0	0	0	0	0	0	0	0	0	0	0	0	0	0	0	0
COG2827	L	-	Predicted endonuclease, GIY-YIG superfamily	0	0	3	3	1	6	19	12	0	0	1	12	1	0	2	1	2		0	0	0	0	0	0	0	0	0	0	0	0	0	0	0	0	0	0	0	0	0	0	0	0	0	0	0	0
COG0406	G	phoE	Broad specificity phosphatase PhoE	0	0	3	3	1	4	19	10	0	0	0	0	7	10	1	1	0		0	0	0	0	0	0	0	0	0	0	1	0	0	0	0	0	0	0	0	0	0	0	0	1	0	0	0	0
COG3707	TK	AmiR	Two-component response regulator, AmiR/NasT family, consists of REC and RNA-binding antiterminator (ANTAR) domains	0	0	3	3	1	2	9	8	0	0	0	0	1	8	0	0	0		0	0	0	0	0	0	0	0	0	1	1	0	0	0	0	0	0	0	0	0	0	0	0	0	0	0	0	0
COG2146	PQ	{NirD}	Ferredoxin subunit of nitrite reductase or a ring-hydroxylating dioxygenase	0	0	3	3	1	3	7	5	0	0	0	1	0	5	1	0	0		0	0	0	0	0	0	0	0	0	1	1	0	0	0	0	0	0	0	0	0	0	0	0	0	0	0	0	0
COG0288	P	CynT	Carbonic anhydrase	0	1	3	3	1	5	11	3	0	0	1	3	0	2	3	2	0		0	0	0	0	0	0	0	0	0	1	1	0	0	0	0	0	0	0	0	0	0	0	0	0	0	0	0	0
COG1501	G	-	Alpha-glucosidase, glycosyl hydrolase family GH31	0	0	3	3	1	2	7	4	0	0	3	0	4	0	0	0	0		0	0	0	0	0	0	0	0	0	0	0	0	0	0	0	0	0	0	0	0	0	0	0	0	0	0	1	0
COG1522	K	Lrp	DNA-binding transcriptional regulator, Lrp family	0	0	3	3	1	4	8	4	1	0	0	2	1	4	0	0	0		0	0	0	0	0	0	0	1	0	0	0	1	0	0	0	0	0	0	0	0	0	0	0	0	0	0	0	0
COG2132	DPM	SufI	Multicopper oxidase with three cupredoxin domains (includes cell division protein FtsP and spore coat protein CotA)	0	0	3	3	1	3	8	4	0	0	0	4	0	1	3	0	0		0	0	0	0	0	0	0	0	0	1	1	0	0	0	0	0	0	0	0	0	0	0	0	1	0	0	0	0
COG2893	G	ManX	Phosphotransferase system, mannose/fructose-specific component IIA	0	0	3	3	1	1	4	4	0	0	0	0	4	0	0	0	0		0	0	0	0	0	0	0	0	0	0	0	0	0	0	0	0	0	0	0	0	0	0	0	1	0	0	0	0
COG3444	G	-	Phosphotransferase system, mannose/fructose/N-acetylgalactosamine-specific component IIB	0	0	3	3	1	1	4	4	0	0	0	0	4	0	0	0	0		0	0	0	0	0	0	0	0	0	0	0	0	0	0	0	0	0	0	0	0	0	0	0	1	0	0	0	0
COG3715	G	ManY	Phosphotransferase system, mannose/fructose/N-acetylgalactosamine-specific component IIC	0	0	3	3	1	1	4	4	0	0	0	0	4	0	0	0	0		0	0	0	0	0	0	0	0	0	0	0	0	0	0	0	0	0	0	0	0	0	0	0	1	0	0	0	0
COG3716	G	ManZ	Phosphotransferase system, mannose/fructose/N-acetylgalactosamine-specific component IID	0	0	3	3	1	1	4	4	0	0	0	0	4	0	0	0	0		0	0	0	0	0	0	0	0	0	0	0	0	0	0	0	0	0	0	0	0	0	0	0	1	0	0	0	0
COG0246	G	MtlD	Mannitol-1-phosphate/altronate dehydrogenases	0	0	3	3	1	1	3	3	0	0	0	0	0	3	0	0	0		0	0	0	0	0	0	0	0	0	0	0	0	0	0	0	0	0	0	0	0	0	0	0	0	0	0	1	0
COG0785	CO	CcdA	Cytochrome c biogenesis protein CcdA	0	0	3	3	1	2	4	3	0	0	0	0	0	3	0	1	0		0	0	0	0	0	0	0	0	0	0	0	0	0	0	0	0	0	0	0	0	0	0	0	0	0	0	0	0
COG1807	M	ArnT	4-amino-4-deoxy-L-arabinose transferase or related glycosyltransferase of PMT family	0	0	3	3	1	5	7	3	1	0	1	3	0	0	1	1	0		0	0	0	0	0	0	0	0	0	0	0	1	0	0	0	0	0	0	0	0	0	0	0	1	0	0	0	0
COG0066	E	LeuD	3-isopropylmalate dehydratase small subunit	0	0	3	3	1	3	4	2	0	0	1	0	1	2	0	0	0		0	0	0	0	0	0	0	1	0	1	1	0	0	0	0	0	0	0	0	0	0	0	0	0	0	0	0	0
COG0239	DP	CrcB	Fluoride ion exporter CrcB/FEX, affects chromosome condensation	0	0	3	3	1	4	6	2	0	0	1	1	2	2	0	0	0		0	0	0	0	0	0	0	1	0	1	1	0	0	0	0	0	0	0	0	0	0	0	0	0	0	0	0	0
COG0303	H	MoeA	Molybdopterin biosynthesis enzyme	0	0	3	3	1	2	3	2	0	0	0	0	1	2	0	0	0		0	0	0	0	0	0	0	0	0	1	1	0	0	0	0	0	0	0	0	0	0	0	0	1	0	0	0	0
COG0308	E	PepN	Aminopeptidase N	0	0	3	3	1	5	6	2	1	0	1	2	0	1	1	0	0		0	0	0	0	0	0	0	0	0	1	0	0	0	0	0	0	0	0	0	0	0	0	0	1	0	0	0	0
COG0521	H	MoaB	Molybdopterin biosynthesis enzyme MoaB	0	0	3	3	1	2	3	2	0	0	0	0	1	2	0	0	0		0	0	0	0	0	0	0	0	0	1	1	0	0	0	0	0	0	0	0	0	0	0	0	1	0	0	0	0
COG1023	G	Gnd	6-phosphogluconate dehydrogenase (decarboxylating)	0	1	3	3	1	1	1	1	0	0	0	0	0	1	0	0	0		0	0	0	0	0	0	0	0	0	0	0	0	0	0	0	0	0	0	0	0	0	0	0	0	0	0	1	0
COG1575	H	MenA	1,4-dihydroxy-2-naphthoate octaprenyltransferase	0	0	3	3	1	5	6	2	1	0	0	0	2	1	1	1	0		0	0	0	0	0	0	0	1	0	0	0	0	0	0	0	0	0	0	0	0	0	0	0	1	0	0	0	0
COG1773	C	-	Rubredoxin	0	0	3	3	1	3	4	2	0	0	1	1	0	2	0	0	0		0	0	0	0	0	0	0	0	0	0	1	0	0	0	0	0	0	0	0	0	0	0	0	0	0	0	0	0
COG1898	M	RfbC	dTDP-4-dehydrorhamnose 3,5-epimerase or related enzyme	0	0	3	3	1	6	7	2	1	0	0	1	1	1	2	1	0		0	0	0	0	0	0	0	1	0	0	0	1	0	0	0	0	0	0	0	0	0	0	0	0	0	0	0	0
COG2805	NW	PilT	Tfp pilus assembly protein PilT, pilus retraction ATPase	0	0	3	3	1	2	4	2	0	0	2	2	0	0	0	0	0		1	1	0	0	0	0	0	0	0	0	0	0	0	0	0	0	0	0	0	0	0	1	0	0	0	0	0	0
COG4856	S	-	Uncharacterized protein, YbbR domain	0	0	3	3	1	1	2	2	0	0	0	0	2	0	0	0	0		0	0	0	0	0	0	0	0	0	0	0	0	0	0	0	0	0	0	0	0	0	0	0	1	0	0	0	0
COG5611	R	-	Predicted nucleic-acid-binding protein, contains PIN domain	0	0	3	3	1	2	3	2	1	0	0	0	0	0	0	0	2		0	0	0	0	0	0	0	0	0	0	0	0	0	0	0	0	0	0	0	0	0	0	0	0	0	0	0	0
COG0029	H	NadB	Aspartate oxidase	0	0	3	3	1	4	4	1	0	0	1	1	1	1	0	0	0		0	0	0	0	0	0	0	1	0	1	1	0	0	0	0	0	0	0	0	0	0	0	0	0	0	0	0	0
COG0077	E	PheA	Prephenate dehydratase	0	0	3	3	1	4	4	1	0	0	1	1	1	1	0	0	0		0	0	0	0	0	0	0	1	0	1	1	0	0	0	0	0	0	0	0	0	0	0	0	0	0	0	0	0
COG0106	E	HisA	Phosphoribosylformimino-5-aminoimidazole carboxamide ribonucleotide (ProFAR) isomerase	0	0	3	3	1	3	3	1	0	0	0	1	1	1	0	0	0		0	0	0	0	0	0	0	1	0	1	1	0	0	0	0	0	0	0	0	0	0	0	0	0	0	0	0	0
COG0131	E	HisB	Imidazoleglycerol phosphate dehydratase HisB	0	0	3	3	1	3	3	1	0	0	0	1	1	1	0	0	0		0	0	0	0	0	0	0	1	0	1	1	0	0	0	0	0	0	0	0	0	0	0	0	0	0	0	0	0
COG0139	E	HisI	Phosphoribosyl-AMP cyclohydrolase	0	0	3	3	1	3	3	1	0	0	0	1	1	1	0	0	0		0	0	0	0	0	0	0	1	0	1	1	0	0	0	0	0	0	0	0	0	0	0	0	0	0	0	0	0
COG0140	E	HisI	Phosphoribosyl-ATP pyrophosphohydrolase	0	0	3	3	1	3	3	1	0	0	0	1	1	1	0	0	0		0	0	0	0	0	0	0	1	0	1	1	0	0	0	0	0	0	0	0	0	0	0	0	0	0	0	0	0
COG0153	G	GalK	Galactokinase	0	0	3	3	1	2	2	1	0	0	1	0	0	1	0	0	0		0	0	0	0	0	0	0	0	0	0	0	0	0	0	0	0	0	0	0	0	0	0	0	1	0	0	0	0
COG0214	H	SNZ1	Pyridoxal biosynthesis lyase PdxS	0	0	3	3	1	5	5	1	0	0	1	0	1	1	1	1	0		0	0	0	0	0	0	0	1	0	0	0	1	0	0	0	0	0	0	0	0	0	0	0	0	0	0	0	0
COG0311	H	PDX2	Glutamine amidotransferase PdxT (pyridoxal biosynthesis)	0	0	3	3	1	5	5	1	0	0	1	0	1	1	1	1	0		0	0	0	0	0	0	0	1	0	0	0	1	0	0	0	0	0	0	0	0	0	0	0	0	0	0	0	0
COG0314	H	MoaE	Molybdopterin synthase catalytic subunit	0	0	3	3	1	2	2	1	0	0	0	0	1	1	0	0	0		0	0	0	0	0	0	0	0	0	1	1	0	0	0	0	0	0	0	0	0	0	0	0	1	0	0	0	0
COG0325	R	-	Uncharacterized pyridoxal phosphate-containing protein, affects Ilv metabolism, UPF0001 family	0	0	3	3	1	6	6	1	0	0	1	1	1	1	1	1	0		0	0	0	0	0	0	0	1	0	1	1	0	0	0	0	0	0	0	0	0	0	0	0	0	0	0	0	0
COG0386	VI	BtuE	Glutathione peroxidase, house-cleaning role in reducing lipid peroxides	0	0	3	3	1	3	3	1	0	0	1	0	1	1	0	0	0		0	0	0	0	1	0	0	0	0	0	0	1	0	0	0	0	0	0	0	0	0	0	0	0	0	0	0	0
COG0404	E	GcvT	Glycine cleavage system T protein (aminomethyltransferase)	0	0	3	3	1	6	6	1	0	0	1	1	1	1	1	1	0		0	0	0	0	0	0	0	0	0	1	1	0	0	0	0	0	0	0	0	0	0	0	0	0	0	0	0	0
COG0418	F	PyrC	Dihydroorotase	0	0	3	3	1	1	1	1	0	0	0	1	0	0	0	0	0		0	0	0	0	0	0	0	0	0	1	1	0	0	0	0	0	0	0	0	0	0	0	0	0	0	0	0	0
COG0538	C	Icd	Isocitrate dehydrogenase	0	0	3	3	1	3	3	1	0	0	0	1	1	1	0	0	0		0	0	0	0	0	0	0	0	0	1	1	0	0	0	0	0	0	0	0	0	0	0	0	1	0	0	0	0
COG0685	E	MetF	5,10-methylenetetrahydrofolate reductase	0	0	3	3	1	1	1	1	0	0	0	0	1	0	0	0	0		0	0	0	0	0	0	0	1	0	1	1	0	0	0	0	0	0	0	0	0	0	0	0	0	0	0	0	0
COG0836	M	{ManC}	Mannose-1-phosphate guanylyltransferase	0	0	3	3	1	4	4	1	1	0	1	1	0	0	0	0	1		0	0	0	0	0	0	0	1	0	1	0	0	0	0	0	0	0	0	0	0	0	0	0	0	0	0	0	0
COG0853	H	PanD	Aspartate 1-decarboxylase	0	0	3	3	1	4	4	1	0	0	1	1	1	1	0	0	0		0	0	0	0	0	0	0	1	0	1	1	0	0	0	0	0	0	0	0	0	0	0	0	0	0	0	0	0
COG1045	E	CysE	Serine acetyltransferase	0	0	3	3	1	4	4	1	1	0	0	1	1	1	0	0	0		0	0	0	0	0	0	0	0	0	1	1	0	0	0	0	0	0	0	0	0	0	0	0	0	0	0	0	0
COG1072	H	CoaA	Panthothenate kinase	0	0	3	3	1	2	2	1	0	0	0	0	1	1	0	0	0		0	0	0	0	0	0	0	0	0	0	0	0	0	0	0	0	0	0	0	0	0	0	0	1	0	0	0	0
COG1283	P	NptA	Na+/phosphate symporter	0	0	3	3	1	1	1	1	0	0	0	0	1	0	0	0	0		0	0	0	0	0	0	0	0	0	0	0	0	0	0	0	0	0	0	0	0	0	0	0	0	0	0	0	1
COG1340	S	-	Uncharacterized coiled-coil protein, contains DUF342 domain	0	0	3	3	1	1	1	1	0	0	0	0	0	0	1	0	0		0	0	0	0	0	0	0	0	0	0	0	0	0	0	1	0	0	0	0	0	0	0	0	0	1	0	1	0
COG1358	J	RPL8A	Ribosomal protein L7Ae or related RNA K-turn-binding protein	0	0	3	3	1	1	1	1	0	0	0	0	1	0	0	0	0		0	0	0	0	0	0	0	0	0	0	0	0	0	0	0	0	0	0	0	0	0	0	0	0	0	0	1	0
COG1533	L	SplB	DNA repair photolyase	0	0	3	3	1	2	2	1	1	0	0	0	0	1	0	0	0		0	0	0	0	0	0	0	0	0	0	0	0	0	0	0	0	0	0	0	0	0	0	0	0	0	0	0	0
COG1774	T	-	Cell fate regulator YaaT, PSP1 superfamily (controls sporulation, competence, biofilm development)	0	0	3	3	1	1	1	1	0	0	0	0	1	0	0	0	0		0	0	0	0	0	0	0	1	0	0	0	0	0	0	0	0	0	0	0	0	0	0	0	0	0	0	0	0
COG1838	C	FumA	Tartrate dehydratase beta subunit/Fumarate hydratase class I, C-terminal domain	0	0	3	3	1	1	1	1	0	0	1	0	0	0	0	0	0		0	0	0	0	0	0	0	1	0	1	1	0	0	0	0	0	0	0	0	0	0	0	0	0	0	0	0	0
COG1951	C	TtdA	Tartrate dehydratase alpha subunit/Fumarate hydratase class I, N-terminal domain	0	0	3	3	1	1	1	1	0	0	1	0	0	0	0	0	0		0	0	0	0	0	0	0	1	0	1	1	0	0	0	0	0	0	0	0	0	0	0	0	0	0	0	0	0
COG1994	O	-	Zn-dependent protease (includes SpoIVFB)	0	0	3	3	1	6	6	1	0	0	1	1	1	1	1	1	0		0	0	0	0	0	0	0	0	0	1	1	1	0	0	0	0	0	0	0	0	0	0	0	0	0	0	0	0
COG2103	M	-	N-acetylmuramic acid 6-phosphate (MurNAc-6-P) etherase	0	0	3	3	1	1	1	1	0	0	1	0	0	0	0	0	0		0	0	0	0	0	0	0	0	0	0	0	0	0	0	0	0	0	0	0	0	0	0	0	0	0	0	0	1
COG2154	H	-	Pterin-4a-carbinolamine dehydratase	0	0	3	3	1	4	4	1	0	0	0	1	0	1	1	0	1		0	0	0	0	0	0	0	0	0	0	0	0	0	0	0	0	0	0	0	0	0	0	0	0	0	0	0	0
COG2193	P	Bfr	Bacterioferritin (cytochrome b1)	0	0	3	3	1	1	1	1	0	0	0	0	0	1	0	0	0		0	0	0	0	0	0	0	0	0	0	0	0	0	0	0	0	0	0	0	0	0	0	0	0	0	0	0	0
COG2501	J	-	Ribosome-associated protein YbcJ, S4-like RNA binding protein	0	0	3	3	1	1	1	1	0	0	0	0	1	0	0	0	0		0	0	0	0	0	0	0	0	0	0	0	0	0	0	0	0	0	0	0	0	0	0	0	0	0	1	0	1
COG2731	G	EbgC	Beta-galactosidase, beta subunit	0	0	3	3	1	1	1	1	0	0	0	0	0	0	1	0	0		0	0	0	0	0	0	0	0	0	0	0	0	0	0	0	0	0	0	0	0	0	0	0	0	0	0	1	0
COG2891	M	MreD	Cell shape-determining protein MreD	0	0	3	3	1	2	2	1	0	0	0	1	1	0	0	0	0		0	0	0	0	0	0	0	0	0	1	1	0	0	0	0	0	0	0	0	0	0	0	0	0	0	0	0	0
COG2896	H	MoaA	Molybdenum cofactor biosynthesis enzyme MoaA	0	0	3	3	1	1	1	1	0	0	0	0	1	0	0	0	0		0	0	0	0	0	0	0	0	0	1	1	0	0	0	0	0	0	0	0	0	0	0	0	1	0	0	0	0
COG2921	T	-	Putative lipoic acid-binding regulatory protein	0	0	3	3	1	2	2	1	0	0	1	1	0	0	0	0	0		0	0	0	0	0	0	0	0	0	1	1	0	0	0	0	0	0	0	0	0	0	0	0	0	0	0	0	0
COG2924	PO	#REF!	Fe-S cluster biosynthesis and repair protein YggX	0	0	3	3	1	2	2	1	0	0	1	1	0	0	0	0	0		0	0	0	0	0	0	0	0	0	1	1	0	0	0	0	0	0	0	0	0	0	0	0	0	0	0	0	0
COG2925	L	SbcB	Exonuclease I	0	0	3	3	1	1	1	1	0	0	1	0	0	0	0	0	0		0	0	0	0	0	0	0	0	0	1	1	0	0	0	0	0	0	0	0	0	0	0	0	0	0	0	0	0
COG2980	M	RlpB	Outer membrane lipoprotein LptE/RlpB (LPS assembly)	0	0	3	3	1	2	2	1	0	0	1	1	0	0	0	0	0		0	0	0	0	0	0	0	0	0	1	1	0	0	0	0	0	0	0	0	0	0	0	0	0	0	0	0	0
COG3004	CP	NhaA	Na+/H+ antiporter NhaA	0	0	3	3	1	3	3	1	0	0	1	1	0	0	0	0	1		0	0	0	0	0	0	0	0	0	0	0	0	0	0	0	0	0	0	0	0	0	0	0	0	0	0	0	0
COG3096	D	MukB	Chromosome condensin MukBEF, ATPase and DNA-binding subunit MukB [Escherichia coli str. K-12 substr. MG1655	0	0	3	3	1	1	1	1	0	1	0	0	0	0	0	0	0		1	0	0	0	0	0	0	0	0	0	0	0	0	0	0	0	0	0	0	1	0	0	0	0	0	0	1	0
COG3206	M	GumC	Uncharacterized protein involved in exopolysaccharide biosynthesis	0	0	3	3	1	2	2	1	0	0	0	0	0	0	1	1	0		0	0	0	0	0	0	0	0	0	0	0	0	0	0	0	0	0	0	0	0	0	0	0	0	1	0	0	0
COG3306	M	-	Glycosyltransferase involved in LPS biosynthesis, GR25 family	0	0	3	3	1	1	1	1	0	0	0	0	0	0	0	0	1		0	0	0	0	0	0	0	0	0	1	1	0	0	0	0	0	0	0	0	0	0	0	0	0	0	0	0	0
COG3589	S	-	Uncharacterized protein	0	0	3	3	1	1	1	1	0	0	0	0	1	0	0	0	0		0	0	0	1	0	0	0	0	0	0	0	0	0	0	0	0	0	0	0	0	0	0	0	0	0	0	0	0
COG3655	K	-	DNA-binding transcriptional regulator, XRE family	0	0	3	3	1	5	5	1	0	0	1	1	1	1	0	0	1		0	0	0	0	0	0	0	0	0	0	0	0	0	0	0	0	0	0	0	0	0	0	0	0	0	0	0	1
COG3833	G	MalG	ABC-type maltose transport system, permease component	0	0	3	3	1	1	1	1	0	0	0	0	1	0	0	0	0		0	0	0	0	0	0	0	0	0	0	0	0	0	0	0	0	0	0	0	0	0	0	0	0	0	0	0	1
COG4113	R	-	Predicted nucleic acid-binding protein, contains PIN domain	0	0	3	3	1	1	1	1	0	0	0	0	0	0	0	0	1		0	0	0	0	0	0	0	0	0	0	0	0	0	0	0	0	0	0	0	0	0	0	0	0	0	0	0	0
COG4477	D	EzrA	Septation ring formation regulator EzrA	0	0	3	3	1	3	3	1	1	0	0	1	1	0	0	0	0		0	0	1	1	0	0	0	0	0	0	0	0	0	0	0	0	0	0	0	0	0	0	0	1	0	0	0	0
COG4481	S	-	Uncharacterized protein	0	0	3	3	1	1	1	1	0	0	0	0	1	0	0	0	0		0	0	0	0	0	0	0	0	0	0	0	0	0	0	0	0	0	0	0	0	0	0	0	0	0	0	1	0
COG4574	O	Eco	Serine protease inhibitor ecotin	0	0	3	3	1	1	1	1	0	0	0	0	0	0	0	0	1		0	0	0	0	0	0	0	0	0	0	0	0	0	0	0	0	0	0	0	0	0	0	0	0	0	0	0	0
COG4710	R	-	Predicted DNA-binding protein with an HTH domain	0	0	3	3	1	1	1	1	0	0	0	0	0	0	0	0	1		0	0	0	0	0	0	0	0	0	0	0	0	0	0	0	0	0	0	0	0	0	0	0	0	0	0	0	0
COG4823	V	AbiF	Abortive infection bacteriophage resistance protein	0	0	3	3	1	1	1	1	0	0	0	1	0	0	0	0	0		0	0	0	0	0	0	0	0	0	0	0	0	0	0	0	0	0	0	0	0	0	0	0	0	0	0	0	0
COG5007	T	-	Acid stress-induced BolA-like protein IbaG/YrbA, predicted regulator of iron metabolism	0	0	3	3	1	2	2	1	0	0	1	1	0	0	0	0	0		0	0	0	0	0	0	0	0	0	1	1	0	0	0	0	0	0	0	0	0	0	0	0	0	0	0	0	0
COG0410	E	LivF	ABC-type branched-chain amino acid transport system, ATPase component	0	0	3	3	1	0	0	0	0	0	0	0	0	0	0	0	0		0	0	0	0	0	0	0	1	0	0	0	0	0	0	0	0	0	0	0	0	0	0	0	1	0	0	0	0
COG0810	M	TonB	Periplasmic protein TonB, links inner and outer membranes	0	0	3	3	1	0	0	0	0	0	0	0	0	0	0	0	0		0	0	0	0	0	0	0	0	0	0	0	0	0	0	0	0	0	0	1	0	0	0	0	0	0	0	0	1
COG1067	O	LonB	Predicted ATP-dependent protease	0	0	3	3	1	0	0	0	0	0	0	0	0	0	0	0	0		0	0	0	0	0	0	0	0	0	0	0	0	0	0	0	0	0	0	0	0	0	0	0	0	0	0	0	0
COG1553	P	DsrE	Sulfur relay (sulfurtransferase) complex TusBCD TusD component, DsrE family	0	0	3	3	1	0	0	0	0	0	0	0	0	0	0	0	0		0	0	0	0	0	0	0	0	0	1	1	0	0	0	0	0	0	0	0	0	0	0	0	0	0	0	0	0
COG2168	O	0	Sulfur transfer complex TusBCD TusB component, DsrH family	0	0	3	3	1	0	0	0	0	0	0	0	0	0	0	0	0		0	0	0	0	0	0	0	0	0	1	1	0	0	0	0	0	0	0	0	0	0	0	0	0	0	0	0	0
COG2374	R	-	Predicted extracellular nuclease	0	0	3	3	1	0	0	0	0	0	0	0	0	0	0	0	0		0	0	0	0	0	0	0	0	0	0	0	0	0	0	0	0	0	0	0	0	0	0	0	0	0	1	0	0
COG2524	K	-	Predicted transcriptional regulator, contains C-terminal CBS domains	0	0	3	3	1	0	0	0	0	0	0	0	0	0	0	0	0		0	0	0	0	0	0	0	0	0	0	0	0	0	0	0	0	0	0	0	0	0	0	0	0	0	0	0	0
COG2915	XT	-	Regulator of phage lambda lysogenization HflD, binds to CII and stimulates its degradation	0	0	3	3	1	0	0	0	0	0	0	0	0	0	0	0	0		0	0	0	0	0	0	0	0	0	1	1	0	0	0	0	0	0	0	0	0	0	0	0	0	0	0	0	0
COG2923	P	DsrF	Sulfur relay (sulfurtransferase) complex TusC component, DsrF/TusC family	0	0	3	3	1	0	0	0	0	0	0	0	0	0	0	0	0		0	0	0	0	0	0	0	0	0	1	1	0	0	0	0	0	0	0	0	0	0	0	0	0	0	0	0	0
COG3274	M	-	Surface polysaccharide O-acyltransferase, integral membrane enzyme	0	0	3	3	1	0	0	0	0	0	0	0	0	0	0	0	0		0	0	0	0	0	0	0	0	0	0	0	0	0	0	0	0	0	0	0	0	0	0	0	0	0	0	0	0
COG3317	S	NlpB	Uncharacterized lipoprotein	0	0	3	3	1	0	0	0	0	0	0	0	0	0	0	0	0		0	0	0	0	0	0	0	0	0	1	1	0	0	0	0	0	0	0	0	0	0	0	0	0	0	0	0	0
COG3392	L	-	Adenine-specific DNA methylase	0	0	3	3	1	0	0	0	0	0	0	0	0	0	0	0	0		0	0	0	0	0	0	0	0	0	0	0	0	0	0	0	0	0	0	0	0	0	0	0	0	0	1	1	0
COG3613	F	-	Nucleoside 2-deoxyribosyltransferase	0	0	3	3	1	0	0	0	0	0	0	0	0	0	0	0	0		0	0	1	1	0	0	0	0	0	0	0	0	0	0	0	0	0	0	0	0	0	0	0	0	0	0	0	0
COG3630	C	OadG	Na+-transporting methylmalonyl-CoA/oxaloacetate decarboxylase, gamma subunit	0	0	3	3	1	0	0	0	0	0	0	0	0	0	0	0	0		0	0	0	0	0	0	0	0	0	1	0	0	0	0	0	0	0	0	0	0	0	0	0	0	0	0	0	0
COG3839	G	MalK	ABC-type sugar transport system, ATPase component	0	0	3	3	1	0	0	0	0	0	0	0	0	0	0	0	0		0	0	0	0	0	0	0	0	0	0	0	0	0	0	0	0	0	0	0	0	0	0	0	0	1	0	0	0
COG3844	E	-	Kynureninase	0	0	3	3	1	0	0	0	0	0	0	0	0	0	0	0	0		0	0	0	0	0	0	0	0	0	0	0	0	0	0	0	0	1	1	1	0	0	0	0	0	0	0	0	0
COG4547	H	CobT	Cobalamin biosynthesis protein CobT (nicotinate-mononucleotide:5, 6-dimethylbenzimidazole phosphorib...	0	0	3	3	1	0	0	0	0	0	0	0	0	0	0	0	0		0	0	0	0	0	0	0	0	0	0	0	0	0	0	0	0	0	1	0	0	0	0	0	0	0	0	0	0
COG3316	X	-	Transposase (or an inactivated derivative)	0	0	2	28	24	1	7	7	7	0	0	0	0	0	0	0	0		0	0	0	0	0	0	0	0	0	0	0	24	0	0	0	0	0	0	0	0	0	0	0	0	0	0	0	0
COG3547	X	-	Transposase	0	0	2	7	6	3	42	30	9	0	0	0	0	3	0	0	30		0	0	0	0	0	0	0	0	0	0	0	6	0	0	0	0	0	0	0	0	0	0	0	0	0	0	0	0
COG2863	C	-	Cytochrome c553	0	0	2	7	4	1	2	2	0	0	0	2	0	0	0	0	0		0	0	0	0	0	0	0	0	0	4	3	0	0	0	0	0	0	0	0	0	0	0	0	0	0	0	0	0
COG1672	R	-	Predicted ATPase, archaeal AAA+ ATPase superfamily	0	0	2	4	3	1	1	1	0	0	0	0	0	0	1	0	0		0	0	0	0	0	0	0	0	0	0	0	0	0	0	0	0	0	0	0	0	0	0	0	0	0	0	0	0
COG3104	E	PTR2	Dipeptide/tripeptide permease	0	0	2	3	2	4	20	10	2	0	10	6	2	0	0	0	0		0	0	0	0	0	0	0	1	0	0	0	0	0	0	0	0	0	0	0	0	0	0	0	2	0	0	0	0
COG2084	I	MmsB	3-hydroxyisobutyrate dehydrogenase or related beta-hydroxyacid dehydrogenase	0	0	2	3	2	5	11	6	0	0	2	1	1	6	1	0	0		0	0	0	0	0	0	0	0	0	0	0	0	0	0	0	0	0	0	0	0	0	0	0	1	0	0	0	0
COG1914	P	0	Mn2+ and Fe2+ transporters of the NRAMP family	0	0	2	3	2	2	5	4	0	0	0	0	1	4	0	0	0		0	0	0	0	0	0	0	0	0	0	0	0	0	0	0	0	0	0	0	0	0	0	0	2	0	0	0	0
COG0175	EH	CysH	3'-phosphoadenosine 5'-phosphosulfate sulfotransferase (PAPS reductase)/FAD synthetase or related enzyme	0	0	2	4	2	1	3	3	0	0	0	0	0	3	0	0	0		0	0	0	0	0	0	0	2	0	0	0	0	0	0	0	0	0	0	0	0	0	0	0	0	0	0	0	0
COG1454	C	EutG	Alcohol dehydrogenase, class IV	0	0	2	3	2	2	4	3	0	0	0	1	3	0	0	0	0		0	0	0	0	0	0	0	0	1	0	0	0	0	0	0	0	0	0	0	0	0	0	0	2	0	0	0	0
COG1917	R	-	Cupin domain protein related to quercetin dioxygenase	0	0	2	3	2	3	6	3	0	0	0	0	3	2	1	0	0		0	0	0	0	0	0	0	0	0	0	0	0	0	0	0	0	0	0	0	0	0	0	0	2	0	0	0	0
COG2378	K	-	Predicted DNA-binding transcriptional regulator YafY, contains an HTH and WYL domains	0	0	2	3	2	4	9	3	1	0	0	2	3	3	0	0	0		0	0	0	0	0	0	0	0	0	0	0	0	0	0	0	0	0	0	0	0	0	0	0	2	0	0	0	0
COG1146	F	-	NAD-dependent dihydropyrimidine dehydrogenase, PreA subunit	0	0	2	3	2	2	3	2	0	0	0	1	0	2	0	0	0		0	0	0	0	0	0	0	0	0	2	1	0	0	0	0	0	0	0	0	0	0	0	0	0	0	0	0	0
COG1893	H	ApbA	Ketopantoate reductase	0	0	2	3	2	2	3	2	0	0	0	0	1	2	0	0	0		0	0	0	0	0	0	0	0	0	0	0	0	0	0	0	0	0	0	0	0	0	0	0	2	0	0	0	0
COG2017	G	GalM	Galactose mutarotase or related enzyme	0	0	2	3	2	2	3	2	0	0	1	0	2	0	0	0	0		0	0	0	0	0	0	0	1	0	0	0	0	0	0	0	0	0	0	0	0	0	0	0	2	0	0	0	0
COG2076	V	EmrE	Multidrug transporter EmrE and related cation transporters	0	0	2	3	2	6	8	2	0	0	0	1	2	2	1	1	1		0	0	0	0	0	0	0	0	0	0	0	0	0	0	0	0	0	0	0	0	0	0	0	0	0	0	0	0
COG5430	S	-	Spore coat protein U (SCPU) domain, function unknown	0	0	2	3	2	1	2	2	0	0	0	0	0	0	0	0	2		0	0	0	0	0	0	0	0	0	0	0	0	0	0	0	0	0	0	0	0	0	0	0	0	0	0	0	0
COG0247	C	GlpC	Fe-S oxidoreductase	0	0	2	4	2	4	4	1	0	0	1	1	0	1	1	0	0		0	0	0	0	0	0	0	0	0	2	2	0	0	0	0	0	0	0	0	0	0	0	0	0	0	0	0	0
COG1518	V	Cas1	CRISPR/Cas system-associated endonuclease Cas1	0	0	2	3	2	1	1	1	0	0	0	1	0	0	0	0	0		0	0	0	0	0	0	0	0	0	0	0	0	0	0	0	0	0	0	0	0	0	0	0	2	0	0	0	1
COG1543	G	-	Predicted glycosyl hydrolase, contains GH57 and DUF1957 domains	0	0	2	4	2	1	1	1	0	0	0	0	0	1	0	0	0		0	0	0	0	0	0	0	0	0	0	0	0	0	0	0	0	0	0	0	0	0	0	0	0	0	0	0	0
COG2181	CP	NarI	Nitrate reductase gamma subunit	0	0	2	3	2	1	1	1	0	0	0	0	0	1	0	0	0		0	0	0	0	0	0	0	0	0	1	2	0	0	0	0	0	0	0	0	0	0	0	0	0	0	0	0	0
COG2704	G	DcuB	Anaerobic C4-dicarboxylate transporter	0	0	2	3	2	1	1	1	1	0	0	0	0	0	0	0	0		0	0	0	0	0	0	0	0	0	0	0	2	0	0	0	0	0	0	0	0	0	0	0	0	0	0	0	0
COG1879	G	RbsB	ABC-type sugar transport system, periplasmic component, contains N-terminal xre family HTH domain	0	0	2	4	2	0	0	0	0	0	0	0	0	0	0	0	0		0	0	0	0	0	0	0	0	0	0	0	0	0	0	0	0	0	0	0	0	0	0	0	0	0	0	0	0
COG2221	P	DsrA	Dissimilatory sulfite reductase (desulfoviridin), alpha and beta subunits	0	0	2	4	2	0	0	0	0	0	0	0	0	0	0	0	0		0	0	0	0	0	0	0	0	0	2	2	0	0	0	0	0	0	0	0	0	0	0	0	0	0	0	0	0
COG2356	L	EndA	Endonuclease I	0	0	2	3	2	0	0	0	0	0	0	0	0	0	0	0	0		0	0	0	0	0	0	0	0	0	0	0	0	0	0	0	0	0	0	0	0	0	0	0	0	0	1	0	2
COG3250	G	LacZ	Beta-galactosidase/beta-glucuronidase	0	0	2	3	2	0	0	0	0	0	0	0	0	0	0	0	0		0	0	0	0	0	0	0	0	0	0	0	0	0	0	0	0	0	0	0	0	0	0	0	2	0	0	0	1
COG3421	S	-	Uncharacterized protein	0	0	2	3	2	0	0	0	0	0	0	0	0	0	0	0	0		0	0	0	0	0	0	0	0	0	0	0	0	0	0	0	0	0	0	0	0	0	0	0	0	2	1	0	0
COG2141	HR	-	Flavin-dependent oxidoreductase, luciferase family (includes alkanesulfonate monooxygenase SsuD and methylene tetrahydromethanopterin reductase)	0	0	2	2	1	2	59	57	0	0	0	0	2	57	0	0	0		0	0	0	0	0	0	0	0	0	0	0	0	0	0	0	0	0	0	0	0	0	0	0	0	1	1	0	0
COG1455	G	CelB	Phosphotransferase system cellobiose-specific component IIC	0	0	2	2	1	1	10	10	0	0	0	0	10	0	0	0	0		0	0	0	1	0	0	0	0	0	0	0	0	0	0	0	0	0	0	0	0	0	0	0	1	0	0	0	0
COG1835	M	-	Peptidoglycan/LPS O-acetylase OafA/YrhL, contains acyltransferase and SGNH-hydrolase domains	0	0	2	2	1	5	17	10	0	0	0	4	1	10	0	1	1		0	0	0	0	0	0	0	0	0	0	0	0	0	0	0	0	0	0	0	0	0	0	0	1	0	0	0	0
COG2114	T	CyaA	Adenylate cyclase, class 3	0	0	2	2	1	3	16	10	0	0	0	5	0	10	1	0	0		0	0	0	0	0	0	0	0	0	0	0	0	0	0	0	0	0	0	0	0	0	0	0	0	0	0	0	0
COG2197	TK	CitB	DNA-binding response regulator, NarL/FixJ family, contains REC and HTH domains	0	0	2	2	1	6	19	7	0	0	0	7	2	6	1	1	2		0	0	0	0	0	0	0	0	0	1	1	0	0	0	0	0	0	0	0	0	0	0	0	0	0	0	0	0
COG2199	T	-	GGDEF domain, diguanylate cyclase (c-di-GMP synthetase) or its enzymatically inactive variants	0	0	2	2	1	2	12	7	0	0	0	7	0	5	0	0	0		0	0	0	0	0	0	0	0	0	0	0	0	0	0	0	0	0	0	0	0	0	0	0	0	0	0	0	0
COG0383	G	AMS1	Alpha-mannosidase	0	0	2	2	1	2	7	5	0	0	0	0	5	2	0	0	0		0	0	0	0	0	0	0	0	0	0	0	0	0	0	0	0	0	0	0	0	0	0	0	0	0	0	0	0
COG1359	C	-	Quinol monooxygenase YgiN	0	0	2	2	1	3	8	4	0	0	0	0	4	3	1	0	0		0	0	0	0	0	0	0	0	0	0	0	0	0	0	0	0	0	0	0	0	0	0	0	0	1	1	0	0
COG2120	G	-	N-acetylglucosaminyl deacetylase, LmbE family	0	0	2	2	1	1	4	4	0	0	0	0	0	4	0	0	0		0	0	0	0	0	0	0	1	0	0	0	0	0	0	0	0	0	0	0	0	0	0	0	0	0	0	0	0
COG2182	G	MalE	Maltose-binding periplasmic protein MalE	0	0	2	2	1	1	4	4	0	0	0	0	4	0	0	0	0		0	0	0	0	0	0	0	0	0	0	0	0	0	0	0	0	0	0	0	0	0	0	0	0	0	0	0	1
COG2852	L	-	Very-short-patch-repair endonuclease	0	0	2	2	1	4	10	4	0	0	1	4	0	4	1	0	0		0	0	0	0	0	0	0	0	0	0	0	0	0	0	0	0	0	0	0	0	0	0	0	0	0	1	0	0
COG2944	K	-	DNA-binding transcriptional regulator YiaG, XRE-type HTH domain	0	0	2	2	1	3	6	4	0	0	0	0	1	0	0	4	1		0	0	0	0	0	0	0	0	0	0	0	0	0	0	0	0	0	0	0	0	0	0	0	0	0	0	0	0
COG4106	C	Tam	Trans-aconitate methyltransferase	0	0	2	2	1	3	8	4	0	0	0	4	0	2	2	0	0		0	0	0	0	0	0	0	0	0	0	0	1	0	0	0	0	0	0	0	0	0	0	0	0	0	0	0	0
COG0394	T	Wzb	Protein-tyrosine-phosphatase	0	0	2	2	1	5	9	3	0	0	1	0	3	3	1	1	0		0	0	0	0	0	0	0	0	0	1	0	0	0	0	0	0	0	0	0	0	0	0	0	0	0	0	0	0
COG0415	L	PhrB	Deoxyribodipyrimidine photolyase	0	1	2	2	1	8	9	2	1	0	2	1	1	1	1	1	1		0	0	0	0	0	0	0	0	0	0	0	1	0	0	0	0	0	0	0	0	0	0	0	0	0	0	0	0
COG0730	S	-	Uncharacterized membrane protein YfcA	0	0	2	2	1	6	9	3	0	0	3	1	2	1	1	1	0		0	0	0	0	0	0	0	0	0	0	0	0	0	0	0	0	0	0	0	0	0	0	0	0	0	0	0	0
COG0738	G	FucP	Fucose permease	0	0	2	2	1	2	4	3	0	0	3	0	0	0	1	0	0		0	0	0	0	0	0	0	1	0	0	0	0	0	0	0	0	0	0	0	0	0	0	0	1	0	0	0	0
COG1251	C	NirB	NAD(P)H-nitrite reductase, large subunit	0	0	2	2	1	1	3	3	0	0	0	0	0	3	0	0	0		0	0	0	0	0	0	0	0	0	1	1	0	0	0	0	0	0	0	0	0	0	0	0	0	0	0	0	0
COG1574	R	-	Predicted amidohydrolase YtcJ	0	0	2	2	1	3	5	3	0	0	0	0	1	3	1	0	0		0	0	0	0	0	0	0	0	0	0	0	0	0	0	0	0	0	0	0	0	0	0	0	1	0	0	0	0
COG2337	V	MazF	mRNA-degrading endonuclease, toxin component of the MazEF toxin-antitoxin module	0	0	2	2	1	3	5	3	0	0	0	0	1	0	1	0	3		0	0	0	0	0	0	0	0	0	0	0	0	0	0	0	0	0	0	0	0	0	0	0	0	0	0	0	0
COG3041	J	-	mRNA-degrading endonuclease (mRNA interferase) YafQ, toxin component of the YafQ-DinJ toxin-antitoxin module	0	0	2	2	1	1	3	3	0	0	0	0	0	0	0	3	0		0	0	0	0	0	0	0	0	0	0	0	0	0	0	0	0	0	0	0	0	0	0	0	0	0	0	0	0
COG3103	R	-	Uncharacterized conserved protein YgiM, contains N-terminal SH3 domain, DUF1202 family	0	0	2	2	1	2	4	3	0	0	0	0	3	0	0	1	0		0	0	0	0	0	0	0	0	0	1	0	0	0	0	0	0	0	0	1	0	0	0	0	0	0	0	0	0
COG3654	X	Doc	Prophage maintenance system killer protein	0	0	2	2	1	3	5	3	0	0	0	0	0	1	1	3	0		0	0	0	0	0	0	0	0	0	0	0	0	0	0	0	0	0	0	0	0	0	0	0	0	0	0	0	0
COG4586	R	-	ABC-type uncharacterized transport system, ATPase component	0	1	2	2	1	1	2	2	0	0	0	0	0	0	2	0	0		0	0	0	0	0	0	0	0	0	0	0	0	0	0	0	0	0	0	0	0	0	0	0	0	0	0	0	0
COG4948	MR	-	L-alanine-DL-glutamate epimerase or related enzyme of enolase superfamily	0	0	2	2	1	3	5	3	0	0	0	1	1	3	0	0	0		0	0	0	0	0	0	0	0	0	0	0	0	0	0	0	0	0	0	0	0	0	0	0	1	0	0	0	0
COG0005	F	Pnp	Purine nucleoside phosphorylase	0	0	2	2	1	4	5	2	0	0	1	1	1	2	0	0	0		0	0	0	0	0	0	0	1	0	0	0	0	0	0	0	0	0	0	0	0	0	0	0	0	0	0	0	0
COG0155	P	CysI	Sulfite reductase, beta subunit (hemoprotein)	0	0	2	2	1	1	2	2	0	0	0	0	0	2	0	0	0		0	0	0	0	0	0	0	1	0	0	0	0	0	0	0	0	0	0	0	0	0	0	0	0	0	0	0	0
COG0160	E	GabT	4-aminobutyrate aminotransferase or related aminotransferase	0	0	2	2	1	3	4	2	0	0	0	1	0	2	1	0	0		0	0	0	0	0	0	0	0	0	0	0	0	0	0	0	0	0	0	0	0	0	0	0	1	0	0	0	0
COG0241	E	HisB	Histidinol phosphatase or a related phosphatase	0	0	2	2	1	2	4	2	0	0	0	2	0	2	0	0	0		0	0	0	0	0	0	0	1	0	0	0	0	0	0	0	0	0	0	0	0	0	0	0	0	0	0	0	0
COG0391	HG	CofD	Archaeal 2-phospho-L-lactate transferase/Bacterial gluconeogenesis factor, CofD/UPF0052 family	0	0	2	2	1	2	3	2	0	0	0	0	1	2	0	0	0		0	0	0	0	0	0	0	0	0	0	0	0	0	0	0	0	0	0	0	0	0	0	0	1	0	0	0	0
COG0499	H	SAM1	S-adenosylhomocysteine hydrolase	0	0	2	2	1	3	4	2	0	0	0	2	0	1	1	0	0		0	0	0	0	0	0	0	0	0	1	1	0	0	0	0	0	0	0	0	0	0	0	0	0	0	0	0	0
COG0686	E	Ald	Alanine dehydrogenase	0	0	2	2	1	5	6	2	0	0	0	1	1	1	2	1	0		0	0	0	0	0	0	0	0	0	0	0	0	0	0	0	0	0	0	0	0	0	0	0	0	0	0	0	0
COG1280	E	RhtB	Threonine/homoserine/homoserine lactone efflux protein	0	0	2	2	1	3	4	2	1	0	1	2	0	0	0	0	0		0	0	0	0	0	0	0	1	0	0	0	1	0	0	0	0	0	0	0	0	0	0	0	0	0	0	0	0
COG1285	S	0	Uncharacterized membrane protein YhiD, involved in acid resistance	0	0	2	2	1	4	5	2	0	0	0	0	1	2	1	1	0		0	0	0	0	0	0	0	0	0	0	0	0	0	0	0	0	0	0	0	0	0	0	0	0	0	0	0	0
COG1432	S	-	Uncharacterized conserved protein, LabA/DUF88 family	0	0	2	2	1	1	2	2	0	0	0	0	0	2	0	0	0		0	0	0	0	0	0	0	0	0	0	0	0	0	0	0	0	0	0	0	0	0	0	0	0	0	0	0	0
COG1442	M	RfaJ	Lipopolysaccharide biosynthesis protein, LPS:glycosyltransferase	0	1	2	2	1	3	3	1	0	0	1	0	0	0	1	0	1		0	0	0	0	0	0	0	0	0	0	0	0	0	0	0	0	0	0	0	0	0	0	0	0	0	0	0	0
COG1512	S	-	Uncharacterized membrane protein YgcG, contains a TPM-fold domain	0	0	2	2	1	1	2	2	0	0	0	0	0	2	0	0	0		0	0	0	0	0	0	0	0	0	0	0	0	0	0	0	0	0	0	0	0	0	0	0	0	0	0	0	0
COG1528	P	Ftn	Ferritin	0	0	2	2	1	4	5	2	1	0	2	1	0	0	0	1	0		0	0	0	0	0	0	0	0	0	0	0	0	0	0	0	0	0	0	0	0	0	0	0	0	0	0	0	0
COG1621	G	SacC	Sucrose-6-phosphate hydrolase SacC, GH32 family	0	0	2	2	1	1	2	2	0	0	2	0	0	0	0	0	0		0	0	0	0	0	0	0	0	0	0	0	0	0	0	0	0	0	0	0	0	0	0	0	1	0	0	0	0
COG1765	R	-	Uncharacterized OsmC-related protein	0	0	2	2	1	2	4	2	0	0	0	0	2	2	0	0	0		0	0	0	0	0	0	0	0	0	1	1	0	0	0	0	0	0	0	0	0	0	0	0	0	0	0	0	0
COG2089	M	SpsE	Sialic acid synthase SpsE, contains C-terminal SAF domain	0	0	2	2	1	3	4	2	0	0	0	2	0	0	1	1	0		0	0	0	0	0	0	0	0	0	0	0	0	0	0	0	0	0	0	0	0	0	0	0	0	0	0	0	0
COG2453	T	CDC14	Protein-tyrosine phosphatase	0	0	2	2	1	2	3	2	0	0	0	1	0	0	0	2	0		0	0	0	0	0	0	0	0	0	0	0	0	0	0	0	0	0	0	0	0	0	0	0	0	0	0	1	0
COG2770	T	ResE	HAMP domain	0	0	2	2	1	1	2	2	0	0	0	0	0	2	0	0	0		0	0	0	0	0	0	0	0	0	0	0	0	0	0	0	0	0	0	0	0	0	0	0	1	0	0	0	0
COG2895	P	CysN	Sulfate adenylyltransferase subunit 1, EFTu-like GTPase family	0	0	2	2	1	2	3	2	0	0	2	0	0	1	0	0	0		0	0	0	0	0	0	0	1	0	0	0	0	0	0	0	0	0	0	0	0	0	0	0	0	0	0	0	0
COG2951	M	MltB	Membrane-bound lytic murein transglycosylase B	0	0	2	2	1	2	4	2	0	0	0	2	0	2	0	0	0		0	0	0	0	0	0	0	0	0	1	1	0	0	0	0	0	0	0	0	0	0	0	0	0	0	0	0	0
COG2993	C	CcoO	Cbb3-type cytochrome oxidase, cytochrome c subunit	0	0	2	2	1	2	3	2	0	0	0	0	0	0	2	1	0		0	0	0	0	0	0	0	0	0	1	1	0	0	0	0	0	0	0	0	0	0	0	0	0	0	0	0	0
COG3279	KT	LytT	DNA-binding response regulator, LytR/AlgR family	0	0	2	2	1	1	2	2	0	0	0	0	2	0	0	0	0		0	0	1	1	0	0	0	0	0	0	0	0	0	0	0	0	0	0	0	0	0	0	0	0	0	0	0	0
COG3323	S	-	Uncharacterized protein	0	0	2	2	1	4	5	2	1	0	0	2	1	1	0	0	0		0	0	0	0	0	0	0	1	0	1	0	0	0	0	0	0	0	0	0	0	0	0	0	0	0	0	0	0
COG3409	M	-	Peptidoglycan-binding (PGRP) domain of peptidoglycan hydrolases	0	0	2	2	1	2	3	2	0	0	0	0	1	2	0	0	0		0	0	0	0	0	0	0	0	0	1	1	0	0	0	0	0	0	0	0	0	0	0	0	0	0	0	0	0
COG3468	MU	AidA	Type V secretory pathway, adhesin AidA	0	0	2	2	1	2	3	2	0	0	0	0	0	0	1	0	2		0	0	0	0	0	0	0	0	0	0	0	0	0	0	0	0	0	0	0	0	0	0	0	0	0	0	0	0
COG3620	K	-	Predicted transcriptional regulator with C-terminal CBS domains	0	0	2	2	1	3	5	2	0	0	0	2	2	1	0	0	0		0	0	0	0	0	0	0	0	0	0	0	0	0	0	0	0	0	0	0	0	0	0	0	0	0	0	0	0
COG4548	P	NorD	Nitric oxide reductase activation protein	0	0	2	2	1	1	2	2	0	0	0	0	0	2	0	0	0		0	0	0	0	0	0	0	0	0	1	1	0	0	0	0	0	0	0	0	0	0	0	0	0	0	0	0	0
COG4764	S	-	Uncharacterized protein	0	0	2	2	1	2	3	2	0	0	2	1	0	0	0	0	0		0	0	0	0	0	0	0	0	0	1	1	0	0	0	0	0	0	0	0	0	0	0	0	0	0	0	0	0
COG4939	S	-	Major membrane immunogen, membrane-anchored lipoprotein	0	0	2	2	1	1	2	2	0	0	0	0	2	0	0	0	0		0	0	0	0	0	0	0	0	0	0	0	0	0	0	0	0	0	0	0	0	0	0	0	0	0	0	0	0
COG4988	CO	CydD	ABC-type transport system involved in cytochrome bd biosynthesis, ATPase and permease components	0	0	2	2	1	3	4	2	0	0	1	0	2	1	0	0	0		0	0	0	0	0	0	0	0	0	0	0	0	0	0	0	0	0	0	0	0	0	0	0	1	0	0	0	0
COG5628	R	-	Predicted acetyltransferase	0	0	2	2	1	3	4	2	0	0	0	2	0	0	1	0	1		0	0	0	0	0	0	0	0	0	0	0	0	0	0	0	0	0	0	0	0	0	0	0	0	0	0	0	0
COG0083	E	ThrB	Homoserine kinase	0	0	2	2	1	2	2	1	0	0	0	0	1	1	0	0	0		0	0	0	0	0	0	0	0	0	0	0	0	0	0	0	0	0	0	0	0	0	0	0	1	0	0	0	0
COG0315	H	MoaC	Molybdenum cofactor biosynthesis enzyme	0	0	2	2	1	2	2	1	0	0	0	0	1	1	0	0	0		0	0	0	0	0	0	0	0	0	1	1	0	0	0	0	0	0	0	0	0	0	0	0	0	0	0	0	0
COG0403	E	GcvP	Glycine cleavage system protein P (pyridoxal-binding), N-terminal domain	0	0	2	2	1	6	6	1	0	0	1	1	1	1	1	1	0		0	0	0	0	0	0	0	0	0	1	0	0	0	0	0	0	0	0	0	0	0	0	0	0	0	0	0	0
COG0437	C	HybA	Fe-S-cluster-containing dehydrogenase component	0	0	2	2	1	1	1	1	0	0	0	0	0	1	0	0	0		0	0	0	0	0	0	0	0	0	1	1	0	0	0	0	0	0	0	0	0	0	0	0	0	0	0	0	0
COG0447	H	MenB	1,4-Dihydroxy-2-naphthoyl-CoA synthase	0	0	2	2	1	4	4	1	0	0	0	0	1	1	1	1	0		0	0	0	0	0	0	0	0	0	0	0	0	0	0	0	0	0	0	0	0	0	0	0	1	0	0	0	0
COG0646	E	MetH	Methionine synthase I (cobalamin-dependent), methyltransferase domain	0	0	2	2	1	2	2	1	0	0	0	0	1	1	0	0	0		0	0	0	0	0	0	0	1	0	0	1	0	0	0	0	0	0	0	0	0	0	0	0	0	0	0	0	0
COG0722	E	AroG	3-deoxy-D-arabino-heptulosonate 7-phosphate (DAHP) synthase	0	0	2	2	1	5	5	1	0	0	1	1	0	1	1	1	0		0	0	0	0	0	0	0	0	0	1	1	0	0	0	0	0	0	0	0	0	0	0	0	0	0	0	0	0
COG0746	H	MobA	Molybdopterin-guanine dinucleotide biosynthesis protein A	0	0	2	2	1	2	2	1	0	0	0	0	1	1	0	0	0		0	0	0	0	0	0	0	0	0	1	1	0	0	0	0	0	0	0	0	0	0	0	0	0	0	0	0	0
COG0818	I	DgkA	Diacylglycerol kinase	0	0	2	2	1	1	1	1	0	0	0	0	1	0	0	0	0		0	0	0	0	0	0	0	0	0	1	0	0	0	0	0	0	0	0	0	0	0	0	0	0	0	0	0	0
COG0827	L	-	Adenine-specific DNA methylase	0	0	2	2	1	2	2	1	0	0	0	0	1	1	0	0	0		0	0	0	0	0	0	0	0	0	0	0	0	0	0	0	0	0	0	0	0	0	0	0	1	0	0	0	0
COG0855	P	Ppk	Polyphosphate kinase	0	0	2	2	1	2	2	1	0	0	0	1	0	1	0	0	0		0	0	0	0	0	0	0	0	0	0	0	0	0	0	0	0	0	0	0	0	0	0	0	1	0	0	0	0
COG1003	E	GcvP	Glycine cleavage system protein P (pyridoxal-binding), C-terminal domain	0	0	2	2	1	6	6	1	0	0	1	1	1	1	1	1	0		0	0	0	0	0	0	0	0	0	1	0	0	0	0	0	0	0	0	0	0	0	0	0	0	0	0	0	0
COG1106	R	-	ATPase/GTPase, AAA15 family	0	0	2	2	1	1	1	1	0	0	0	0	0	0	1	0	0		0	0	0	0	0	0	0	0	0	0	0	0	0	0	0	0	0	0	0	0	0	0	0	1	0	0	0	0
COG1140	CP	NarY	Nitrate reductase beta subunit	0	0	2	2	1	1	1	1	0	0	0	0	0	1	0	0	0		0	0	0	0	0	0	0	0	0	0	1	0	0	0	0	0	0	0	0	0	0	0	0	1	0	0	0	0
COG1254	C	AcyP	Acylphosphatase	0	0	2	2	1	4	4	1	0	0	0	1	1	1	1	0	0		0	0	0	1	0	1	0	0	0	0	0	0	0	0	0	0	0	0	0	0	0	0	0	0	0	0	0	0
COG1292	M	BetT	Choline-glycine betaine transporter	0	0	2	2	1	1	1	1	0	0	0	0	1	0	0	0	0		0	0	0	0	0	0	0	0	0	0	0	0	0	0	0	0	0	0	0	0	0	0	0	0	0	0	0	0
COG1328	F	NrdD	Anaerobic ribonucleoside-triphosphate reductase	0	0	2	2	1	1	1	1	0	0	0	0	1	0	0	0	0		0	0	0	0	0	0	0	0	0	0	0	0	0	0	0	0	0	0	0	0	0	0	0	1	0	0	0	0
COG1355	R	-	Predicted class III extradiol dioxygenase, MEMO1 family	0	0	2	2	1	1	1	1	0	0	0	1	0	0	0	0	0		0	0	0	0	1	0	1	0	0	0	0	0	0	0	0	0	0	0	0	0	0	0	0	0	0	0	0	0
COG1410	E	MetH	Methionine synthase I, cobalamin-binding domain	0	0	2	2	1	1	1	1	0	0	0	0	0	1	0	0	0		0	0	0	0	0	0	0	1	0	0	1	0	0	0	0	0	0	0	0	0	0	0	0	0	0	0	0	0
COG1474	L	CDC6	Cdc6-related protein, AAA superfamily ATPase	0	0	2	2	1	1	1	1	0	0	0	0	0	0	0	0	1		0	0	0	0	0	0	0	0	0	0	0	0	0	0	0	0	0	0	0	0	0	0	0	1	0	0	0	0
COG1534	J	-	RNA-binding protein YhbY	0	0	2	2	1	3	3	1	0	0	1	1	1	0	0	0	0		0	0	0	0	0	0	0	0	0	1	1	0	0	0	0	0	0	0	0	0	0	0	0	0	0	0	0	0
COG1654	K	BirA	Biotin operon repressor	0	0	2	2	1	3	3	1	0	0	1	1	1	0	0	0	0		0	0	0	0	0	0	0	0	0	0	0	0	0	0	0	0	0	0	0	0	0	0	0	1	0	0	0	0
COG1660	T	-	RNase adaptor protein for sRNA GlmZ degradation, contains a P-loop ATPase domain	0	0	2	2	1	2	2	1	0	0	0	0	1	1	0	0	0		0	0	0	0	0	0	0	0	0	0	0	0	0	0	0	0	0	0	0	0	0	0	0	1	0	0	0	0
COG1797	H	CobB	Cobyrinic acid a,c-diamide synthase	0	0	2	2	1	2	2	1	0	0	0	0	1	1	0	0	0		0	0	0	0	0	0	0	0	0	1	1	0	0	0	0	0	0	0	0	0	0	0	0	0	0	0	0	0
COG1803	G	MgsA	Methylglyoxal synthase	0	0	2	2	1	1	1	1	0	0	0	0	1	0	0	0	0		0	0	1	1	0	0	0	0	0	0	0	0	0	0	0	0	0	0	0	0	0	0	0	0	0	0	0	0
COG1828	F	PurS	Phosphoribosylformylglycinamidine (FGAM) synthase, PurS component	0	0	2	2	1	2	2	1	0	0	0	0	1	1	0	0	0		0	0	0	0	0	0	0	0	0	0	0	0	0	0	0	0	0	0	0	0	0	0	0	1	0	0	0	0
COG1861	M	SpsF	Spore coat polysaccharide biosynthesis protein SpsF, cytidylyltransferase family	0	0	2	2	1	2	2	1	0	0	0	0	0	0	1	1	0		0	0	0	0	0	0	0	0	0	0	0	0	0	0	0	0	0	0	0	0	0	0	0	0	0	0	0	0
COG1866	C	PckA	Phosphoenolpyruvate carboxykinase, ATP-dependent	0	0	2	2	1	2	2	1	1	0	1	0	0	0	0	0	0		0	0	0	0	0	0	0	1	0	0	0	0	0	0	0	0	0	0	0	0	0	0	0	1	0	0	0	0
COG1922	M	WecG	UDP-N-acetyl-D-mannosaminuronic acid transferase, WecB/TagA/CpsF family	0	0	2	2	1	2	2	1	0	0	0	0	1	0	1	0	0		0	0	0	0	0	0	0	0	0	0	0	0	0	0	0	0	0	0	0	0	0	0	0	0	0	0	0	0
COG1977	H	MoaD	Molybdopterin converting factor, small subunit	0	0	2	2	1	3	3	1	0	0	0	0	1	1	1	0	0		0	0	0	0	0	0	0	0	0	1	1	0	0	0	0	0	0	0	0	0	0	0	0	0	0	0	0	0
COG2091	H	0	Phosphopantetheinyl transferase	0	0	2	2	1	4	4	1	1	0	1	1	0	0	1	0	0		0	0	0	0	0	0	0	1	0	0	0	1	0	0	0	0	0	0	0	0	0	0	0	0	0	0	0	0
COG2109	H	BtuR	ATP:corrinoid adenosyltransferase	0	0	2	2	1	1	1	1	0	0	0	0	0	1	0	0	0		0	0	0	0	0	0	0	1	0	0	1	0	0	0	0	0	0	0	0	0	0	0	0	0	0	0	0	0
COG2133	G	-	Glucose/arabinose dehydrogenase, beta-propeller fold	0	0	2	2	1	2	2	1	0	0	0	1	0	1	0	0	0		0	0	1	1	0	0	0	0	0	0	0	0	0	0	0	0	0	0	0	0	0	0	0	0	0	0	0	0
COG2177	D	FtsX	Cell division protein FtsX	0	0	2	2	1	4	4	1	1	0	0	1	1	1	0	0	0		0	0	0	0	0	0	0	1	0	0	0	0	0	0	0	0	0	0	0	0	0	0	0	0	0	0	0	0
COG2257	U	-	Type III secretion system substrate exporter, FlhB-like	0	0	2	2	1	1	1	1	0	0	0	1	0	0	0	0	0		0	0	0	0	0	0	0	0	0	0	0	0	0	0	0	0	0	0	0	0	0	0	0	0	0	0	0	0
COG2313	F	IndA	Pseudouridine-5'-phosphate glycosidase (pseudoU degradation)	0	0	2	2	1	2	2	1	0	0	0	1	1	0	0	0	0		0	0	0	0	0	0	0	0	0	0	0	0	0	0	0	0	0	0	0	0	0	0	0	0	1	1	0	0
COG2326	C	-	Polyphosphate kinase 2, PPK2 family	0	0	2	2	1	2	2	1	0	0	1	0	0	1	0	0	0		0	0	0	0	0	0	0	0	0	0	1	0	0	0	0	0	0	0	0	0	0	0	0	1	0	0	0	0
COG2363	S	-	Uncharacterized membrane protein YgdD, TMEM256/DUF423 family	0	0	2	2	1	4	4	1	0	0	1	0	1	0	1	1	0		0	0	0	0	0	0	0	0	0	1	1	0	0	0	0	0	0	0	0	0	0	0	0	0	0	0	0	0
COG2388	R	-	Predicted acetyltransferase, GNAT superfamily	0	0	2	2	1	2	2	1	0	0	0	0	1	1	0	0	0		0	0	1	1	0	0	0	0	0	0	0	0	0	0	0	0	0	0	0	0	0	0	0	0	0	0	0	0
COG2759	F	MIS1	Formyltetrahydrofolate synthetase	0	0	2	2	1	1	1	1	0	0	0	0	1	0	0	0	0		0	0	0	0	0	0	0	0	0	0	0	0	0	0	0	0	0	0	0	0	0	0	0	1	0	0	0	0
COG2768	S	-	Uncharacterized Fe-S center protein	0	0	2	2	1	1	1	1	0	0	1	0	0	0	0	0	0		0	1	0	0	0	0	0	1	0	0	0	0	0	0	0	0	0	0	0	0	0	0	0	0	0	0	0	0
COG2813	J	RsmC	16S rRNA G1207 methylase RsmC	0	0	2	2	1	2	2	1	0	0	0	1	1	0	0	0	0		0	0	0	0	0	0	0	0	0	1	1	0	0	0	0	0	0	0	0	0	0	0	0	0	0	0	0	0
COG2836	P	-	Sulfite exporter TauE/SafE	0	0	2	2	1	2	2	1	0	0	0	0	0	0	1	1	0		0	0	0	0	0	0	0	0	0	1	1	0	0	0	0	0	0	0	0	0	0	0	0	0	0	0	0	0
COG2844	OT	GlnD	UTP:GlnB (protein PII) uridylyltransferase	0	0	2	2	1	2	2	1	0	0	0	1	0	1	0	0	0		0	0	0	0	0	0	0	0	0	1	1	0	0	0	0	0	0	0	0	0	0	0	0	0	0	0	0	0
COG2862	S	-	Uncharacterized membrane protein YqhA	0	0	2	2	1	2	2	1	0	0	1	1	0	0	0	0	0		0	0	0	0	0	0	0	0	0	0	1	0	0	0	0	0	0	0	0	0	0	0	0	0	0	0	0	0
COG2878	C	-	Na+-translocating ferredoxin:NAD+ oxidoreductase RNF, RnfB subunit	0	0	2	2	1	2	2	1	0	0	1	1	0	0	0	0	0		0	0	0	0	0	0	0	0	0	1	1	0	0	0	0	0	0	0	0	0	0	0	0	0	0	0	0	0
COG2884	D	FtsE	ABC-type ATPase involved in cell division	0	0	2	2	1	4	4	1	1	0	0	1	1	1	0	0	0		0	0	0	0	0	0	0	1	0	0	0	0	0	0	0	0	0	0	0	0	0	0	0	0	0	0	0	0
COG2914	V	-	Putative antitoxin component PasI (RatB) of the RatAB toxin-antitoxin module, ubiquitin-RnfH superfamily	0	0	2	2	1	2	2	1	0	0	1	1	0	0	0	0	0		0	0	0	0	0	0	0	0	0	1	1	0	0	0	0	0	0	0	0	0	0	0	0	0	0	0	0	0
COG2937	I	PlsB	Glycerol-3-phosphate O-acyltransferase	0	0	2	2	1	2	2	1	1	0	0	0	0	1	0	0	0		0	0	0	0	0	0	0	0	0	0	0	1	0	0	0	0	0	0	0	0	0	0	0	0	0	0	0	0
COG2947	R	-	Predicted RNA-binding protein, contains PUA-like domain	0	0	2	2	1	1	1	1	0	0	0	0	0	0	1	0	0		0	0	0	0	0	0	0	0	0	0	0	0	0	0	0	0	0	0	0	0	0	1	1	0	0	0	0	0
COG2961	J	ComJ	23S rRNA A2030 N6-methylase RlmJ	0	0	2	2	1	1	1	1	0	0	0	1	0	0	0	0	0		0	0	0	0	0	0	0	0	0	0	0	0	0	0	0	0	0	0	0	0	0	0	0	0	0	0	0	0
COG2969	R	SspB	Stringent starvation protein B	0	0	2	2	1	2	2	1	0	0	1	1	0	0	0	0	0		0	0	0	0	0	0	0	0	0	0	1	0	0	0	0	0	0	0	0	0	0	0	0	0	0	0	0	0
COG3001	G	-	Fructosamine-3-kinase	0	0	2	2	1	1	1	1	0	0	0	0	0	1	0	0	0		0	0	0	0	0	0	0	0	0	1	0	0	0	0	0	0	0	0	0	0	0	0	0	1	0	0	0	0
COG3021	R	-	Uncharacterized conserved protein YafD, endonuclease/exonuclease/phosphatase (EEP) superfamily	0	0	2	2	1	1	1	1	0	0	1	0	0	0	0	0	0		0	0	0	0	0	0	0	0	0	0	0	0	0	0	0	0	0	0	0	0	0	0	0	0	0	0	0	0
COG3030	R	FxsA	Protein affecting phage T7 exclusion by the F plasmid, UPF0716 family	0	0	2	2	1	2	2	1	0	0	0	0	1	1	0	0	0		0	0	0	0	0	0	0	0	0	1	1	0	0	0	0	0	0	0	0	0	0	0	0	0	0	0	0	0
COG3061	S	OapA	Cell envelope opacity-associated protein A (function unknown)	0	0	2	2	1	2	2	1	0	0	0	1	0	0	0	0	1		0	0	0	0	0	0	0	0	0	1	0	0	0	0	0	0	0	0	0	0	0	0	0	0	0	0	0	0
COG3121	W	FimC	P pilus assembly protein, chaperone PapD	0	0	2	2	1	1	1	1	0	0	0	0	0	0	0	0	1		0	0	0	0	0	0	0	0	0	0	0	0	0	0	0	0	0	0	0	0	0	0	0	0	0	0	0	0
COG3161	H	UbiC	4-hydroxybenzoate synthetase (chorismate-pyruvate lyase)	0	0	2	2	1	2	2	1	0	0	1	1	0	0	0	0	0		0	0	0	0	0	0	0	0	0	1	1	0	0	0	0	0	0	0	0	0	0	0	0	0	0	0	0	0
COG3263	CP	-	NhaP-type Na+/H+ and K+/H+ antiporter with C-terminal TrkAC and CorC domains	0	0	2	2	1	1	1	1	1	0	0	0	0	0	0	0	0		0	0	0	0	0	0	0	0	0	0	0	1	0	0	0	0	0	0	0	0	0	0	0	0	0	0	0	0
COG3271	R	-	Predicted double-glycine peptidase	0	0	2	2	1	1	1	1	0	0	1	0	0	0	0	0	0		0	0	0	0	0	0	0	0	0	0	0	0	0	0	0	0	0	0	0	0	0	0	0	0	1	0	0	0
COG3278	C	CcoN	Cbb3-type cytochrome oxidase, subunit 1	0	0	2	2	1	2	2	1	0	0	0	0	0	0	1	1	0		0	0	0	0	0	0	0	0	0	1	1	0	0	0	0	0	0	0	0	0	0	0	0	0	0	0	0	0
COG3311	KX	AlpA	Predicted DNA-binding transcriptional regulator AlpA	0	0	2	2	1	4	4	1	0	0	0	1	0	1	1	1	0		0	0	0	0	0	0	0	0	0	0	0	0	0	0	0	0	0	0	0	0	0	0	0	0	0	0	0	0
COG3343	K	RpoE	DNA-directed RNA polymerase, delta subunit	0	0	2	2	1	1	1	1	0	0	0	0	1	0	0	0	0		0	0	0	0	0	0	0	0	1	0	0	0	0	0	0	0	0	0	0	0	0	0	0	0	0	0	0	0
COG3442	R	-	Glutamine amidotransferase related to the GATase domain of CobQ	0	0	2	2	1	1	1	1	0	0	0	0	0	1	0	0	0		0	0	0	0	0	0	0	0	0	0	0	0	0	0	0	0	0	0	0	0	0	0	0	1	0	0	0	0
COG3480	T	SdrC	Predicted secreted protein containing a PDZ domain	0	0	2	2	1	2	2	1	0	0	0	0	1	1	0	0	0		0	0	0	0	0	0	0	0	0	0	0	0	0	0	0	0	0	0	0	0	0	0	0	1	0	0	0	0
COG3527	Q	AlsD	Alpha-acetolactate decarboxylase	0	0	2	2	1	1	1	1	0	0	0	0	1	0	0	0	0		0	0	0	0	0	0	0	0	0	0	0	0	0	0	0	0	0	0	0	0	0	0	0	1	0	0	0	0
COG3536	S	-	Uncharacterized conserved protein, DUF971 family	0	0	2	2	1	2	2	1	0	0	0	0	0	0	1	1	0		0	0	0	0	0	0	0	0	0	1	1	0	0	0	0	0	0	0	0	0	0	0	0	0	0	0	0	0
COG3607	R	-	Predicted lactoylglutathione lyase	0	0	2	2	1	3	3	1	1	1	0	0	1	0	0	0	0		0	0	0	0	0	0	0	0	0	0	0	0	0	0	0	0	1	0	0	1	0	0	0	0	0	0	0	0
COG3705	E	HisZ	ATP phosphoribosyltransferase regulatory subunit HisZ	0	0	2	2	1	1	1	1	0	0	0	0	1	0	0	0	0		0	0	0	0	0	0	0	0	0	1	1	0	0	0	0	0	0	0	0	0	0	0	0	0	0	0	0	0
COG3757	M	Acm	Lyzozyme M1 (1,4-beta-N-acetylmuramidase), GH25 family	0	0	2	2	1	1	1	1	0	0	0	0	0	1	0	0	0		0	0	0	0	0	0	0	0	0	0	0	1	0	0	0	0	0	0	0	0	0	0	0	1	0	0	0	0
COG3975	R	-	Predicted metalloprotease, contains C-terminal PDZ domain	0	0	2	2	1	2	2	1	0	1	0	0	0	0	0	0	1		0	0	0	0	0	0	0	0	0	0	0	0	0	0	0	0	0	0	0	1	0	0	0	0	0	0	0	0
COG4209	G	LplB	ABC-type polysaccharide transport system, permease component	0	0	2	2	1	1	1	1	0	0	0	0	1	0	0	0	0		0	0	0	0	0	0	0	0	0	0	0	0	0	0	0	0	0	0	0	0	0	0	0	0	1	1	0	0
COG4254	R	-	Uncharacterized conserved protein, contains LysM and FecR domains	0	0	2	2	1	1	1	1	0	0	0	1	0	0	0	0	0		0	0	0	0	0	0	0	0	0	0	0	0	0	0	0	0	0	0	0	0	0	0	0	0	0	0	0	0
COG4330	S	-	Uncharacterized membrane protein	0	0	2	2	1	1	1	1	0	0	0	0	1	0	0	0	0		0	0	0	0	0	0	0	0	0	0	0	0	0	0	0	0	0	0	0	0	0	0	0	0	0	0	0	0
COG4555	CP	NatA	ABC-type Na+ transport system, ATPase component NatA	0	0	2	2	1	1	1	1	1	0	0	0	0	0	0	0	0		0	0	0	0	0	0	0	0	0	0	0	0	0	0	0	0	0	0	0	0	0	0	0	0	0	0	0	0
COG4572	P	ChaB	Cation transport regulator ChaB	0	0	2	2	1	3	3	1	1	0	1	0	0	0	0	0	1		0	0	0	0	0	0	0	0	0	0	0	0	0	0	0	0	0	0	0	0	0	0	0	0	0	0	0	0
COG4626	X	-	Phage terminase-like protein, large subunit, contains N-terminal HTH domain	0	0	2	2	1	1	1	1	0	0	0	0	0	1	0	0	0		0	0	0	0	0	1	0	0	0	0	0	0	0	0	0	0	0	0	0	0	0	0	0	1	0	0	0	0
COG4753	TK	-	Two-component response regulator, YesN/AraC family, consists of REC and AraC-type DNA-binding domains	0	0	2	2	1	2	2	1	0	0	0	1	1	0	0	0	0		0	0	0	0	0	0	0	0	0	0	0	0	0	0	0	0	0	0	0	0	0	0	0	0	0	0	0	0
COG4769	S	-	Uncharacterized membrane protein	0	0	2	2	1	1	1	1	0	0	0	0	1	0	0	0	0		0	0	0	0	0	0	0	0	0	0	0	0	0	0	0	0	0	0	0	0	0	0	0	0	0	0	0	0
COG4858	S	-	Uncharacterized membrane-anchored protein	0	0	2	2	1	1	1	1	0	0	0	0	1	0	0	0	0		0	1	0	0	0	0	0	0	0	0	0	0	0	0	0	0	0	0	0	0	0	0	0	1	0	0	0	0
COG4864	S	-	Uncharacterized protein YqfA, UPF0365 family	0	0	2	2	1	4	4	1	1	0	0	0	1	0	1	1	0		0	0	0	0	0	0	0	1	0	0	0	1	0	0	0	0	0	0	0	0	0	0	0	0	0	0	0	0
COG5013	CP	NarG	Nitrate reductase alpha subunit	0	0	2	2	1	1	1	1	0	0	0	0	0	1	0	0	0		0	0	0	0	0	0	0	0	0	0	1	0	0	0	0	0	0	0	0	0	0	0	0	1	0	0	0	0
COG5307	R	-	Guanine-nucleotide exchange factor, contains Sec7 domain	0	0	2	2	1	2	2	1	0	0	0	1	0	0	0	0	1		0	0	0	0	0	0	0	0	0	0	0	0	0	0	0	0	0	0	0	0	0	0	0	0	0	0	0	0
COG5437	S	-	Predicted secreted protein	0	0	2	2	1	1	1	1	0	0	0	0	1	0	0	0	0		1	1	0	0	0	0	0	0	0	0	0	0	0	0	0	0	0	0	0	0	0	0	0	0	0	0	0	0
COG5528	S	-	Uncharacterized membrane protein	0	0	2	2	1	2	2	1	0	0	0	1	0	0	0	0	1		0	0	0	0	0	0	0	0	0	0	0	0	0	0	0	0	0	0	0	0	0	0	0	0	0	0	0	0
COG5613	S	-	Uncharacterized protein	0	0	2	2	1	1	1	1	1	0	0	0	0	0	0	0	0		0	0	0	0	0	0	0	0	0	0	0	0	0	1	0	0	0	0	0	0	1	0	0	0	0	0	0	0
COG0348	C	NapH	Polyferredoxin	0	0	2	2	1	0	0	0	0	0	0	0	0	0	0	0	0		0	0	0	0	0	0	0	0	0	1	1	0	0	0	0	0	0	0	0	0	0	0	0	0	0	0	0	0
COG0559	E	LivH	Branched-chain amino acid ABC-type transport system, permease component	0	0	2	2	1	0	0	0	0	0	0	0	0	0	0	0	0		0	0	0	0	0	0	0	1	0	0	0	0	0	0	0	0	0	0	0	0	0	0	0	0	0	0	0	0
COG1049	C	AcnB	Aconitase B	0	0	2	2	1	0	0	0	0	0	0	0	0	0	0	0	0		0	0	0	0	0	0	0	0	0	1	1	0	0	0	0	0	0	0	0	0	0	0	0	0	0	0	0	0
COG1275	V	TehA	Tellurite resistance protein TehA and related permeases	0	0	2	2	1	0	0	0	0	0	0	0	0	0	0	0	0		0	0	0	0	0	0	0	0	0	0	0	0	0	0	0	0	0	0	0	0	0	0	0	0	0	0	0	0
COG1319	C	CoxM	CO or xanthine dehydrogenase, FAD-binding subunit	0	0	2	2	1	0	0	0	0	0	0	0	0	0	0	0	0		0	0	0	0	0	0	0	0	0	0	0	0	0	0	0	0	0	0	0	0	0	0	0	0	0	0	0	0
COG1436	C	NtpG	Archaeal/vacuolar-type H+-ATPase subunit F/Vma7	0	0	2	2	1	0	0	0	0	0	0	0	0	0	0	0	0		0	0	0	0	0	0	0	0	0	0	0	0	0	0	0	0	0	0	0	0	0	0	0	0	0	0	0	0
COG1469	H	MptA	GTP cyclohydrolase FolE2	0	0	2	2	1	0	0	0	0	0	0	0	0	0	0	0	0		0	0	0	0	0	0	0	0	0	1	1	0	0	0	0	0	0	0	0	0	0	0	0	0	0	0	0	0
COG1505	E	-	Prolyl oligopeptidase PreP, S9A serine peptidase family	0	0	2	2	1	0	0	0	0	0	0	0	0	0	0	0	0		0	0	0	0	0	0	0	0	0	0	0	0	0	0	0	0	0	0	0	0	0	0	0	0	0	0	0	0
COG1527	C	NtpC	Archaeal/vacuolar-type H+-ATPase subunit C/Vma6	0	0	2	2	1	0	0	0	0	0	0	0	0	0	0	0	0		0	0	0	0	0	0	0	0	0	0	0	0	0	0	0	0	0	0	0	0	0	0	0	0	0	0	0	0
COG1529	C	CoxL	CO or xanthine dehydrogenase, Mo-binding subunit	0	0	2	2	1	0	0	0	0	0	0	0	0	0	0	0	0		0	0	0	0	0	0	0	0	0	0	0	0	0	0	0	0	0	0	0	0	0	0	0	0	0	0	0	0
COG1593	G	DctQ	TRAP-type C4-dicarboxylate transport system, large permease component	0	0	2	2	1	0	0	0	0	0	0	0	0	0	0	0	0		0	0	0	0	0	0	0	0	0	0	0	0	0	0	0	0	0	0	0	0	0	0	0	0	0	0	0	0
COG1638	G	DctP	TRAP-type C4-dicarboxylate transport system, periplasmic component	0	0	2	2	1	0	0	0	0	0	0	0	0	0	0	0	0		0	0	0	0	0	0	0	0	0	0	0	0	0	0	0	0	0	0	0	0	0	0	0	0	0	0	0	0
COG1639	T	-	HD-like signal output (HDOD) domain, no enzymatic activity	0	0	2	2	1	0	0	0	0	0	0	0	0	0	0	0	0		0	0	0	0	0	0	0	0	0	0	0	0	0	0	0	0	0	0	0	0	0	0	0	0	0	0	0	0
COG1781	F	PyrI	Aspartate carbamoyltransferase, regulatory subunit	0	0	2	2	1	0	0	0	0	0	0	0	0	0	0	0	0		0	0	0	0	0	0	0	1	0	0	0	0	0	0	0	0	0	0	0	0	0	0	0	0	0	0	0	0
COG1850	G	RbcL	Ribulose 1,5-bisphosphate carboxylase, large subunit, or a RuBisCO-like protein	0	0	2	2	1	0	0	0	0	0	0	0	0	0	0	0	0		0	0	0	0	0	0	0	0	0	1	1	0	0	0	0	0	0	0	0	0	0	0	0	0	0	0	0	0
COG2033	C	-	Desulfoferrodoxin, superoxide reductase-like (SORL) domain	0	0	2	2	1	0	0	0	0	0	0	0	0	0	0	0	0		0	0	0	0	0	0	0	0	0	0	0	0	0	0	0	0	0	0	0	0	0	0	0	0	0	0	0	0
COG2115	G	XylA	Xylose isomerase	0	0	2	2	1	0	0	0	0	0	0	0	0	0	0	0	0		0	0	0	0	0	0	0	1	0	0	0	0	0	0	0	0	0	0	0	0	0	0	0	1	0	0	0	0
COG2210	C	-	Peroxiredoxin family protein	0	0	2	2	1	0	0	0	0	0	0	0	0	0	0	0	0		0	0	0	0	0	0	0	0	0	1	1	0	0	0	0	0	0	0	0	0	0	0	0	0	0	0	0	0
COG2215	P	-	ABC-type nickel/cobalt efflux system, permease component RcnA	0	0	2	2	1	0	0	0	0	0	0	0	0	0	0	0	0		0	0	0	0	0	0	0	0	0	0	0	0	0	0	0	0	0	0	0	0	0	0	0	0	0	0	0	0
COG2314	S	XynA	Uncharacterized membrane protein YozV, TM2 domain	0	0	2	2	1	0	0	0	0	0	0	0	0	0	0	0	0		0	0	0	0	0	0	0	0	0	0	0	0	0	0	0	0	0	0	0	0	0	0	0	0	0	0	0	0
COG2717	C	R	Periplasmic DMSO/TMAO reductase YedYZ, heme-binding membrane subunit	0	0	2	2	1	0	0	0	0	0	0	0	0	0	0	0	0		0	0	0	0	0	0	0	0	0	0	0	0	0	0	0	0	0	0	0	0	0	0	0	0	0	0	0	0
COG2845	S	-	Uncharacterized protein	0	0	2	2	1	0	0	0	0	0	0	0	0	0	0	0	0		0	0	0	0	0	0	0	0	0	0	0	0	0	0	0	0	0	0	0	0	0	0	0	0	0	0	0	0
COG2922	S	Smg	Uncharacterized conserved protein Smg, DUF494 family	0	0	2	2	1	0	0	0	0	0	0	0	0	0	0	0	0		0	0	0	0	0	0	0	0	0	1	1	0	0	0	0	0	0	0	0	0	0	0	0	0	0	0	0	0
COG3015	MV	CutF	Uncharacterized lipoprotein NlpE involved in copper resistance	0	0	2	2	1	0	0	0	0	0	0	0	0	0	0	0	0		0	0	0	0	0	0	0	0	0	0	0	0	0	0	0	0	0	0	0	0	0	0	0	0	0	0	0	0
COG3086	T	RseC	Positive regulator of sigma E activity	0	0	2	2	1	0	0	0	0	0	0	0	0	0	0	0	0		0	0	0	0	0	0	0	0	0	1	1	0	0	0	0	0	0	0	0	0	0	0	0	0	0	0	0	0
COG3470	MI	0	Uncharacterized protein probably involved in high-affinity Fe2+ transport	0	0	2	2	1	0	0	0	0	0	0	0	0	0	0	0	0		0	0	0	0	0	0	0	0	0	0	0	0	0	0	0	0	0	0	0	0	0	0	0	0	0	0	0	0
COG3487	S	IrpA	Uncharacterized iron-regulated protein	0	0	2	2	1	0	0	0	0	0	0	0	0	0	0	0	0		0	0	0	0	0	0	0	0	0	1	1	0	0	0	0	0	0	0	0	0	0	0	0	0	0	0	0	0
COG3488	R	-	Uncharacterized conserved protein with two CxxC motifs, DUF1111 family	0	0	2	2	1	0	0	0	0	0	0	0	0	0	0	0	0		0	0	0	0	0	0	0	0	0	1	1	0	0	0	0	0	0	0	0	0	0	0	0	0	0	0	0	0
COG3513	V	-	CRISPR/Cas system Type II associated protein, contains McrA/HNH and RuvC-like nuclease domains	0	0	2	2	1	0	0	0	0	0	0	0	0	0	0	0	0		0	0	0	0	0	0	0	0	0	0	0	0	0	0	0	0	0	0	0	0	0	0	0	0	0	0	0	1
COG3604	KT	FhlA	Transcriptional regulator containing GAF, AAA-type ATPase, and DNA-binding Fis domains	0	0	2	2	1	0	0	0	0	0	0	0	0	0	0	0	0		0	0	0	0	0	0	0	0	0	0	0	0	0	0	0	0	0	0	0	0	0	0	0	0	0	0	0	0
COG3712	PT	FecR	Periplasmic ferric-dicitrate binding protein FerR, regulates iron transport through sigma-19	0	0	2	2	1	0	0	0	0	0	0	0	0	0	0	0	0		0	0	0	0	0	0	0	0	0	0	0	0	0	0	0	0	0	0	0	0	0	0	0	0	0	0	0	0
COG3735	S	-	Uncharacterized conserved protein YbaP, TraB family	0	0	2	2	1	0	0	0	0	0	0	0	0	0	0	0	0		0	0	0	0	0	0	0	0	0	0	0	0	0	0	0	0	0	0	0	0	0	0	0	0	0	0	0	0
COG3748	S	-	Uncharacterized membrane protein	0	0	2	2	1	0	0	0	0	0	0	0	0	0	0	0	0		0	0	0	0	0	0	0	0	0	1	1	0	0	0	0	0	0	0	0	0	0	0	0	0	0	0	0	0
COG3762	S	-	Uncharacterized membrane protein	0	0	2	2	1	0	0	0	0	0	0	0	0	0	0	0	0		0	0	0	0	0	0	0	0	0	0	0	0	0	0	0	0	0	0	0	0	0	0	0	0	0	0	0	0
COG3864	R	0	Predicted metal-dependent peptidase	0	0	2	2	1	0	0	0	0	0	0	0	0	0	0	0	0		0	0	0	0	0	0	0	0	0	0	1	0	0	0	0	0	0	0	0	0	0	0	0	1	0	0	0	0
COG3954	G	PrkB	Phosphoribulokinase	0	0	2	2	1	0	0	0	0	0	0	0	0	0	0	0	0		0	0	0	0	0	0	0	0	0	1	1	0	0	0	0	0	0	0	0	0	0	0	0	0	0	0	0	0
COG3976	R	-	Uncharacterized protein, contains FMN-binding domain	0	0	2	2	1	0	0	0	0	0	0	0	0	0	0	0	0		0	0	0	0	0	0	0	0	0	0	0	0	0	0	0	0	0	0	0	0	0	0	0	0	0	0	0	0
COG4137	R	-	ABC-type uncharacterized transport system, permease component	0	0	2	2	1	0	0	0	0	0	0	0	0	0	0	0	0		0	0	0	0	0	0	0	0	0	1	1	0	0	0	0	0	0	0	0	0	0	0	0	0	0	0	0	0
COG4143	H	TbpA	ABC-type thiamine transport system, periplasmic component	0	0	2	2	1	0	0	0	0	0	0	0	0	0	0	0	0		0	0	0	0	0	0	0	0	0	0	0	0	0	0	0	0	0	0	0	0	0	0	0	0	0	0	0	0
COG4177	E	LivM	ABC-type branched-chain amino acid transport system, permease component	0	0	2	2	1	0	0	0	0	0	0	0	0	0	0	0	0		0	0	0	0	0	0	0	1	0	0	0	0	0	0	0	0	0	0	0	0	0	0	0	0	0	0	0	0
COG4211	G	MglC	ABC-type glucose/galactose transport system, permease component	0	0	2	2	1	0	0	0	0	0	0	0	0	0	0	0	0		0	0	0	0	0	0	0	0	0	0	0	0	0	0	0	0	0	0	0	0	0	0	0	0	0	0	0	0
COG4545	O	-	Glutaredoxin-related protein	0	0	2	2	1	0	0	0	0	0	0	0	0	0	0	0	0		0	0	0	0	0	0	0	0	0	0	0	0	0	0	0	0	0	0	0	0	0	0	0	0	0	0	0	0
COG4649	S	-	Uncharacterized protein	0	0	2	2	1	0	0	0	0	0	0	0	0	0	0	0	0		1	1	0	0	0	0	0	0	0	0	0	0	0	0	0	0	0	0	0	0	0	0	0	0	0	0	0	0
COG4657	C	RnfA	Na+-translocating ferredoxin:NAD+ oxidoreductase RNF, RnfA subunit	0	0	2	2	1	0	0	0	0	0	0	0	0	0	0	0	0		0	0	0	0	0	0	0	0	0	1	1	0	0	0	0	0	0	0	0	0	0	0	0	0	0	0	0	0
COG4659	C	RnfG	Na+-translocating ferredoxin:NAD+ oxidoreductase RNF, RnfG subunit	0	0	2	2	1	0	0	0	0	0	0	0	0	0	0	0	0		0	0	0	0	0	0	0	0	0	1	1	0	0	0	0	0	0	0	0	0	0	0	0	0	0	0	0	0
COG4660	C	RnfE	Na+-translocating ferredoxin:NAD+ oxidoreductase RNF, RnfE subunit	0	0	2	2	1	0	0	0	0	0	0	0	0	0	0	0	0		0	0	0	0	0	0	0	0	0	1	1	0	0	0	0	0	0	0	0	0	0	0	0	0	0	0	0	0
COG5026	G	-	Hexokinase	0	0	2	2	1	0	0	0	0	0	0	0	0	0	0	0	0		0	0	0	0	0	0	0	0	0	0	0	0	0	0	0	0	0	0	0	0	0	0	0	0	0	0	0	0
COG5180	A	-	PAB1-binding protein PBP1, interacts with poly(A)-binding protein	0	0	2	2	1	0	0	0	0	0	0	0	0	0	0	0	0		0	0	0	0	0	0	0	0	0	0	0	0	0	0	0	0	0	0	1	1	0	0	0	0	0	0	0	0
COG5456	P	-	Nitrogen fixation protein FixH	0	0	2	2	1	0	0	0	0	0	0	0	0	0	0	0	0		0	0	0	0	0	0	0	0	0	1	1	0	0	0	0	0	0	0	0	0	0	0	0	0	0	0	0	0
COG5473	S	-	Uncharacterized membrane protein	0	0	2	2	1	0	0	0	0	0	0	0	0	0	0	0	0		0	0	0	0	0	0	0	0	0	1	1	0	0	0	0	0	0	0	0	0	0	0	0	0	0	0	0	0
COG5501	S	-	Predicted secreted protein	0	0	2	2	1	0	0	0	0	0	0	0	0	0	0	0	0		0	0	0	0	0	0	0	0	0	1	1	0	0	0	0	0	0	0	0	0	0	0	0	0	0	0	0	0
COG5557	C	-	Ni/Fe-hydrogenase 2 integral membrane subunit HybB	0	0	2	2	1	0	0	0	0	0	0	0	0	0	0	0	0		0	0	0	0	0	0	0	0	0	1	1	0	0	0	0	0	0	0	0	0	0	0	0	0	0	0	0	0
COG5602	B	#N/A	Histone deacetylase complex, regulatory component SIN3	0	0	2	2	1	0	0	0	0	0	0	0	0	0	0	0	0		0	0	0	0	0	0	0	0	0	0	0	0	0	0	0	0	0	0	0	0	0	0	0	0	0	0	0	0
COG5644	S	-	U3 small nucleolar RNA-associated protein 14	0	0	2	2	1	0	0	0	0	0	0	0	0	0	0	0	0		0	1	0	0	0	0	0	0	0	0	0	0	0	0	0	0	0	0	0	0	0	0	1	0	0	0	0	0
COG5064	U	-	Karyopherin (importin) alpha	0	0	2	2	1	0	0	0	0	0	0	0	0	0	0	0	0		0	0	0	0	0	0	0	0	0	0	0	0	0	0	0	1	0	1	0	0	0	0	0	0	0	0	0	0
COG5050	I	EPT1	sn-1,2-diacylglycerol ethanolamine- or cholinephosphotranferase	0	0	2	2	1	0	0	0	0	0	0	0	0	0	0	0	0		0	0	0	0	0	0	0	0	0	0	0	0	0	0	0	0	0	0	0	0	0	0	0	0	0	0	0	0
COG3464	X	-	Transposase	0	0	1	9	9	1	7	7	0	0	0	7	0	0	0	0	0		0	0	0	0	0	0	0	0	0	0	0	0	0	0	0	0	0	0	0	0	0	0	0	9	0	0	0	0
COG5527	X	-	Protein involved in initiation of plasmid replication	0	0	1	8	8	1	1	1	0	0	0	1	0	0	0	0	0		0	0	0	0	0	0	0	8	0	0	0	0	0	0	0	0	0	0	0	0	0	0	0	0	0	0	0	0
COG5563	S	-	Uncharacterized membrane protein	0	0	1	6	6	2	7	6	0	6	0	0	0	0	1	0	0		0	0	0	0	0	0	0	0	0	0	0	0	0	0	0	0	0	0	0	6	0	0	0	0	0	0	0	0
COG3039	X	-	Transposase and inactivated derivatives, IS5 family	0	0	1	5	5	3	6	4	4	0	0	1	0	0	0	1	0		0	0	0	0	0	0	0	0	0	0	0	5	0	0	0	0	0	0	0	0	0	0	0	0	0	0	0	0
COG4584	X	-	Transposase	0	0	1	5	5	2	8	4	0	0	0	4	0	4	0	0	0		0	0	0	0	0	0	0	0	0	0	0	0	0	0	0	0	0	0	0	0	0	0	0	0	0	0	0	0
COG3152	S	-	Uncharacterized membrane protein YhaH, DUF805 family	0	0	1	5	5	1	1	1	0	0	0	0	1	0	0	0	0		0	0	0	0	0	0	0	5	0	0	0	0	0	0	0	0	0	0	0	0	0	0	0	0	0	0	0	0
COG2710	P	NifD	Nitrogenase molybdenum-iron protein, alpha and beta chains	0	0	1	4	4	0	0	0	0	0	0	0	0	0	0	0	0		0	0	0	0	0	0	0	4	0	0	0	0	0	0	0	0	0	0	0	0	0	0	0	0	0	0	0	0
COG3711	K	BglG	Transcriptional antiterminator	0	0	1	3	3	1	17	17	0	0	0	0	17	0	0	0	0		0	0	0	0	0	0	0	0	0	0	0	0	0	0	0	0	0	0	0	0	0	0	0	0	0	0	0	0
COG1705	MN	FlgJ	Flagellum-specific peptidoglycan hydrolase FlgJ	0	0	1	3	3	2	7	6	0	0	0	1	6	0	0	0	0		0	0	0	0	0	0	0	0	0	0	0	0	0	0	0	0	0	0	0	0	0	0	0	3	0	0	0	0
COG4814	S	-	Uncharacterized protein with an alpha/beta hydrolase fold	0	0	1	3	3	1	3	3	0	0	0	0	3	0	0	0	0		0	0	0	0	0	0	0	0	0	0	0	0	0	0	0	0	0	0	0	0	0	0	0	3	0	0	0	0
COG1368	M	MdoB	Phosphoglycerol transferase MdoB or a related enzyme of AlkP superfamily	0	0	1	3	3	2	3	2	0	0	0	0	2	0	0	0	1		0	0	0	0	0	0	0	0	0	0	0	0	0	0	0	0	0	0	0	0	0	0	0	3	0	0	0	0
COG2233	F	UraA	Xanthine/uracil permease	0	0	1	3	3	1	2	2	0	0	0	0	2	0	0	0	0		0	0	0	0	0	0	0	0	0	0	0	0	0	0	0	0	0	0	0	0	0	0	0	3	0	0	0	0
COG0535	R	-	Radical SAM superfamily enzyme, MoaA/NifB/PqqE/SkfB family	0	0	1	3	3	1	1	1	0	0	0	0	0	1	0	0	0		0	0	0	0	0	0	0	3	0	0	0	0	0	0	0	0	0	0	0	0	0	0	0	0	0	0	0	0
COG0562	M	Glf	UDP-galactopyranose mutase	0	0	1	3	3	1	1	1	0	0	0	0	0	1	0	0	0		0	0	0	0	0	0	0	0	0	0	0	0	0	0	0	0	0	0	0	0	0	0	0	0	0	0	0	0
COG1957	F	URH1	Inosine-uridine nucleoside N-ribohydrolase	0	0	1	3	3	2	2	1	0	0	0	1	0	1	0	0	0		0	0	0	0	0	0	0	0	0	0	0	0	0	0	0	0	0	0	0	0	0	0	0	3	0	0	0	0
COG3525	G	Chb	N-acetyl-beta-hexosaminidase	0	0	1	3	3	1	1	1	0	0	1	0	0	0	0	0	0		0	0	0	0	0	0	0	0	0	0	0	0	0	0	0	0	0	0	0	0	0	0	0	0	0	0	0	3
COG4690	E	PepD	Dipeptidase	0	0	1	3	3	0	0	0	0	0	0	0	0	0	0	0	0		0	0	0	0	0	0	0	0	0	0	0	0	0	0	0	0	0	0	0	0	0	0	0	3	0	0	0	0
COG5545	X	-	Predicted P-loop ATPase and inactivated derivatives	0	0	1	3	3	0	0	0	0	0	0	0	0	0	0	0	0		0	0	0	0	0	0	0	0	0	0	0	3	0	0	0	0	0	0	0	0	0	0	0	0	0	0	0	0
COG2030	I	Mch	Acyl dehydratase	0	0	1	2	2	2	27	26	0	0	0	1	0	26	0	0	0		0	0	0	0	0	0	0	0	0	0	0	0	0	0	0	0	0	0	0	0	0	0	0	0	0	0	0	0
COG0025	P	NhaP	NhaP-type Na+/H+ or K+/H+ antiporter	0	0	1	2	2	3	8	4	0	0	4	0	2	2	0	0	0		0	0	0	0	0	0	0	0	0	0	0	0	0	0	0	0	0	0	0	0	0	0	0	2	0	0	0	0
COG5386	P	-	Heme-binding NEAT domain	0	0	1	2	2	1	4	4	0	0	0	0	4	0	0	0	0		0	0	0	0	0	0	0	0	0	0	0	0	0	0	0	0	0	0	0	0	0	0	0	2	0	0	0	0
COG1884	I	Sbm	Methylmalonyl-CoA mutase, N-terminal domain/subunit	0	0	1	2	2	1	3	3	0	0	0	0	0	3	0	0	0		0	0	0	0	0	0	0	2	0	0	0	0	0	0	0	0	0	0	0	0	0	0	0	0	0	0	0	0
COG3378	X	-	Phage- or plasmid-associated DNA primase	0	0	1	2	2	1	3	3	0	0	0	0	0	0	3	0	0		0	0	0	0	0	0	0	0	0	0	0	0	0	0	0	0	0	0	0	0	0	0	0	2	0	0	0	0
COG3971	Q	0	2-keto-4-pentenoate hydratase	0	0	1	2	2	1	3	3	0	0	0	0	0	3	0	0	0		0	0	0	0	0	0	0	0	0	0	0	0	0	0	0	0	0	0	0	0	0	0	0	2	0	0	0	0
COG0859	M	#REF!	ADP-heptose:LPS heptosyltransferase	0	0	1	2	2	4	7	2	0	0	0	1	0	2	2	2	0		0	0	0	0	0	0	0	0	0	0	0	0	0	0	0	0	0	0	0	0	0	0	0	0	0	0	0	0
COG1119	P	ModF	ABC-type molybdenum transport system, ATPase component/photorepair protein PhrA	0	0	1	2	2	2	3	2	0	0	0	0	2	1	0	0	0		0	0	0	0	0	0	0	2	0	0	0	0	0	0	0	0	0	0	0	0	0	0	0	0	0	0	0	0
COG1208	JM	GCD1	NDP-sugar pyrophosphorylase, includes eIF-2Bgamma, eIF-2Bepsilon, and LPS biosynthesis proteins	0	0	1	2	2	4	5	2	1	0	0	1	0	1	2	0	0		0	0	0	0	0	0	0	0	0	2	0	0	0	0	0	0	0	0	0	0	0	0	0	0	0	0	0	0
COG1928	O	PMT1	Dolichyl-phosphate-mannose--protein O-mannosyl transferase	0	0	1	2	2	1	2	2	0	0	0	0	0	2	0	0	0		0	0	0	0	0	0	0	0	0	0	0	0	0	0	0	0	0	0	0	0	0	0	0	0	0	0	0	0
COG3049	MR	-	Penicillin V acylase or related amidase, Ntn superfamily	0	0	1	2	2	4	6	2	0	0	2	1	2	0	1	0	0		0	0	0	0	0	0	0	0	0	0	0	0	0	0	0	0	0	0	0	0	0	0	0	2	0	0	0	0
COG4644	X	-	Transposase and inactivated derivatives, TnpA family	0	0	1	2	2	3	4	2	0	0	0	1	0	0	1	2	0		0	0	0	0	0	0	0	0	0	0	0	2	0	0	0	0	0	0	0	0	0	0	0	0	0	0	0	0
COG0402	FR	SsnA	Cytosine/adenosine deaminase or related metal-dependent hydrolase	0	0	1	2	2	1	1	1	0	0	0	1	0	0	0	0	0		0	0	0	0	0	0	0	0	0	0	0	0	0	0	0	0	0	0	0	0	0	0	0	2	0	0	0	0
COG0490	P	-	K+/H+ antiporter YhaU, regulatory subunit KhtT	0	0	1	2	2	2	2	1	0	0	0	0	0	1	0	1	0		0	0	0	0	0	0	0	2	0	0	0	0	0	0	0	0	0	0	0	0	0	0	0	0	0	0	0	0
COG1615	S	-	Uncharacterized membrane protein, UPF0182 family	0	0	1	2	2	1	1	1	0	0	0	0	0	1	0	0	0		0	0	0	0	0	0	0	0	0	0	0	0	0	0	0	0	0	0	0	0	0	0	0	0	0	0	0	0
COG2249	R	MdaB	Putative NADPH-quinone reductase (modulator of drug activity B)	0	0	1	2	2	1	1	1	0	0	0	0	1	0	0	0	0		0	0	0	0	0	0	0	0	0	0	0	0	0	0	0	0	0	0	0	0	0	0	0	0	0	0	0	0
COG2873	E	MET17	O-acetylhomoserine/O-acetylserine sulfhydrylase, pyridoxal phosphate-dependent	0	0	1	2	2	2	2	1	0	0	0	0	1	1	0	0	0		0	0	0	0	0	0	0	2	0	0	0	0	0	0	0	0	0	0	0	0	0	0	0	0	0	0	0	0
COG2966	S	-	Uncharacterized membrane protein YjjP, DUF1212 family	0	0	1	2	2	1	1	1	0	0	0	0	1	0	0	0	0		0	0	0	0	0	0	0	0	0	0	0	0	0	0	0	0	0	0	0	0	0	0	0	2	0	0	0	0
COG4409	GM	NanH	Neuraminidase (sialidase)	0	0	1	2	2	1	1	1	0	0	1	0	0	0	0	0	0		0	0	0	0	0	0	0	0	0	0	0	0	0	0	0	0	0	0	0	0	0	0	0	0	0	0	0	2
COG4962	UW	CpaF	Pilus assembly protein, ATPase of CpaF family	0	0	1	2	2	2	2	1	0	0	0	1	0	1	0	0	0		0	0	0	0	0	0	0	0	0	0	0	0	0	0	0	0	0	0	0	0	0	0	0	0	0	0	0	0
COG5438	S	-	Uncharacterized membrane protein	0	0	1	2	2	1	1	1	0	0	0	0	0	1	0	0	0		0	0	0	0	0	0	0	0	0	0	0	0	0	0	0	0	0	0	0	0	0	0	0	2	0	0	0	0
COG1203	V	Cas3	CRISPR/Cas system-associated endonuclease/helicase Cas3	0	0	1	2	2	0	0	0	0	0	0	0	0	0	0	0	0		0	0	0	0	0	0	0	0	0	0	0	0	0	0	0	0	0	0	0	0	0	0	0	2	0	0	0	0
COG1592	C	-	Rubrerythrin	0	0	1	2	2	0	0	0	0	0	0	0	0	0	0	0	0		0	0	0	0	0	0	0	2	0	0	0	0	0	0	0	0	0	0	0	0	0	0	0	0	0	0	0	0
COG2064	W	TadC	Pilus assembly protein TadC	0	0	1	2	2	0	0	0	0	0	0	0	0	0	0	0	0		0	0	0	0	0	0	0	0	0	0	0	0	0	0	0	0	0	0	0	0	0	0	0	0	0	0	0	0
COG2610	GR	GntT	H+/gluconate symporter or related permease	0	0	1	2	2	0	0	0	0	0	0	0	0	0	0	0	0		0	0	0	0	0	0	0	0	0	0	0	0	0	0	0	0	0	0	0	0	0	0	0	2	0	0	0	0
COG2985	R	-	Uncharacterized membrane protein YbjL, putative transporter	0	0	1	2	2	0	0	0	0	0	0	0	0	0	0	0	0		0	0	0	0	0	0	0	2	0	0	0	0	0	0	0	0	0	0	0	0	0	0	0	0	0	0	0	0
COG3410	S	-	Uncharacterized protein, DUF2075 family	0	0	1	2	2	0	0	0	0	0	0	0	0	0	0	0	0		0	0	0	0	0	0	0	0	0	0	0	0	0	0	0	0	0	0	0	0	0	0	0	2	0	0	0	0
COG3973	L	-	DNA helicase IV	0	0	1	2	2	0	0	0	0	0	0	0	0	0	0	0	0		0	0	0	0	0	0	0	0	0	0	0	0	0	0	0	0	0	0	0	0	0	0	0	2	0	0	0	0
COG4933	K	-	Predicted transcriptional regulator, contains an HTH and PUA-like domains	0	0	1	2	2	0	0	0	0	0	0	0	0	0	0	0	0		0	0	0	0	0	0	0	0	0	0	0	0	0	0	0	0	0	0	0	0	0	0	0	0	0	0	0	0
COG5263	G	-	Glucan-binding domain (YG repeat)	0	0	1	2	2	0	0	0	0	0	0	0	0	0	0	0	0		0	0	0	0	0	0	0	0	0	0	0	0	0	0	0	0	0	0	0	0	0	0	0	2	0	0	0	0
COG1309	K	AcrR	DNA-binding transcriptional regulator, AcrR family	0	0	1	1	1	3	143	129	0	0	0	2	12	129	0	0	0		0	0	0	0	0	0	0	0	0	0	0	0	0	0	0	0	0	0	0	0	0	0	0	0	0	0	0	0
COG1960	I	CaiA	Acyl-CoA dehydrogenase related to the alkylation response protein AidB	0	0	1	1	1	4	126	114	0	0	1	8	0	114	3	0	0		0	0	0	0	0	0	0	1	0	0	0	0	0	0	0	0	0	0	0	0	0	0	0	0	0	0	0	0
COG3415	X	-	Transposase	0	0	1	1	1	4	64	58	0	0	58	0	0	1	1	4	0		0	0	0	0	0	0	0	0	0	0	0	0	0	0	0	0	0	0	0	0	0	0	0	0	0	0	0	0
COG1020	Q	EntF	Non-ribosomal peptide synthetase component F	0	0	1	1	1	4	56	45	0	0	0	5	1	45	5	0	0		0	0	0	0	0	0	0	0	0	0	0	0	0	0	0	0	0	0	0	0	0	0	0	1	0	0	0	0
COG3677	X	-	Transposase	0	0	1	1	1	2	26	24	24	0	0	0	0	0	0	2	0		0	0	0	0	0	0	0	0	0	0	0	0	0	0	0	0	0	0	0	0	0	0	0	0	0	0	0	0
COG4638	PR	HcaE	Phenylpropionate dioxygenase or related ring-hydroxylating dioxygenase, large terminal subunit	0	0	1	1	1	2	23	22	0	0	0	1	0	22	0	0	0		0	0	0	0	0	0	0	0	0	0	0	0	0	0	0	0	0	0	0	0	0	0	0	0	0	0	0	0
COG1440	G	CelA	Phosphotransferase system cellobiose-specific component IIB	0	0	1	1	1	1	10	10	0	0	0	0	10	0	0	0	0		0	0	0	1	0	0	0	0	0	0	0	0	0	0	0	0	0	0	0	0	0	0	0	0	0	0	0	0
COG1447	G	CelC	Phosphotransferase system cellobiose-specific component IIA	0	0	1	1	1	1	8	8	0	0	0	0	8	0	0	0	0		0	0	0	1	0	0	0	0	0	0	0	0	0	0	0	0	0	0	0	0	0	0	0	0	0	0	0	0
COG2230	I	Cfa	Cyclopropane fatty-acyl-phospholipid synthase and related methyltransferases	0	0	1	1	1	4	11	8	0	0	1	1	0	8	1	0	0		0	0	0	0	0	0	0	0	0	0	0	0	0	0	0	0	0	0	0	0	0	0	0	1	0	0	0	0
COG1376	M	ErfK	Lipoprotein-anchoring transpeptidase ErfK/SrfK	0	0	1	1	1	4	16	7	0	0	0	7	0	6	2	1	0		0	0	0	0	0	0	0	0	0	0	0	0	0	0	0	0	0	0	0	0	0	0	0	1	0	0	0	0
COG1819	G	-	UDP:flavonoid glycosyltransferase YjiC, YdhE family	0	0	1	1	1	1	7	7	0	0	0	0	0	7	0	0	0		0	0	0	0	0	0	0	1	0	0	0	0	0	0	0	0	0	0	0	0	0	0	0	0	0	0	0	0
COG1062	R	AdhC	Zn-dependent alcohol dehydrogenase	0	0	1	1	1	1	6	6	0	0	0	0	0	6	0	0	0		0	0	0	0	0	0	0	0	0	0	0	0	0	0	0	0	0	0	0	0	0	0	0	1	0	0	0	0
COG1403	V	McrA	5-methylcytosine-specific restriction endonuclease McrA	0	0	1	1	1	2	7	6	0	0	0	1	0	6	0	0	0		0	0	0	0	0	0	0	0	0	0	0	0	0	0	0	0	0	0	0	0	0	0	0	0	0	0	0	0
COG2186	K	FadR	DNA-binding transcriptional regulator, FadR family	0	0	1	1	1	2	7	6	0	0	0	0	1	6	0	0	0		0	0	0	0	0	0	0	0	0	0	0	0	0	0	0	0	0	0	0	0	0	0	0	0	0	0	0	1
COG0243	C	BisC	Anaerobic selenocysteine-containing dehydrogenase	0	0	1	1	1	1	5	5	0	0	0	0	0	5	0	0	0		0	0	0	0	0	0	0	0	0	1	0	0	0	0	0	0	0	0	0	0	0	0	0	0	0	0	0	0
COG1082	G	IolE	Sugar phosphate isomerase/epimerase	0	0	1	1	1	3	8	5	0	0	0	1	5	2	0	0	0		0	0	0	0	0	0	0	0	0	0	0	0	0	0	0	0	0	0	0	0	0	0	0	1	0	0	0	0
COG1974	KT	LexA	SOS-response transcriptional repressor LexA (RecA-mediated autopeptidase)	0	0	1	1	1	7	13	5	0	0	1	5	1	1	2	2	1		0	0	0	0	0	0	0	0	0	0	0	0	0	0	0	0	0	0	0	0	0	0	0	1	0	0	0	0
COG4585	T	-	Signal transduction histidine kinase	0	0	1	1	1	3	7	5	0	0	1	0	1	5	0	0	0		0	0	0	0	0	0	0	0	0	0	0	0	0	0	0	0	0	0	0	0	0	0	0	1	0	0	0	0
COG0599	R	-	Uncharacterized conserved protein YurZ, alkylhydroperoxidase/carboxymuconolactone decarboxylase family	0	0	1	1	1	4	9	4	0	0	0	1	1	4	3	0	0		0	0	0	0	0	0	0	0	0	0	0	0	0	0	0	0	0	0	0	0	0	0	0	0	0	0	0	0
COG1473	R	AbgB	Metal-dependent amidase/aminoacylase/carboxypeptidase	0	0	1	1	1	4	9	4	1	0	1	0	4	3	0	0	0		0	0	0	0	0	0	0	0	0	0	0	0	0	0	0	0	0	0	0	0	0	0	0	0	0	0	0	0
COG1725	K	-	DNA-binding transcriptional regulator YhcF, GntR family	0	0	1	1	1	2	5	4	0	0	0	0	4	1	0	0	0		0	0	0	0	0	0	0	0	0	0	0	0	0	0	0	0	0	0	0	0	0	0	0	1	0	0	0	0
COG3158	P	Kup	K+ transporter	0	1	1	1	1	1	3	3	0	0	0	3	0	0	0	0	0		0	0	0	0	0	0	0	0	0	0	0	0	0	0	0	0	0	0	0	0	0	0	0	1	0	0	0	0
COG3829	KT	RocR	Transcriptional regulator containing PAS, AAA-type ATPase, and DNA-binding Fis domains	0	2	1	1	1	2	3	2	2	0	0	0	1	0	0	0	0		0	0	0	0	0	0	0	1	0	0	0	0	0	0	0	0	0	0	0	0	0	0	0	0	0	0	0	0
COG0076	E	MfnA	Glutamate or tyrosine decarboxylase or a related PLP-dependent protein	0	0	1	1	1	4	7	3	0	0	2	1	3	1	0	0	0		0	0	0	0	0	0	0	0	0	0	1	0	0	0	0	0	0	0	0	0	0	0	0	0	0	0	0	0
COG0179	Q	MhpD	2-keto-4-pentenoate hydratase/2-oxohepta-3-ene-1,7-dioic acid hydratase (catechol pathway)	0	0	1	1	1	4	6	3	0	0	1	1	1	3	0	0	0		0	0	0	0	0	0	0	1	0	0	0	0	0	0	0	0	0	0	0	0	0	0	0	0	0	0	0	0
COG0427	C	ACH1	Acyl-CoA hydrolase	0	0	1	1	1	1	3	3	0	0	0	0	0	3	0	0	0		0	0	0	0	0	0	0	1	0	0	0	0	0	0	0	0	0	0	0	0	0	0	0	0	0	0	0	0
COG1222	O	RPT1	ATP-dependent 26S proteasome regulatory subunit	0	0	1	1	1	1	3	3	0	0	0	0	0	3	0	0	0		0	0	0	0	0	0	0	0	0	0	0	0	0	0	0	0	0	0	0	0	0	0	0	0	0	0	0	1
COG1597	IR	LCB5	Diacylglycerol kinase family enzyme	0	0	1	1	1	3	8	3	0	0	0	2	3	3	0	0	0		0	0	0	0	0	0	0	0	0	0	0	0	0	0	0	0	0	0	0	0	0	0	0	1	0	0	0	0
COG1887	MI	TagB	CDP-glycerol glycerophosphotransferase, TagB/SpsB family	0	0	1	1	1	4	6	3	0	0	0	0	3	0	1	1	1		0	0	0	0	0	0	0	0	0	0	0	0	0	0	0	0	0	0	0	0	0	0	0	1	0	0	0	0
COG2175	Q	TauD	Taurine dioxygenase, alpha-ketoglutarate-dependent	0	0	1	1	1	2	6	3	0	0	0	3	0	3	0	0	0		0	0	0	0	0	0	0	0	0	1	0	0	0	0	0	0	0	0	0	0	0	0	0	0	0	0	0	0
COG2224	C	AceA	Isocitrate lyase	0	0	1	1	1	2	4	3	0	0	0	0	0	3	1	0	0		0	0	0	0	0	0	0	0	0	1	0	0	0	0	0	0	0	0	0	0	0	0	0	0	0	0	0	0
COG2234	O	Iap	Zn-dependent amino- or carboxypeptidase, M28 family	0	0	1	1	1	3	6	3	1	0	0	3	0	2	0	0	0		0	0	0	0	0	0	0	0	0	0	0	1	0	0	0	0	0	0	0	0	0	0	0	0	0	0	0	0
COG2390	K	DeoR	DNA-binding transcriptional regulator LsrR, DeoR family	0	0	1	1	1	1	3	3	0	0	0	0	3	0	0	0	0		0	0	0	0	0	0	0	0	0	0	0	0	0	0	0	0	0	0	0	0	0	0	0	1	0	0	0	0
COG2897	P	SseA	3-mercaptopyruvate sulfurtransferase SseA, contains two rhodanese domains	0	0	1	1	1	1	3	3	0	0	0	0	0	3	0	0	0		0	0	0	0	0	0	0	0	0	0	0	0	0	0	0	0	0	0	0	0	0	0	0	0	0	0	0	0
COG2901	K	Fis	DNA-binding protein Fis (factor for inversion stimulation)	0	0	1	1	1	1	3	3	0	0	0	3	0	0	0	0	0		0	0	0	0	0	0	0	0	0	1	0	0	0	0	0	0	0	0	0	0	0	0	0	0	0	0	0	0
COG3774	M	OCH1	Mannosyltransferase OCH1 or related enzyme	0	0	1	1	1	2	6	3	0	0	3	3	0	0	0	0	0		0	0	0	0	0	0	0	0	0	0	0	0	0	0	0	0	0	1	0	0	0	0	0	0	0	0	0	0
COG3775	G	GatC	Phosphotransferase system, galactitol-specific IIC component	0	0	1	1	1	1	3	3	0	0	0	0	3	0	0	0	0		0	0	0	0	0	0	0	0	0	0	0	0	0	0	0	0	0	0	0	0	0	0	0	1	0	0	0	0
COG4552	R	#REF!	Predicted acetyltransferase	0	0	1	1	1	2	4	3	0	0	0	0	1	3	0	0	0		0	0	0	0	0	0	0	0	0	0	0	0	0	0	0	0	0	0	0	0	0	0	0	0	0	0	0	0
COG4975	G	GlcU	Glucose uptake protein GlcU	0	0	1	1	1	1	3	3	0	0	0	0	3	0	0	0	0		0	0	0	0	0	0	0	0	0	0	0	0	0	0	0	0	0	0	0	0	0	0	0	1	0	0	0	0
COG0252	JU	AnsB	L-asparaginase/archaeal Glu-tRNAGln amidotransferase subunit D	0	0	1	1	1	4	5	2	0	0	2	1	1	1	0	0	0		0	0	0	0	0	0	0	0	0	0	1	0	0	0	0	0	0	0	0	0	0	0	0	0	0	0	0	0
COG0279	G	GmhA	Phosphoheptose isomerase	0	0	1	1	1	5	6	2	0	0	1	1	0	2	1	1	0		0	0	0	0	0	0	0	0	0	0	0	0	0	0	0	0	0	0	0	0	0	0	0	0	0	0	0	0
COG0365	I	Acs	Acyl-coenzyme A synthetase/AMP-(fatty) acid ligase	0	0	1	1	1	4	5	2	0	0	0	2	1	1	1	0	0		0	0	0	0	0	0	0	0	0	0	0	1	0	0	0	0	0	0	0	0	0	0	0	0	0	0	0	0
COG0477	GEPR	ProP	MFS family permease	0	0	1	1	1	2	3	2	0	0	0	1	0	2	0	0	0		0	0	0	0	0	0	0	0	0	0	0	0	0	0	0	0	0	0	0	0	0	0	0	1	0	0	0	0
COG0529	P	CysC	Adenylylsulfate kinase or related kinase	0	0	1	1	1	2	3	2	0	0	1	0	0	2	0	0	0		0	0	0	0	0	0	0	0	0	0	0	0	0	0	0	0	0	0	0	0	0	0	0	0	0	0	0	0
COG1038	C	PycA	Pyruvate carboxylase	0	0	1	1	1	2	3	2	0	0	0	0	1	2	0	0	0		0	0	0	0	0	0	0	0	0	0	0	0	0	0	0	0	0	0	0	0	0	0	0	0	0	0	0	0
COG1118	P	CysA	ABC-type sulfate/molybdate transport systems, ATPase component	0	0	1	1	1	1	2	2	0	0	0	0	0	2	0	0	0		0	0	0	0	0	0	0	0	0	0	0	0	0	0	0	0	0	0	0	0	0	0	0	0	0	0	0	0
COG1125	E	OpuBA	ABC-type proline/glycine betaine transport system, ATPase component	0	0	1	1	1	2	3	2	0	0	0	0	2	1	0	0	0		0	0	0	0	0	0	0	0	0	0	0	0	0	0	0	0	0	0	0	0	0	0	0	1	0	0	0	0
COG1167	KE	ARO8	DNA-binding transcriptional regulator, MocR family, contains an aminotransferase domain	0	0	1	1	1	2	3	2	0	0	0	0	1	2	0	0	0		0	0	0	0	0	0	0	0	0	0	0	0	0	0	0	0	0	0	0	0	0	0	0	1	0	0	0	0
COG1387	ER	HIS2	Histidinol phosphatase or related hydrolase of the PHP family	0	0	1	1	1	3	4	2	1	0	0	0	2	1	0	0	0		0	0	0	0	0	0	0	0	0	0	0	0	0	0	0	0	0	0	0	0	0	0	0	1	0	0	0	0
COG1434	R	-	Uncharacterized SAM-binding protein YcdF, DUF218 family	0	0	1	1	1	2	3	2	0	0	0	1	2	0	0	0	0		0	0	0	0	0	0	0	0	0	0	0	0	0	0	0	0	0	0	0	0	0	0	0	1	0	0	0	0
COG1690	J	RtcB	RNA-splicing ligase RtcB, repairs tRNA damage	0	0	1	1	1	3	4	2	0	0	0	1	1	0	2	0	0		0	0	0	0	0	0	0	0	0	0	0	1	0	0	0	0	0	0	0	0	0	0	0	0	0	0	0	0
COG1703	O	ArgK	Putative periplasmic protein kinase ArgK or related GTPase of G3E family	0	0	1	1	1	1	2	2	0	0	0	0	0	2	0	0	0		0	0	0	0	0	0	0	1	0	0	0	0	0	0	0	0	0	0	0	0	0	0	0	0	0	0	0	0
COG1732	M	OpuBC	Periplasmic glycine betaine/choline-binding (lipo)protein of an ABC-type transport system (osmoprotectant binding protein)	0	0	1	1	1	2	4	2	0	0	0	0	2	2	0	0	0		0	0	0	0	0	0	0	0	0	0	0	0	0	0	0	0	0	0	0	0	0	0	0	1	0	0	0	0
COG2062	T	SixA	Phosphohistidine phosphatase SixA	0	0	1	1	1	2	3	2	0	0	0	1	0	2	0	0	0		0	0	0	0	0	0	0	0	0	0	0	0	0	0	0	0	0	0	0	0	0	0	0	0	0	0	0	0
COG2116	P	FocA	Formate/nitrite transporter FocA, FNT family	0	0	1	1	1	2	3	2	0	0	0	0	2	1	0	0	0		0	0	0	0	0	0	0	0	0	0	0	0	0	0	0	0	0	0	0	0	0	0	0	0	0	0	0	0
COG2148	M	WcaJ	Sugar transferase involved in LPS biosynthesis (colanic, teichoic acid)	0	0	1	1	1	3	4	2	0	0	2	0	0	0	1	1	0		0	0	0	0	0	0	0	0	0	1	0	0	0	0	0	0	0	0	0	0	0	0	0	0	0	0	0	0
COG2185	I	Sbm	Methylmalonyl-CoA mutase, C-terminal domain/subunit (cobalamin-binding)	0	0	1	1	1	1	2	2	0	0	0	0	0	2	0	0	0		0	0	0	0	0	0	0	1	0	0	0	0	0	0	0	0	0	0	0	0	0	0	0	0	0	0	0	0
COG2246	I	-	Putative flippase GtrA (transmembrane translocase of bactoprenol-linked glucose)	0	0	1	1	1	4	5	2	0	0	1	1	1	2	0	0	0		0	0	0	0	0	0	0	0	0	0	0	0	0	0	0	0	0	0	0	0	0	0	0	0	0	0	0	0
COG2365	T	-	Protein tyrosine/serine phosphatase	0	0	1	1	1	2	3	2	0	0	0	0	2	1	0	0	0		0	0	0	0	0	0	0	0	0	0	0	0	0	0	0	0	0	0	0	0	0	0	0	1	0	0	0	0
COG2367	V	PenP	Beta-lactamase class A	0	0	1	1	1	2	3	2	0	0	2	0	0	1	0	0	0		0	0	0	0	0	0	0	0	0	0	0	0	0	0	0	0	0	0	0	0	0	0	0	1	0	0	0	0
COG2385	M	SpoIID	Peptidoglycan hydrolase (amidase) enhancer domain	0	1	1	1	1	2	2	1	0	0	0	0	0	0	1	1	0		0	0	0	0	0	0	0	0	0	0	0	0	0	0	0	0	0	0	1	0	0	0	0	0	0	0	0	0
COG2606	J	Ybak	Cys-tRNA(Pro) deacylase, prolyl-tRNA editing enzyme YbaK/EbsC	0	0	1	1	1	3	4	2	0	0	0	2	1	0	1	0	0		0	0	0	0	0	0	0	0	0	0	0	0	0	0	0	0	0	0	0	0	0	0	0	1	0	0	0	0
COG2818	L	Tag	3-methyladenine DNA glycosylase Tag	0	1	1	1	1	6	6	1	1	0	0	1	1	1	1	1	0		0	0	0	0	0	0	0	0	0	0	0	0	0	0	0	0	0	0	0	0	0	0	0	0	0	0	0	0
COG2837	P	-	Periplasmic deferrochelatase/peroxidase EfeB	0	0	1	1	1	3	4	2	0	0	1	0	1	2	0	0	0		0	0	0	0	0	0	0	0	0	0	0	0	0	0	0	0	0	0	0	0	0	0	0	1	0	0	0	0
COG2898	S	MprF	Lysylphosphatidylglycerol synthetase, C-terminal domain, DUF2156 family	0	0	1	1	1	4	6	2	0	0	0	0	1	2	2	1	0		0	0	0	0	0	0	0	0	0	0	0	0	0	0	0	0	0	0	0	0	0	0	0	1	0	0	0	0
COG2936	R	-	Predicted acyl esterase	0	0	1	1	1	4	6	2	0	0	0	0	2	2	1	1	0		0	0	0	0	0	0	0	0	0	0	0	0	0	0	0	0	0	0	0	0	0	0	0	1	0	0	0	0
COG2964	K	-	Predicted transcriptional regulator YheO, contains PAS and DNA-binding HTH domains	0	0	1	1	1	2	3	2	0	0	1	0	0	0	2	0	0		0	0	0	0	0	0	0	0	0	0	0	0	0	0	0	0	0	0	0	0	0	0	0	0	0	0	0	0
COG3000	I	ERG3	Sterol desaturase/sphingolipid hydroxylase, fatty acid hydroxylase superfamily	0	0	1	1	1	3	5	2	0	0	2	2	0	1	0	0	0		0	0	0	0	0	0	0	0	0	0	1	0	0	0	0	0	0	0	0	0	0	0	0	0	0	0	0	0
COG3109	T	ProQ	sRNA-binding protein	0	0	1	1	1	2	3	2	0	0	1	2	0	0	0	0	0		0	0	0	0	0	0	0	0	0	0	0	0	0	0	0	0	0	0	0	0	0	0	0	0	0	0	0	0
COG3336	CO	-	Cytochrome c oxidase assembly factor CtaG	0	0	1	1	1	1	2	2	0	0	0	0	0	2	0	0	0		0	0	0	0	0	0	0	0	0	0	0	0	0	0	0	0	0	0	0	0	0	0	0	0	0	0	0	0
COG3587	V	-	Restriction endonuclease	0	0	1	1	1	1	2	2	0	0	2	0	0	0	0	0	0		0	0	0	0	0	0	0	0	0	0	0	0	0	0	0	0	0	0	0	0	0	0	0	1	0	0	0	0
COG3679	T	-	Cell fate regulator YlbF, YheA/YmcA/DUF963 family (controls sporulation, competence, biofilm development)	0	0	1	1	1	1	2	2	0	0	0	0	2	0	0	0	0		0	0	0	0	0	0	0	0	0	0	0	0	0	0	0	0	0	0	0	0	0	0	0	1	0	0	0	0
COG3772	M	-	Phage-related lysozyme (muramidase), GH24 family	0	0	1	1	1	2	3	2	1	0	0	0	0	0	0	0	2		0	0	0	0	0	0	0	0	0	0	0	0	0	0	0	0	0	0	0	0	0	0	0	0	0	0	0	0
COG3935	L	DnaD	DNA replication protein DnaD	0	0	1	1	1	1	2	2	0	0	0	0	2	0	0	0	0		0	0	0	0	0	0	0	0	0	0	0	0	0	0	0	0	0	0	0	0	0	0	0	1	0	0	0	0
COG4129	S	-	Uncharacterized membrane protein YgaE, UPF0421/DUF939 family	0	0	1	1	1	5	6	2	0	0	1	0	2	1	1	1	0		0	0	0	0	0	0	0	0	0	0	0	0	0	0	0	0	0	0	0	0	0	0	0	0	0	0	0	0
COG4224	S	-	Uncharacterized protein YnzC, UPF0291/DUF896 family	0	0	1	1	1	1	2	2	0	0	0	0	2	0	0	0	0		0	0	0	0	0	0	0	0	0	0	0	0	0	0	0	0	0	0	0	0	0	0	0	1	0	0	0	0
COG4243	S	-	Uncharacterized membrane protein	0	1	1	1	1	2	2	1	0	0	0	0	0	1	1	0	0		0	0	0	0	0	0	0	0	0	0	0	0	0	0	0	0	0	0	0	0	0	0	0	0	0	0	0	0
COG4977	K	-	Transcriptional regulator GlxA family, contains an amidase domain and an AraC-type DNA-binding HTH domain	0	0	1	1	1	4	8	2	2	0	0	2	2	2	0	0	0		0	0	0	0	0	0	0	0	0	0	0	0	0	0	0	0	0	0	0	0	0	0	0	1	0	0	0	0
COG5282	S	-	Uncharacterized conserved protein, DUF2342 family	0	0	1	1	1	1	2	2	0	0	0	0	0	2	0	0	0		0	0	0	0	0	0	0	0	0	0	0	0	0	0	0	0	0	0	0	0	0	0	0	0	0	0	0	0
COG0027	F	PurT	Formate-dependent phosphoribosylglycinamide formyltransferase (GAR transformylase)	0	0	1	1	1	2	2	1	0	0	1	0	0	1	0	0	0		0	0	0	0	0	0	0	0	0	0	0	0	0	0	0	0	0	0	0	0	0	0	0	0	0	0	0	0
COG0033	G	Pgm	Phosphoglucomutase	0	0	1	1	1	1	1	1	0	0	1	0	0	0	0	0	0		0	0	0	0	0	0	0	0	0	0	0	0	0	0	0	0	0	0	0	0	0	0	0	0	0	0	0	0
COG0370	P	FeoB	Fe2+ transport system protein B	0	0	1	1	1	3	3	1	0	0	1	1	1	0	0	0	0		0	0	0	0	0	0	0	1	0	0	0	0	0	0	0	0	0	0	0	0	0	0	0	0	0	0	0	0
COG0375	R	HybF	Zn finger protein HypA/HybF (possibly regulating hydrogenase expression)	0	0	1	1	1	1	1	1	0	0	0	1	0	0	0	0	0		0	0	0	0	0	0	0	0	0	0	0	0	0	0	0	0	0	1	0	0	0	0	0	0	0	0	0	0
COG0397	S	-	Uncharacterized conserved protein YdiU, UPF0061 family	0	0	1	1	1	2	2	1	0	0	1	0	0	1	0	0	0		0	0	0	0	0	0	0	0	0	1	0	0	0	0	0	0	0	0	0	0	0	0	0	0	0	0	0	0
COG0426	C	FpaA	Flavorubredoxin	0	0	1	1	1	1	1	1	0	0	0	0	0	1	0	0	0		0	0	0	0	0	0	0	1	0	0	0	0	0	0	0	0	0	0	0	0	0	0	0	0	0	0	0	0
COG0454	KR	WecD	N-acetyltransferase, GNAT superfamily (includes histone acetyltransferase HPA2)	0	0	1	1	1	1	1	1	0	0	0	0	1	0	0	0	0		0	0	0	0	0	0	0	0	0	0	0	0	0	0	0	0	0	0	0	0	0	0	1	0	0	0	0	0
[truncated: 1,142 more rows]
[truncated: 19 more columns]
